# Supplementary material for: Transcriptome-wide RNA processing kinetics revealed using extremely short 4tU labeling
Source: Genome Biol. 2015 Dec 17;16:282. doi: 10.1186/s13059-015-0848-1 (PMC4699367; doi:10.1186/s13059-015-0848-1)
Supplement: Additional file 1: — Tables S1–S14; figures S1–S7; and Supplementary Methods and References. (ZIP 6028 kb) [file 13059_2015_848_MOESM1_ESM.zip]

Archive with 2 entries (2 files):
- Barrass et al Additional Data and Methods.pdf
- Barrass et al Tables S6-S14.xlsx
