# Supplementary material for: Transcriptome-wide RNA processing kinetics revealed using extremely short 4tU labeling
Source: Genome Biol. 2015 Dec 17;16:282. doi: 10.1186/s13059-015-0848-1 (PMC4699367; doi:10.1186/s13059-015-0848-1)
Supplement: Additional file 1: — Tables S1–S14; figures S1–S7; and Supplementary Methods and References. (ZIP 6028 kb) [file 13059_2015_848_MOESM1_ESM.zip › Barrass et al Tables S6-S14.xlsx]

## Sheet: Table S6
gene_id	gene_name	biotype	T0 rep1 count	T0 rep2 count	1.5min rep1 count	1.5min rep2 count	1.5min rep3 count	2.5min rep1 count	2.5min rep2 count	2.5min rep3 count	5.0min rep1 count	5.0min rep2 count	5.0min rep3 count	steady rep1 count	steady rep2 count	steady rep3 count	T0 rep1 RPKM	T0 rep2 RPKM	1.5min rep1 RPKM	1.5min rep2 RPKM	1.5min rep3 RPKM	2.5min rep1 RPKM	2.5min rep2 RPKM	2.5min rep3 RPKM	5.0min rep1 RPKM	5.0min rep2 RPKM	5.0min rep3 RPKM	steady rep1 RPKM	steady rep2 RPKM	steady rep3 RPKM
YAL068C	PAU8	protein_coding	0	0	0	3	0	0	2	12	0	0	0	0	1	0	0	0	0	0.621	0	0	0.433	1.476	0	0	0	0	0.048	0
360401	SUT432	SUTs	7	40	28	41	104	23	42	72	13	49	51	3	84	1	0.189	3.164	2.307	2.649	3.094	1.554	2.836	2.763	1.212	1.921	1.705	0.612	1.261	0.046
1R-2	XUT_1R-2	XUTs	2	1	21	21	86	17	32	25	5	35	37	0	71	1	0.096	0.141	3.086	2.421	4.564	2.048	3.855	1.711	0.831	2.448	2.207	0	1.901	0.081
YAL067C	SEO1	protein_coding	17	47	38	43	107	44	33	78	29	36	17	2	67	23	0.299	2.426	2.043	1.813	2.078	1.94	1.455	1.954	1.764	0.921	0.371	0.266	0.656	0.686
353976	CUT436	CUTs	1	18	25	25	58	16	21	55	11	19	95	0	19	4	0.077	4.048	5.856	4.593	4.907	3.074	4.032	6.002	2.915	2.118	9.034	0	0.811	0.52
YAL065C	*	protein_coding	17	0	41	55	95	60	51	105	11	53	28	2	41	0	1.379	0	10.149	10.681	8.495	12.182	10.35	12.11	3.081	6.246	2.814	1.226	1.85	0
YAL064C-A	TDA8	protein_coding	31	0	11	24	21	12	19	26	3	23	42	4	39	0	2.554	0	2.766	4.734	1.907	2.475	3.917	3.046	0.853	2.753	4.288	2.491	1.787	0
1R-5	XUT_1R-5	XUTs	39	1359	57	134	340	51	68	471	17	45	295	1	87	269	1.55	158.244	6.912	12.747	14.893	5.073	6.761	26.611	2.333	2.598	14.524	0.301	1.923	18.09
YAL063C-A	*	protein_coding	0	14	67	72	87	55	53	116	21	33	40	1	23	0	0	4.426	22.058	18.594	10.345	14.851	14.304	17.793	7.823	5.172	5.346	0.816	1.38	0
YAL063C	FLO9	protein_coding	249	30	460	1440	877	534	594	405	272	558	306	54	512	25	1.969	0.695	11.104	27.266	7.646	10.571	11.754	4.555	7.429	6.412	2.999	3.228	2.252	0.335
360403	SUT433	SUTs	6	126	16	23	67	10	18	90	8	14	83	0	29	11	0.111	6.859	0.907	1.023	1.372	0.465	0.836	2.377	0.513	0.378	1.91	0	0.3	0.346
1R-16	XUT_1R-16	XUTs	0	21	10	13	21	4	11	80	3	7	24	0	5	0	0	2.539	1.259	1.284	0.955	0.413	1.135	4.692	0.427	0.42	1.227	0	0.115	0
353978	CUT437	CUTs	0	3	13	18	53	7	13	9	10	8	28	0	8	0	0	0.764	3.45	3.747	5.08	1.524	2.828	1.113	3.003	1.011	3.017	0	0.387	0
CAL063CD1-C	CUT_CAL063CD1-C	CUTs	0	0	0	0	1	0	0	0	0	0	1	0	1	0	0	0	0	0	0.752	0	0	0	0	0	0.846	0	0.38	0
360404	SUT434	SUTs	342	107	212	1390	446	267	560	329	217	741	283	56	1552	15	8.486	7.78	16.056	82.579	12.2	16.585	34.769	11.609	18.596	26.714	8.701	10.501	21.42	0.63
Unit2	Unit2	anti-sense	859	288	646	3396	2216	1122	1843	1560	830	2392	1101	153	3660	269	9.234	9.073	21.195	87.404	26.261	30.192	49.571	23.846	30.815	37.359	14.665	12.43	21.883	4.894
1R-18	XUT_1R-18	XUTs	868	315	652	3424	2223	1138	1864	1582	838	2423	1105	153	3687	269	9.689	10.305	22.213	91.509	27.356	31.798	52.061	25.111	32.306	39.296	15.284	12.907	22.892	5.082
360405	SUT435	SUTs	417	154	320	1622	1368	634	1074	1031	478	1341	594	67	1897	254	10.03	10.856	23.492	93.408	36.274	38.173	64.637	35.263	39.707	46.863	17.703	12.179	25.379	10.34
353979	CUT438	CUTs	83	42	55	241	466	140	281	200	80	398	267	10	299	0	7.06	10.47	14.28	49.084	43.7	29.811	59.809	24.193	23.503	49.189	28.143	6.428	14.147	0
1R-20	XUT_1R-20	XUTs	275	64	378	920	1389	718	607	827	491	748	910	54	1211	110	24.18	16.491	101.439	193.672	134.635	158.029	133.539	103.398	149.097	95.553	99.14	35.881	59.223	16.369
353980	CUT439	CUTs	461	115	261	818	1373	519	694	745	446	1342	567	90	2383	191	26.167	19.13	45.216	111.166	85.915	73.744	98.565	60.132	87.431	110.672	39.878	38.606	75.234	18.349
YAL059C-A	*	protein_coding	19	33	36	110	173	69	184	119	51	287	179	9	159	0	1.163	5.918	6.723	16.114	11.669	10.568	28.17	10.354	10.778	25.514	13.571	4.161	5.411	0
YAL056C-A	*	protein_coding	57	54	47	153	201	64	123	192	52	166	66	6	159	45	5.097	14.153	12.828	32.759	19.816	14.327	27.523	24.416	16.06	21.568	7.313	4.054	7.909	6.811
YAL054C	ACS1	protein_coding	236	268	160	471	648	251	303	518	152	451	567	38	985	33	2.915	9.702	6.033	13.93	8.825	7.762	9.365	9.099	6.485	8.094	8.679	3.546	6.768	0.69
YAL049C	AIM2	protein_coding	469	340	276	750	1151	390	590	845	314	884	855	79	1776	70	16.002	33.996	28.741	61.266	43.292	33.308	50.367	40.996	36.999	43.82	36.146	20.37	33.703	4.042
YAL048C	GEM1	protein_coding	133	84	194	735	805	260	487	602	174	461	407	21	713	202	1.926	3.565	8.573	25.478	12.849	9.423	17.642	12.394	8.701	9.697	7.301	2.299	5.742	4.95
YAL047C	SPC72	protein_coding	10	109	57	107	314	102	112	350	34	164	129	2	483	274	0.161	5.15	2.805	4.13	5.581	4.117	4.518	8.024	1.893	3.841	2.577	0.244	4.331	7.476
YAL046C	AIM1	protein_coding	90	39	38	157	274	82	180	196	67	271	109	21	514	37	5.73	7.277	7.385	23.933	19.232	13.069	28.676	17.746	14.732	25.069	8.599	10.105	18.203	3.987
YAL045C	*	protein_coding	91	28	57	110	174	78	81	179	49	131	107	22	427	1	9.244	8.335	17.673	26.754	19.486	19.835	20.588	25.857	17.191	19.334	13.468	16.89	24.126	0.172
YAL044C	GCV3	protein_coding	567	411	184	546	665	312	528	540	255	887	654	109	2435	687	32.898	69.884	32.584	75.847	42.535	45.315	76.652	44.552	51.098	74.772	47.017	47.794	78.581	67.463
YAL043C	PTA1	protein_coding	548	435	206	947	1110	345	702	518	225	1016	565	82	2282	163	6.987	16.254	8.016	28.908	15.601	11.011	22.394	9.391	9.907	18.82	8.926	7.902	16.182	3.517
YAL042C-A	*	protein_coding	680	57	169	797	642	262	599	601	188	932	459	82	2760	114	56.468	13.871	42.833	158.458	58.771	54.461	124.458	70.967	53.916	112.444	47.228	51.459	127.478	16.022
1R-35	XUT_1R-35	XUTs	3	5	14	21	119	10	25	149	1	38	78	1	80	0	0.279	1.361	3.968	4.669	12.183	2.325	5.809	19.676	0.321	5.127	8.975	0.702	4.132	0
YAL040C	CLN3	protein_coding	1343	466	1101	5081	4684	2012	3264	3041	882	2613	1993	254	7355	57	20.141	20.481	50.397	182.443	77.441	75.534	122.481	64.852	45.683	56.936	37.035	28.788	61.352	1.447
CAL040CTs2	CUT_CAL040CTs2	CUTs	383	48	297	1207	1490	580	1002	1041	300	909	965	52	1643	55	30.131	11.066	71.312	227.342	129.222	114.218	197.235	116.454	81.509	103.897	94.066	30.916	71.892	7.323
353981	CUT440	CUTs	0	0	0	2	2	5	0	54	0	3	2	0	8	0	0	0	0	1.33	0.612	3.477	0	21.33	0	1.211	0.688	0	1.236	0
YAL039C	CYC3	protein_coding	496	52	206	806	631	376	628	412	276	1002	616	93	1445	63	17.299	5.315	21.928	67.304	24.261	32.827	54.803	20.433	33.245	50.773	26.62	24.511	28.031	3.719
1R-39	XUT_1R-39	XUTs	0	19	19	69	60	14	23	4	8	29	51	0	28	159	0	4.448	4.632	13.195	5.283	2.799	4.596	0.454	2.207	3.365	5.047	0	1.244	21.494
YAL037C-B	*	protein_coding	66606	8893	10523	19337	20136	12872	15443	10959	8917	27827	10911	12463	312561	11756	1120.44	438.402	540.269	778.796	373.41	542.02	649.992	262.141	518.04	680.092	227.421	1584.35	2924.42	334.697
Unit4	Unit4	anti-sense	65933	8625	10390	19109	19718	12726	15197	10535	8821	27437	10478	12335	308834	10967	1397.44	535.723	672.113	969.682	460.714	675.177	805.918	317.509	645.683	844.879	275.17	1975.71	3640.71	393.402
YAL037C-A	*	protein_coding	0	0	1	9	13	2	10	17	0	11	42	0	20	0	0	0	1.03	7.273	4.837	1.69	8.445	8.159	0	5.394	17.565	0	3.755	0
1R-40	XUT_1R-40	XUTs	34	8	80	219	333	85	140	178	38	156	135	4	80	1	1.19	0.821	8.545	18.349	12.846	7.446	12.258	8.857	4.592	7.931	5.853	1.058	1.557	0.059
YAL036C	RBG1	protein_coding	288	126	334	860	1819	342	632	1351	174	852	997	49	1484	35	6.943	8.902	24.576	49.64	48.344	20.639	38.124	46.315	14.487	29.843	29.783	8.926	19.899	1.428
YAL034C-B	*	protein_coding	32	10	15	67	31	32	35	26	18	41	12	6	28	0	2.838	2.599	4.059	14.224	3.03	7.103	7.765	3.278	5.512	5.282	1.318	4.021	1.381	0
YAL034C	FUN19	protein_coding	131	101	207	529	946	294	389	397	159	391	438	28	568	165	2.101	4.748	10.133	20.315	16.727	11.804	15.611	9.055	8.808	9.112	8.705	3.395	5.067	4.479
YAL032C	PRP45	protein_coding	116	110	255	524	903	341	499	865	289	1130	841	26	636	583	2.051	5.701	13.763	22.186	17.604	15.095	22.08	21.752	17.651	29.033	18.428	3.475	6.256	17.449
YAL031C	GIP4	protein_coding	69	85	84	234	421	139	212	289	96	279	310	9	428	4	0.929	3.355	3.453	7.545	6.25	4.685	7.143	5.534	4.464	5.458	5.172	0.916	3.206	0.091
YAL029C	MYO4	protein_coding	440	688	412	863	1363	419	882	975	273	1330	1513	77	2280	539	2.73	12.508	7.8	12.817	9.321	6.507	13.69	8.601	5.849	11.987	11.63	3.61	7.867	5.659
YAL026C-A	*	protein_coding	111	23	45	129	182	38	216	276	62	347	345	31	456	139	7.955	4.83	9.843	22.134	14.379	6.817	38.732	28.126	15.345	36.13	30.635	16.79	18.176	16.859
YAL026C	DRS2	protein_coding	525	323	349	897	1177	500	972	1082	462	1418	1223	101	2593	868	3.912	7.055	7.938	16.005	9.67	9.328	18.125	11.466	11.891	15.353	11.293	5.688	10.748	10.948
YAL025C	MAK16	protein_coding	123	64	261	1034	1065	233	842	850	241	1670	849	21	765	745	2.77	4.223	17.937	55.745	26.437	13.133	47.439	27.217	18.741	54.634	23.688	3.572	9.581	28.392
YAL024C	LTE1	protein_coding	171	844	128	498	732	188	427	1042	170	584	695	24	881	48	1.136	16.435	2.596	7.923	5.362	3.127	7.099	9.846	3.902	5.638	5.722	1.205	3.256	0.54
YAL023C	PMT2	protein_coding	5700	1092	2932	10796	9546	4709	6292	6567	3108	8615	4922	1157	25118	1562	64.826	36.395	101.774	293.968	119.684	134.06	179.047	106.202	122.076	142.351	69.36	99.44	158.888	30.066
YAL022C	FUN26	protein_coding	1594	390	967	4395	3546	1106	2254	1796	840	3216	1277	273	7173	503	30.123	21.599	55.775	198.855	73.874	52.32	106.579	48.263	54.823	88.3	29.902	38.988	75.396	16.088
YAL021C	CCR4	protein_coding	832	406	348	1043	1103	463	758	572	365	1306	663	152	4483	447	9.228	13.197	11.781	27.698	13.487	12.855	21.036	9.022	13.982	21.046	9.112	12.741	27.657	8.391
YAL020C	ATS1	protein_coding	461	114	144	830	347	211	432	325	194	765	344	93	1266	27	13.703	9.93	13.064	59.069	11.371	15.7	32.13	13.737	19.915	33.038	12.67	20.891	20.931	1.358
YAL018C	*	protein_coding	0	8	2	8	47	3	6	13	0	4	31	0	28	1	0	0.752	0.195	0.615	1.663	0.241	0.481	0.593	0	0.187	1.233	0	0.5	0.054
YAL016C-B	*	protein_coding	7	6	0	1	41	0	3	8	3	3	15	0	3	0	1.181	2.968	0	0.404	7.628	0	1.267	1.92	1.749	0.736	3.137	0	0.282	0
YAL016C-A	*	protein_coding	105	48	332	673	758	452	522	454	445	647	186	21	717	0	10.463	14.017	100.974	160.565	83.269	112.748	130.151	64.331	153.146	93.671	22.966	15.815	39.74	0
YAL015C	NTG1	protein_coding	61	170	77	222	511	138	209	317	77	344	220	12	388	177	1.368	11.17	5.269	11.917	12.63	7.745	11.725	10.107	5.962	11.206	6.112	2.033	4.839	6.717
YAL014C	SYN8	protein_coding	241	95	148	380	507	255	326	306	163	518	247	42	879	134	8.471	9.786	15.878	31.98	19.646	22.437	28.672	15.295	19.787	26.454	10.758	11.156	17.185	7.972
1R-55	XUT_1R-55	XUTs	0	19	7	7	13	11	23	85	13	57	40	0	30	0	0	4.263	1.635	1.283	1.097	2.108	4.406	9.254	3.438	6.34	3.794	0	1.277	0
YAL010C	MDM10	protein_coding	38	212	75	147	300	72	131	125	47	196	201	7	227	40	0.79	12.915	4.759	7.316	6.875	3.746	6.813	3.695	3.375	5.92	5.177	1.101	2.625	1.407
CAL009WTa2	CUT_CAL009WTa2	CUTs	0	0	0	0	0	0	0	5	0	0	0	0	2	0	0	0	0	0	0	0	0	4.211	0	0	0	0	0.659	0
YAL007C	ERP2	protein_coding	542	147	294	630	1277	465	704	890	480	1377	1131	122	2818	79	17.612	13.998	29.158	49.013	45.744	37.823	57.238	41.124	53.866	65.009	45.537	29.958	50.931	4.345
YAL005C	SSA1	protein_coding	6335	1143	3903	4857	6195	11463	3289	4787	8124	8345	6655	1245	19638	806	85.787	45.36	161.312	157.471	92.481	388.567	111.44	92.178	379.939	164.182	111.664	127.407	147.911	18.472
YAL001C	TFC3	protein_coding	88	255	130	334	682	149	301	869	127	550	784	15	439	384	0.762	6.471	3.436	6.925	6.51	3.229	6.521	10.7	3.797	6.919	8.412	0.982	2.114	5.628
353984	CUT441	CUTs	1	4	46	51	294	40	37	123	10	43	103	0	12	61	0.075	0.882	10.568	9.191	24.397	7.537	6.969	13.166	2.6	4.703	9.607	0	0.502	7.771
YAR002C-A	ERP1	protein_coding	4697	936	1724	4806	4632	1416	2537	3360	1303	3902	2593	819	21369	2737	175.939	102.747	197.095	431.008	191.271	132.77	237.774	178.966	168.561	212.352	120.347	231.836	445.201	173.514
YAR007C	RFA1	protein_coding	130	106	108	354	693	144	420	586	121	713	646	25	1051	116	2.082	4.975	5.279	13.573	12.235	5.773	16.83	13.345	6.692	16.59	12.819	3.027	9.362	3.144
YAR009C	*	protein_coding	15	6	4	15	4	5	7	62	8	28	32	4	116	4	0.131	0.154	0.106	0.314	0.038	0.109	0.153	0.771	0.242	0.356	0.347	0.263	0.564	0.059
YAR010C	*	protein_coding	18	1	2	3	18	3	5	22	1	2	8	4	16	0	0.427	0.07	0.145	0.171	0.471	0.178	0.297	0.742	0.082	0.069	0.235	0.716	0.211	0
YAR014C	BUD14	protein_coding	334	545	590	1793	1992	504	1044	1283	444	1556	1673	63	1276	85	3.892	18.609	20.982	50.018	25.587	14.7	30.436	21.257	17.867	26.341	24.153	5.548	8.269	1.676
YAR018C	KIN3	protein_coding	31	35	44	154	198	63	188	212	37	231	297	3	196	83	0.744	2.462	3.223	8.849	5.238	3.785	11.288	7.234	3.067	8.054	8.831	0.543	2.616	3.371
YAR019C	CDC15	protein_coding	146	427	126	346	634	119	214	465	94	339	298	24	668	177	1.546	13.247	4.072	8.77	7.399	3.153	5.669	7	3.436	5.214	3.909	1.919	3.933	3.172
YAR020C	PAU7	protein_coding	1	12	7	20	29	6	14	0	3	12	11	1	14	0	0.159	5.575	3.387	7.591	5.068	2.381	5.554	0	1.642	2.764	2.161	1.198	1.235	0
YAR023C	*	protein_coding	12	17	56	221	160	52	86	175	34	112	127	1	63	0	0.697	2.896	9.935	30.757	10.253	7.567	12.508	14.465	6.825	9.459	9.147	0.439	2.037	0
1R-79	XUT_1R-79	XUTs	38	7	307	552	1096	362	333	346	187	288	237	9	81	0	1.754	0.947	43.252	61.006	55.773	41.829	38.462	22.711	29.812	19.315	13.556	3.141	2.08	0
1R-80	XUT_1R-80	XUTs	1	0	5	18	25	11	15	10	5	6	2	0	15	0	0.102	0	1.561	4.406	2.818	2.815	3.837	1.454	1.766	0.891	0.253	0	0.853	0
tS(AGA)A	*	tRNA	22	82	0	39	77	0	47	153	0	101	266	0	244	367	8.422	91.989	0	35.744	32.494	0	45.016	83.282	0	56.172	126.167	0	51.951	237.769
1R-83	XUT_1R-83	XUTs	36	12	57	92	263	55	88	133	24	89	55	1	69	1	1.557	1.521	7.522	9.523	12.536	5.953	9.52	8.177	3.584	5.591	2.947	0.327	1.659	0.073
CAR027WTa2	CUT_CAR027WTa2	CUTs	19	0	12	10	53	14	20	10	23	43	58	9	28	0	3.351	0	6.459	4.222	10.303	6.18	8.825	2.508	14.007	11.017	12.673	11.994	2.746	0
1R-85	XUT_1R-85	XUTs	8	29	5	21	46	9	35	63	8	16	3	1	24	0	0.675	7.171	1.288	4.242	4.279	1.901	7.39	7.559	2.332	1.961	0.313	0.638	1.126	0
YAR030C	*	protein_coding	5	4	7	58	70	12	40	70	8	46	67	0	54	0	0.459	1.076	1.961	12.745	7.083	2.757	9.186	9.136	2.536	6.134	7.62	0	2.757	0
1R-87	XUT_1R-87	XUTs	41	38	66	313	464	63	171	234	56	196	135	13	393	0	1.233	3.348	6.057	22.532	15.379	4.741	12.864	10.004	5.815	8.562	5.029	2.953	6.572	0
1R-90	XUT_1R-90	XUTs	12	0	34	86	131	32	56	51	32	100	100	0	47	0	1.177	0	10.179	20.197	14.166	7.857	13.744	7.114	10.841	14.252	12.154	0	2.564	0
1R-91	XUT_1R-91	XUTs	9	181	25	109	182	64	86	254	39	165	307	0	178	248	0.596	35.127	5.053	17.282	13.287	10.609	14.249	23.918	8.92	15.875	25.191	0	6.556	27.796
360408	SUT436	SUTs	65	18	26	65	61	27	41	55	23	97	16	6	301	108	3.488	2.831	4.258	8.35	3.608	3.626	5.505	4.197	4.263	7.562	1.064	2.434	8.983	9.808
YAR035C-A	*	protein_coding	0	0	0	0	0	0	0	0	0	1	0	0	4	0	0	0	0	0	0	0	0	0	0	0.563	0	0	0.862	0
353987	CUT442	CUTs	0	0	0	0	4	0	0	2	0	0	1	0	1	2	0	0	0	0	0.314	0	0	0.203	0	0	0.088	0	0.04	0.241
YAR047C	*	protein_coding	0	0	0	0	2	0	0	3	0	0	12	0	5	0	0	0	0	0	0.216	0	0	0.417	0	0	1.454	0	0.272	0
1R-99	XUT_1R-99	XUTs	0	9	11	9	35	18	16	14	8	7	0	0	33	2	0	1.2	1.527	0.98	1.755	2.05	1.821	0.906	1.256	0.462	0	0	0.835	0.154
1R-101	XUT_1R-101	XUTs	9	0	116	221	237	139	146	80	47	101	29	7	162	58	0.62	0	24.371	36.423	17.985	23.951	25.147	7.831	11.173	10.101	2.474	3.641	6.202	6.757
1R-103	XUT_1R-103	XUTs	23	1	61	176	89	59	55	8	22	57	5	4	86	3	0.963	0.122	7.792	17.636	4.106	6.181	5.759	0.476	3.18	3.466	0.259	1.264	2.002	0.213
1R-107	XUT_1R-107	XUTs	0	0	0	0	0	0	0	0	0	0	0	0	0	0	0	0	0	0	0	0	0	0	0	0	0	0	0	0
YAR060C	*	protein_coding	0	0	0	0	0	0	0	0	0	0	0	0	0	0	0	0	0	0	0	0	0	0	0	0	0	0	0	0
1R-108	XUT_1R-108	XUTs	3	0	2	16	11	5	8	21	1	22	0	1	30	0	0.213	0	0.435	2.727	0.863	0.891	1.425	2.126	0.246	2.275	0	0.538	1.188	0
YAR069C	*	protein_coding	0	0	0	0	0	0	0	0	0	0	0	0	0	0	0	0	0	0	0	0	0	0	0	0	0	0	0	0
YAR070C	*	protein_coding	0	0	1	8	2	2	1	6	0	2	1	0	0	0	0	0	0.319	2.004	0.231	0.524	0.262	0.893	0	0.304	0.13	0	0	0
YAL069W	*	protein_coding	0	41	0	1	5	0	0	11	0	0	8	0	6	12	0	11.973	0	0.238	0.549	0	0	1.559	0	0	0.988	0	0.333	2.024
YAL068W-A	*	protein_coding	0	0	0	0	2	0	0	0	0	0	0	0	0	0	0	0	0	0	0.271	0	0	0	0	0	0	0	0	0
YAL067W-A	*	protein_coding	0	0	1	0	0	4	0	0	0	0	0	0	2	0	0	0	0.421	0	0	1.378	0	0	0	0	0	0	0.153	0
360402	SUT001	SUTs	3	3	15	20	31	12	29	48	9	26	21	1	9	0	0.404	1.185	6.168	6.451	4.604	4.047	9.775	9.195	4.188	5.089	3.505	1.018	0.674	0
YAL066W	*	protein_coding	0	0	1	1	4	0	3	1	1	1	0	0	0	0	0	0	0.31	0.243	0.448	0	0.763	0.145	0.351	0.148	0	0	0	0
1F-1	XUT_1F-1	XUTs	18	0	45	63	105	78	74	100	23	63	55	2	47	0	1.095	0	8.355	9.175	7.042	11.877	11.263	8.65	4.832	5.568	4.146	0.92	1.59	0
YAL064W-B	*	protein_coding	13	5	117	403	352	188	208	67	100	149	180	4	110	69	1.071	1.207	29.42	79.492	31.97	38.772	42.877	7.849	28.454	17.835	18.375	2.491	5.041	9.621
Unit1	Unit1	anti-sense	40	0	30	55	33	33	71	75	18	56	74	7	67	0	2.042	0	4.673	6.721	1.857	4.216	9.067	5.443	3.173	4.153	4.68	2.699	1.902	0
1F-3	XUT_1F-3	XUTs	40	0	29	51	33	33	71	75	18	54	74	7	65	0	2.168	0	4.799	6.619	1.972	4.478	9.631	5.782	3.37	4.253	4.971	2.868	1.96	0
1F-4	XUT_1F-4	XUTs	101	95	257	540	798	212	335	530	106	299	240	8	323	5	1.063	2.929	8.252	13.6	9.254	5.583	8.818	7.928	3.851	4.57	3.128	0.636	1.89	0.089
YAL064W	*	protein_coding	0	3	3	13	31	7	2	5	0	4	1	0	3	0	0	0.969	1.009	3.428	3.764	1.93	0.551	0.783	0	0.64	0.137	0	0.184	0
1F-11	XUT_1F-11	XUTs	24	1	198	548	210	185	168	148	111	184	94	3	126	0	2.128	0.259	53.585	116.338	20.528	41.063	37.273	18.661	33.992	23.704	10.328	2.009	6.214	0
1F-12	XUT_1F-12	XUTs	115	22	161	609	263	150	249	114	81	209	94	29	215	24	5.099	2.858	21.786	64.644	12.854	16.647	27.622	7.187	12.403	13.463	5.164	9.716	5.302	1.801
1F-14	XUT_1F-14	XUTs	59	10	48	131	337	95	117	110	61	87	163	12	125	1	1.684	0.836	4.181	8.95	10.601	6.786	8.353	4.464	6.011	3.607	5.763	2.588	1.984	0.048
1F-15	XUT_1F-15	XUTs	22	48	218	391	623	248	270	253	77	198	217	0	62	0	0.818	5.231	24.745	34.816	25.543	23.088	25.126	13.38	9.89	10.699	10	0	1.283	0
353977	CUT001	CUTs	22	49	215	392	615	249	270	249	77	197	206	0	61	0	0.829	5.411	24.727	35.366	25.548	23.487	25.457	13.342	10.021	10.785	9.618	0	1.279	0
YAL062W	GDH3	protein_coding	427	140	334	1863	936	488	843	608	342	1119	537	72	1864	15	7.446	7.155	17.777	77.783	17.994	21.302	36.782	15.077	20.597	28.351	11.603	9.489	18.08	0.443
CAL061WTs2	CUT_CAL061WTs2	CUTs	8	20	10	59	86	28	47	56	26	68	62	4	42	0	1.641	12.025	6.262	28.981	19.45	14.38	24.127	16.337	18.422	20.269	15.761	6.201	4.793	0
YAL061W	BDH2	protein_coding	518	186	398	1806	1745	809	1287	1120	621	1696	817	91	2062	254	11.451	12.05	26.852	95.582	42.524	44.765	71.184	35.205	47.408	54.469	22.377	15.201	25.352	9.503
YAL060W	BDH1	protein_coding	1554	375	1125	3291	4650	2376	2523	2471	1661	3595	2626	279	6014	1113	30.111	21.294	66.53	152.672	99.326	115.243	122.318	68.082	111.151	101.204	63.046	40.853	64.813	36.499
CAL060WTs1	CUT_CAL060WTs1	CUTs	8	7	54	80	80	52	63	40	45	83	35	0	38	0	1.185	3.037	24.403	28.36	13.058	19.273	23.34	8.422	23.01	17.855	6.421	0	3.13	0
YAL059W	ECM1	protein_coding	58	72	120	239	369	136	349	397	126	599	482	16	378	2	2.454	8.927	15.494	24.207	17.208	14.402	36.941	23.882	18.409	36.816	25.265	5.114	8.894	0.143
YAL058W	CNE1	protein_coding	259	122	177	503	645	292	493	435	226	720	509	35	894	51	4.871	6.724	10.16	22.65	13.373	13.747	23.2	11.634	14.679	19.674	11.861	4.974	9.352	1.624
YAL056W	GPB2	protein_coding	452	243	566	1666	2674	711	1113	1780	654	1664	1812	66	1512	658	5.135	8.09	19.625	45.315	33.489	20.22	31.637	28.755	25.66	27.465	25.507	5.667	9.554	12.652
YAL055W	PEX22	protein_coding	133	102	113	390	468	168	278	535	149	502	673	24	757	0	3.362	7.555	8.716	23.599	13.039	10.629	17.58	19.227	13.006	18.433	21.075	4.583	10.641	0
CAL054CC3-A	CUT_CAL054CC3-A	CUTs	0	0	0	1	8	0	4	0	0	3	15	0	3	0	0	0	0	1.03	3.792	0	4.303	0	0	1.874	7.992	0	0.718	0
1F-23	XUT_1F-23	XUTs	158	206	88	335	383	158	190	199	95	262	245	23	584	33	2.661	10.167	4.523	13.506	7.11	6.66	8.006	4.765	5.525	6.41	5.112	2.927	5.47	0.94
CAL054CC3-B	CUT_CAL054CC3-B	CUTs	0	0	0	2	11	0	5	5	0	5	6	0	7	0	0	0	0	1.833	4.642	0	4.789	2.722	0	2.781	2.846	0	1.49	0
360406	SUT002	SUTs	119	179	60	183	352	115	119	176	56	156	246	17	375	33	1.978	8.717	3.043	7.281	6.448	4.784	4.948	4.159	3.214	3.766	5.065	2.135	3.466	0.928
1F-25	XUT_1F-25	XUTs	0	6	3	6	13	7	6	20	3	8	11	1	45	0	0	1.106	0.576	0.903	0.901	1.102	0.944	1.789	0.652	0.731	0.857	0.474	1.574	0
YAL053W	FLC2	protein_coding	2862	1091	1494	5370	7432	2787	3470	4284	1614	4580	3827	541	11184	2104	31.032	34.667	49.44	139.403	88.834	75.643	94.139	66.05	60.438	72.149	51.415	44.328	67.447	38.61
YAL051W	OAF1	protein_coding	133	291	98	236	465	179	243	340	95	424	464	33	432	126	1.273	8.161	2.863	5.407	4.906	4.288	5.819	4.627	3.139	5.895	5.502	2.386	2.3	2.041
YAL047W-A	*	protein_coding	16	7	41	144	32	50	91	217	26	81	74	0	70	0	1.522	1.951	11.903	32.794	3.356	11.906	21.658	29.351	8.541	11.194	8.721	0	3.703	0
YAL044W-A	*	protein_coding	256	61	101	225	343	124	158	393	80	243	190	47	809	50	14.349	10.02	17.279	30.196	21.195	17.399	22.159	31.324	15.487	19.789	13.196	19.909	25.222	4.744
CAL043CTa3	CUT_CAL043CTa3	CUTs	0	0	0	0	0	0	0	0	0	0	0	0	0	0	0	0	0	0	0	0	0	0	0	0	0	0	0	0
YAL042W	ERV46	protein_coding	5216	830	1318	5678	3235	1455	2734	2026	1279	4369	1512	1026	18781	3240	117.032	54.575	90.257	305.017	80.017	81.72	153.486	64.64	99.108	142.422	42.035	173.968	234.378	123.036
YAL041W	CDC24	protein_coding	290	584	450	1358	1225	612	838	1074	365	1053	1065	45	1371	23	3.469	20.473	16.429	38.894	16.154	18.326	25.082	18.269	15.079	18.301	15.786	4.068	9.122	0.466
1F-32	XUT_1F-32	XUTs	481	48	212	861	646	384	667	436	283	1066	654	95	1480	2	15.614	4.566	21.003	66.915	23.117	31.202	54.173	20.125	31.726	50.274	26.304	23.304	26.721	0.11
360407	SUT003	SUTs	373	41	174	666	448	331	471	321	235	777	384	86	1130	0	15.226	4.905	21.677	65.087	20.159	33.821	48.104	18.632	33.128	46.079	19.421	26.528	25.655	0
Unit3	Unit3	anti-sense	385	34	153	677	486	280	526	295	183	855	498	70	1191	0	14.151	3.662	17.164	59.577	19.693	25.762	48.375	15.418	23.23	45.658	22.68	19.444	24.348	0
YAL038W	CDC19	protein_coding	66606	8893	10523	19337	20136	12872	15443	10959	8917	27827	10911	12463	312561	11756	1120.44	438.402	540.269	778.796	373.41	542.02	649.992	262.141	518.04	680.092	227.421	1584.35	2924.42	334.697
CAL038WD2	CUT_CAL038WD2	CUTs	9597	1416	1198	2306	3678	1696	2329	2054	975	3995	2465	1777	45723	970	1239.7	536.035	472.316	713.18	523.756	548.404	752.751	377.285	434.966	749.762	394.537	1734.68	3285.07	212.065
YAL037W	*	protein_coding	66	423	156	300	600	115	218	624	59	218	696	4	121	581	1.644	30.882	11.861	17.894	16.478	7.171	13.589	22.105	5.077	7.891	21.484	0.752	1.677	24.497
YAL035W	FUN12	protein_coding	847	449	456	1065	1309	677	1073	1288	456	1549	1146	173	5070	649	8.366	12.996	13.747	25.185	14.253	16.739	26.517	18.09	15.555	22.228	14.025	12.914	27.853	10.849
YAL034W-A	MTW1	protein_coding	46	28	38	259	224	91	209	102	69	322	169	10	151	5	1.569	2.799	3.957	21.157	8.425	7.772	17.842	4.949	8.131	15.962	7.145	2.579	2.866	0.288
YAL033W	POP5	protein_coding	59	40	154	311	590	175	243	574	160	537	463	13	400	579	3.507	6.969	27.943	44.267	38.667	26.043	36.146	48.524	32.851	46.383	34.105	5.84	13.226	58.257
CAL033WD3-A	CUT_CAL033WD3-A	CUTs	0	0	0	0	0	0	0	0	0	0	0	0	0	0	0	0	0	0	0	0	0	0	0	0	0	0	0	0
YAL031W-A	*	protein_coding	6	15	5	17	31	8	20	13	3	30	6	3	103	0	0.61	4.465	1.55	4.135	3.471	2.034	5.083	1.878	1.053	4.428	0.755	2.303	5.82	0
YAL030W	SNC1	protein_coding	162	687	94	256	477	199	336	275	190	595	264	31	1202	471	9.081	112.851	16.082	34.355	29.475	27.922	47.124	21.919	36.781	48.455	18.336	13.132	37.474	44.682
YAL028W	FRT2	protein_coding	143	49	79	345	298	138	231	263	89	288	204	35	363	8	2.798	2.81	4.718	16.165	6.429	6.76	11.31	7.319	6.015	8.188	4.946	5.176	3.951	0.265
YAL027W	SAW1	protein_coding	51	288	94	233	490	119	288	474	78	497	661	4	169	15	1.482	24.531	8.339	16.214	15.7	8.658	20.944	19.59	7.829	20.987	23.804	0.878	2.732	0.738
HRA1	*	ncRNA	91	6	99	180	273	98	134	125	118	206	99	15	421	1	5.065	0.979	16.816	23.985	16.75	13.653	18.66	9.892	22.681	16.657	6.827	6.31	13.032	0.094
YAL019W-A	*	protein_coding	474	148	163	857	353	221	444	328	199	785	344	93	1281	27	11.808	10.805	12.394	51.116	9.695	13.782	27.676	11.619	17.122	28.413	10.619	17.509	17.75	1.138
CAL020CTa3-B	CUT_CAL020CTa3-B	CUTs	0	27	1	2	0	2	6	1	0	8	2	0	22	0	0	22.997	0.887	1.392	0	1.455	4.364	0.413	0	3.378	0.72	0	3.556	0
YAL019W	FUN30	protein_coding	104	293	94	302	382	106	322	679	87	536	378	5	775	187	0.91	7.516	2.511	6.329	3.686	2.323	7.052	8.452	2.63	6.817	4.1	0.33	3.773	2.77
YAL017W	PSK1	protein_coding	1606	375	972	3245	3987	1738	2288	2384	1570	3485	2774	309	4606	517	10.457	7.155	19.316	50.585	28.618	28.327	37.274	22.072	35.304	32.967	22.379	15.203	16.68	5.697
YAL016W	TPD3	protein_coding	585	129	996	2017	3031	1538	1671	1648	1085	2170	1528	85	3045	52	9.181	5.933	47.71	75.792	52.442	60.424	65.62	36.779	58.811	49.481	29.715	10.082	26.581	1.381
YAL013W	DEP1	protein_coding	136	76	141	250	215	274	193	94	129	414	222	22	630	36	3.407	5.579	10.781	14.995	5.938	17.183	12.097	3.349	11.16	15.068	6.891	4.165	8.778	1.526
YAL012W	CYS3	protein_coding	15080	3028	3226	7501	4892	3742	3343	2353	3075	6205	2604	2868	68779	1187	340.299	200.246	222.187	405.264	121.698	211.377	188.755	75.504	239.648	203.436	72.81	489.094	863.266	45.334
YAL011W	SWC3	protein_coding	36	128	58	228	267	89	187	250	97	372	165	6	258	0	0.593	6.174	2.913	8.985	4.845	3.667	7.702	5.852	5.515	8.896	3.365	0.747	2.362	0
YAL009W	SPO7	protein_coding	230	137	143	440	636	212	424	499	206	782	700	27	829	173	6.811	11.89	12.925	31.195	20.762	15.715	31.416	21.012	21.068	33.645	25.685	6.042	13.654	8.671
YAL008W	FUN14	protein_coding	155	78	133	289	423	268	266	324	227	439	429	27	838	0	7.155	10.552	18.738	31.94	21.526	30.968	30.723	21.267	36.188	29.442	24.537	9.42	21.515	0
1F-60	XUT_1F-60	XUTs	469	111	317	640	1272	454	696	817	471	1278	883	115	2475	3	13.72	9.516	28.303	44.826	41.021	33.246	50.945	33.986	47.586	54.318	32.007	25.425	40.271	0.149
353982	CUT002	CUTs	0	2	50	64	133	30	61	72	23	61	35	4	19	0	0	0.818	21.289	21.377	20.455	10.476	21.293	14.283	11.081	12.364	6.05	4.218	1.474	0
CtP(UGG)AD2	CUT_CtP(UGG)AD2	CUTs	14	196	39	1080	22091	27	1393	37828	15	1430	24216	0	244	772	0.945	38.774	8.035	174.549	1643.94	4.562	235.281	3631.09	3.497	140.248	2025.47	0	9.161	88.2
tP(UGG)A	TRN1	tRNA	48	22	52	47	3237	77	83	2383	41	225	1812	2	13	284	14.628	19.648	48.366	34.293	1087.5	58.74	63.29	1032.67	43.152	99.623	684.224	4.607	2.203	146.482
YAL004W	*	protein_coding	2860	621	2694	2546	3637	7061	1793	2331	4657	4247	3106	635	8735	385	96.015	61.096	276.037	204.641	134.603	593.384	150.611	111.277	539.947	207.149	129.202	161.101	163.105	21.875
YAL003W	EFB1	protein_coding	158	232	226	433	1074	323	491	819	248	684	794	65	1102	441	45.087	194.013	196.833	295.829	337.859	230.723	350.572	332.328	244.408	283.58	280.74	140.172	174.906	212.985
snR18	*	snoRNA	4514	3552	992	3950	5179	1740	5566	3806	1109	7114	5036	200	34422	1300	1389.14	3203.38	931.737	2910.34	1756.99	1340.39	4285.79	1665.5	1178.66	3180.73	1920.27	465.123	5891.86	677.091
YAL003W	EFB1	protein_coding	158	232	226	433	1074	323	491	819	248	684	794	65	1102	441	45.087	194.013	196.833	295.829	337.859	230.723	350.572	332.328	244.408	283.58	280.74	140.172	174.906	212.985
353983	CUT003	CUTs	0	0	3	5	39	6	2	48	5	7	14	0	11	217	0	0	1.785	2.334	8.382	2.928	0.975	13.307	3.367	1.983	3.382	0	1.193	71.604
YAL002W	VPS8	protein_coding	472	111	429	899	1503	492	697	935	298	700	805	102	1542	197	3.667	2.528	10.173	16.723	12.874	9.569	13.55	10.33	7.996	7.902	7.75	5.99	6.664	2.59
YAR002W	NUP60	protein_coding	201	104	112	407	385	139	367	603	139	658	495	45	710	3	3.505	5.315	5.961	16.993	7.401	6.068	16.013	14.953	8.371	16.671	10.696	5.93	6.886	0.089
YAR003W	SWD1	protein_coding	284	22	439	1273	2147	766	1139	1137	414	1161	814	55	731	122	4.953	1.124	23.366	53.15	41.275	33.438	49.698	28.195	24.934	29.415	17.588	7.249	7.09	3.601
YAR008W	SEN34	protein_coding	133	72	128	467	646	164	448	527	156	673	437	26	383	1	2.993	4.748	8.791	25.159	16.024	9.237	25.223	16.862	12.123	22.002	12.184	4.422	4.793	0.038
tA(UGC)A	*	tRNA	51	180	0	9	143	0	17	305	0	27	297	0	246	485	21.93	226.822	0	9.266	67.785	0	18.29	186.489	0	16.867	158.238	0	58.834	352.958
YAR015W	ADE1	protein_coding	171	183	176	405	620	216	349	400	161	550	532	33	802	239	4.006	12.563	12.583	22.714	16.011	12.665	20.456	13.324	13.025	18.719	15.441	5.843	10.449	9.475
353985	CUT004	CUTs	52	75	210	487	1337	166	349	787	106	456	1352	6	306	123	0.837	3.538	10.317	18.769	23.726	6.689	14.056	18.014	5.893	10.665	26.966	0.731	2.74	3.351
1F-72	XUT_1F-72	XUTs	0	30	137	263	668	80	113	283	44	145	534	1	76	0	0	7.32	34.815	52.427	61.314	16.673	23.541	33.506	12.652	17.541	55.091	0.629	3.52	0
YAR019W-A	*	protein_coding	1	8	8	51	64	12	29	90	10	42	28	0	33	0	0.094	2.21	2.301	11.51	6.651	2.832	6.84	12.064	3.255	5.752	3.27	0	1.73	0
353986	CUT005	CUTs	34	1	225	398	698	257	234	185	146	209	151	8	42	0	4.153	0.358	83.875	116.385	93.982	78.574	71.511	32.13	61.585	37.087	22.852	7.384	2.853	0
1F-75	XUT_1F-75	XUTs	5	3	54	135	251	65	79	72	31	52	24	1	23	0	0.469	0.824	15.443	30.286	25.927	15.246	18.521	9.593	10.032	7.079	2.786	0.709	1.199	0
CtL(CAA)AD1	CUT_CtL(CAA)AD1	CUTs	2	0	11	50	135	28	25	10	11	24	0	0	11	0	0.418	0	7.025	25.051	31.143	14.667	13.09	2.976	7.949	7.297	0	0	1.28	0
tL(CAA)A	SUP56	tRNA	318	133	558	880	3371	1834	3584	5852	1243	8809	8816	40	1127	633	87.56	107.321	468.934	580.129	1023.24	1264.08	2469.17	2291.26	1182.01	3523.99	3007.76	83.233	172.598	294.987
CtS(AGA)AC1	CUT_CtS(AGA)AC1	CUTs	0	0	0	2	2	2	4	18	5	0	1	0	5	0	0	0	0	1.184	0.545	1.238	2.474	6.326	4.268	0	0.306	0	0.687	0
YAR027W	UIP3	protein_coding	164	93	396	912	1430	448	744	844	461	1416	1372	23	883	396	5.368	8.921	39.56	71.47	51.599	36.706	60.932	39.282	52.112	67.338	55.643	5.688	16.075	21.937
YAR028W	*	protein_coding	106	51	77	288	277	89	297	317	75	408	265	24	327	82	3.697	5.213	8.197	24.049	10.65	7.77	25.918	15.721	9.034	20.674	11.452	6.326	6.343	4.84
YAR029W	*	protein_coding	9	88	9	39	88	17	62	78	10	29	10	1	58	1	0.336	9.626	1.025	3.485	3.621	1.588	5.79	4.14	1.289	1.572	0.462	0.282	1.204	0.063
YAR031W	PRM9	protein_coding	36	30	43	191	312	43	99	116	37	84	53	11	304	0	1.26	3.076	4.593	16.002	12.036	3.767	8.668	5.772	4.472	4.271	2.298	2.908	5.917	0
YAR033W	MST28	protein_coding	109	27	168	342	458	167	250	317	118	372	545	20	391	0	4.853	3.523	22.83	36.457	22.48	18.613	27.851	20.07	18.145	24.064	30.067	6.73	9.683	0
YAR035W	YAT1	protein_coding	124	231	42	193	274	49	102	327	40	232	175	21	546	111	1.886	10.295	1.95	7.028	4.594	1.865	3.881	7.072	2.101	5.126	3.298	2.412	4.618	2.857
YAR042W	SWH1	protein_coding	123	274	127	417	621	182	422	433	192	905	685	25	1086	334	1.053	6.877	3.32	8.551	5.863	3.902	9.043	5.273	5.679	11.261	7.269	1.618	5.173	4.841
1F-89	XUT_1F-89	XUTs	1	30	4	6	7	7	2	41	3	3	4	0	17	5	0.059	5.187	0.72	0.848	0.455	1.034	0.295	3.44	0.611	0.257	0.292	0	0.558	0.499
1F-90	XUT_1F-90	XUTs	2	306	5	40	164	11	54	89	14	43	61	0	106	149	0.023	10.228	0.174	1.092	2.062	0.314	1.541	1.443	0.552	0.712	0.862	0	0.673	2.876
360409	SUT004	SUTs	0	28	0	2	39	0	4	30	0	2	14	0	13	1	0	2.296	0	0.134	1.203	0	0.28	1.194	0	0.081	0.485	0	0.202	0.047
1F-93	XUT_1F-93	XUTs	0	188	0	8	32	0	3	25	0	2	22	0	19	71	0	8.322	0	0.289	0.533	0	0.113	0.537	0	0.044	0.412	0	0.16	1.815
YAR050W	FLO1	protein_coding	107	36	332	808	620	372	349	228	149	365	186	17	524	72	0.728	0.718	6.893	13.161	4.65	6.335	5.941	2.205	3.5	3.608	1.568	0.873	1.983	0.829
YAR053W	*	protein_coding	0	5	39	24	71	32	9	49	25	11	37	0	11	0	0	1.549	12.58	6.073	8.272	8.466	2.38	7.364	9.126	1.689	4.845	0	0.647	0
YAR061W	*	pseudogene	0	0	0	0	0	0	0	0	0	0	0	0	0	0	0	0	0	0	0	0	0	0	0	0	0	0	0	0
YAR062W	*	pseudogene	0	0	0	2	0	0	1	0	4	0	0	0	1	0	0	0	0	0.252	0	0	0.132	0	0.726	0	0	0	0.029	0
YAR064W	*	protein_coding	3	0	0	5	2	1	2	21	0	6	0	1	19	0	0.314	0	0	1.253	0.231	0.262	0.524	3.124	0	0.912	0	0.79	1.106	0
YAR066W	*	protein_coding	0	0	0	0	0	0	0	0	0	0	0	0	1	0	0	0	0	0	0	0	0	0	0	0	0	0	0.028	0
YAR068W	*	protein_coding	30	0	41	112	48	35	36	10	17	27	15	4	15	0	1.938	0	8.082	17.319	3.418	5.659	5.817	0.919	3.792	2.534	1.2	1.952	0.539	0
YAR071W	PHO11	protein_coding	14	0	8	41	74	15	14	8	5	14	8	2	8	0	0.303	0	0.528	2.122	1.763	0.812	0.757	0.246	0.373	0.44	0.214	0.327	0.096	0
CC3-D	CUT_CC3-D	CUTs	0	0	0	0	22	0	0	8	0	1	8	0	0	0	0	0	0	0	9.887	0	0	4.638	0	0.592	4.041	0	0	0
YAR073W	IMD1	protein_coding	21	1	21	25	28	14	17	6	5	33	21	4	196	3	0.544	0.076	1.66	1.55	0.799	0.908	1.102	0.221	0.448	1.242	0.674	0.783	2.823	0.132
YAR075W	*	protein_coding	10	0	0	0	5	0	4	12	0	1	2	0	28	1	0.662	0	0	0	0.365	0	0.663	1.13	0	0.096	0.164	0	1.031	0.112
YBL113C	*	protein_coding	61	11	64	163	179	81	109	89	72	165	121	12	171	0	0.805	0.425	2.577	5.149	2.604	2.675	3.599	1.67	3.28	3.163	1.978	1.196	1.255	0
YBL112C	*	protein_coding	0	0	0	0	0	0	0	0	0	0	6	0	1	0	0	0	0	0	0	0	0	0	0	0	0.734	0	0.055	0
YBL111C	*	protein_coding	1	9	10	21	26	14	9	9	10	32	7	2	11	4	0.015	0.394	0.456	0.751	0.428	0.523	0.336	0.191	0.516	0.694	0.13	0.225	0.091	0.101
YBL108C-A	PAU9	protein_coding	0	0	0	0	0	0	0	0	0	0	0	0	1	0	0	0	0	0	0	0	0	0	0	0	0	0	0.135	0
YBL107C	*	protein_coding	36	449	41	174	472	69	201	306	55	373	318	6	282	41	1.441	52.682	5.011	16.679	20.833	6.915	20.136	17.422	7.605	21.698	15.776	1.815	6.28	2.778
YBL106C	SRO77	protein_coding	142	144	191	570	930	242	368	705	80	348	643	16	762	44	1.246	3.701	5.113	11.969	8.992	5.313	8.075	8.792	2.423	4.434	6.988	1.06	3.717	0.653
YBL105C	PKC1	protein_coding	207	234	178	434	719	253	583	877	225	963	868	31	1052	43	1.71	5.667	4.488	8.585	6.549	5.233	12.053	10.304	6.421	11.56	8.886	1.936	4.835	0.601
YBL104C	SEA4	protein_coding	75	134	108	277	629	162	323	495	105	405	473	3	368	310	0.72	3.769	3.163	6.364	6.654	3.892	7.756	6.755	3.48	5.647	5.624	0.218	1.964	5.035
YBL103C	RTG3	protein_coding	99	479	165	465	957	198	440	672	129	655	633	13	567	4	1.453	20.609	7.393	16.345	15.489	7.277	16.163	14.029	6.541	13.972	11.515	1.442	4.63	0.099
Unit5	Unit5	anti-sense	282	382	178	503	812	258	434	780	231	728	764	48	1629	462	2.279	9.045	4.39	9.73	7.233	5.218	8.774	8.961	6.446	8.546	7.648	2.932	7.321	6.318
YBL101C	ECM21	protein_coding	267	391	208	537	810	280	442	729	246	734	758	48	1574	482	2.03	8.711	4.827	9.774	6.788	5.328	8.408	7.881	6.459	8.107	7.14	2.759	6.655	6.202
2R-11	XUT_2R-11	XUTs	8	20	12	19	31	13	12	62	6	12	22	1	15	0	0.759	5.558	3.473	4.314	3.241	3.086	2.847	8.361	1.965	1.653	2.585	0.716	0.791	0
YBL100C	*	protein_coding	3115	673	1278	2525	3956	2050	1598	1816	1119	1952	1812	553	12492	2030	144.643	91.581	181.12	280.712	202.504	238.28	185.66	119.907	179.449	131.688	104.253	194.052	322.628	159.534
CBL098WTa3	CUT_CBL098WTa3	CUTs	79	21	48	161	61	62	120	91	52	156	88	15	315	50	11.865	9.243	22.003	57.893	10.1	23.309	45.094	19.435	26.972	34.04	16.376	17.025	26.314	12.709
CBL097WTa3	CUT_CBL097WTa3	CUTs	2	3	10	8	1	3	14	44	5	25	26	0	13	1	0.311	1.366	4.742	2.976	0.171	1.167	5.444	9.722	2.683	5.644	5.006	0	1.124	0.263
353988	CUT443	CUTs	3	0	19	45	117	34	72	142	28	105	226	0	62	1	0.178	0	3.441	6.393	7.653	5.05	10.69	11.981	5.738	9.052	16.616	0	2.046	0.1
YBL096C	*	protein_coding	97	32	323	541	531	410	368	462	275	533	519	23	212	213	9.854	9.526	100.144	131.579	59.465	104.257	93.536	66.736	96.479	78.665	65.326	17.656	11.978	36.621
YBL094C	*	protein_coding	418	120	1148	3113	2733	1484	1615	1389	1195	2037	1600	68	1425	228	15.866	13.348	132.99	282.892	114.356	140.997	153.375	74.967	156.646	112.331	75.247	19.504	30.083	14.647
YBL093C	ROX3	protein_coding	37	23	56	163	270	84	200	269	66	388	180	8	276	8	1.337	2.435	6.174	14.096	10.751	7.595	18.076	13.817	8.233	20.362	8.056	2.185	5.545	0.489
CBL093CD3	CUT_CBL093CD3	CUTs	6	8	1	31	29	6	23	41	8	40	33	3	29	0	1.355	5.294	0.689	16.761	7.219	3.392	12.996	13.166	6.239	13.124	9.234	5.119	3.642	0
360410	SUT437	SUTs	3	33	0	12	334	0	30	289	0	49	20	2	9	43	0.532	17.15	0	5.095	65.298	0	13.312	72.879	0	12.625	4.395	2.681	0.888	12.906
YBL091C-A	SCS22	protein_coding	237	87	419	1111	1211	586	847	962	388	1090	781	37	959	0	8.65	9.306	46.676	97.087	48.727	53.541	77.352	49.929	48.909	57.802	35.321	10.205	19.469	0
YBL091C	MAP2	protein_coding	522	71	168	557	626	253	456	425	214	798	630	102	1852	863	12.413	4.948	12.193	31.712	16.411	15.06	27.131	14.371	17.575	27.571	18.563	18.329	24.495	34.733
YBL088C	TEL1	protein_coding	199	292	233	539	1182	321	588	776	220	711	882	46	937	450	0.747	3.211	2.669	4.843	4.89	3.016	5.521	4.141	2.851	3.877	4.101	1.305	1.956	2.858
YBL087C	RPL23A	protein_coding	3775	642	1032	1939	2821	1400	1650	2303	1028	2977	1890	725	14133	3884	98.994	49.337	82.598	121.739	81.552	91.9	108.263	85.877	93.101	113.422	61.411	143.675	206.137	172.381
YBL086C	*	protein_coding	46	17	44	186	336	66	154	212	70	340	266	9	178	5	0.926	1.003	2.703	8.96	7.453	3.324	7.753	6.066	4.864	9.94	6.632	1.369	1.992	0.171
YBL084C	CDC27	protein_coding	150	261	428	1006	1432	713	663	927	370	794	667	22	531	5	1.688	8.608	14.702	27.108	17.767	20.088	18.67	14.836	14.381	12.983	9.301	1.872	3.324	0.095
YBL082C	ALG3	protein_coding	837	445	439	2280	1625	645	1614	1130	481	2138	1123	127	3518	54	16.842	26.241	26.96	109.839	36.046	32.487	81.259	32.332	33.425	62.502	27.998	19.312	39.372	1.839
YBL083C	*	protein_coding	100	154	14	75	189	32	122	123	35	192	63	19	735	15	7.368	33.254	3.148	13.231	15.352	5.903	22.492	12.887	8.907	20.554	5.752	10.58	30.123	1.871
YBL080C	PET112	protein_coding	81	50	104	358	455	145	218	208	110	365	256	17	275	2	1.467	2.654	5.749	15.525	9.085	6.574	9.879	5.357	6.881	9.605	5.745	2.327	2.77	0.061
YBL078C	ATG8	protein_coding	58	110	129	545	561	267	896	758	247	1550	1335	6	611	461	1.689	9.387	11.465	37.995	18.008	19.461	65.28	31.385	24.839	65.573	48.166	1.321	9.896	22.719
YBL076C	ILS1	protein_coding	4363	1077	1879	3573	5488	2333	3454	2553	1188	4157	3017	743	20435	3040	40.304	29.156	52.977	79.023	55.888	53.948	79.834	33.535	37.901	55.792	34.533	51.869	104.995	47.528
YBL075C	SSA3	protein_coding	109	1092	172	568	1034	200	409	926	239	562	511	23	481	245	1.629	47.834	7.846	20.327	17.038	7.483	15.296	19.682	12.338	12.205	9.464	2.597	3.999	6.198
YBL074C	AAR2	protein_coding	21	71	78	217	308	100	215	398	61	286	156	5	285	1	0.497	4.921	5.631	12.29	8.032	5.921	12.725	13.387	4.983	9.829	4.572	0.894	3.75	0.04
YBL072C	RPS8A	protein_coding	3213	1266	3275	2204	6073	4633	3601	5628	2967	4591	5261	375	26870	7989	92.442	106.744	287.586	151.821	192.62	333.671	259.231	230.253	294.814	191.909	187.552	81.535	429.991	389.019
YBL071C-B	*	protein_coding	0	24	0	2	14	0	0	11	0	1	0	0	0	0	0	22.3	0	1.518	4.893	0	0	4.959	0	0.461	0	0	0	0
YBL070C	*	protein_coding	185	133	154	366	419	114	317	287	55	323	123	13	811	88	5.878	12.384	14.933	27.84	14.675	9.066	25.199	12.966	6.035	14.909	4.842	3.122	14.331	4.732
YBL071C	*	protein_coding	18	1	45	88	127	26	80	141	16	77	87	4	151	35	1.828	0.298	13.952	21.403	14.222	6.611	20.334	20.367	5.613	11.364	10.95	3.07	8.532	6.018
2R-31	XUT_2R-31	XUTs	50	105	155	294	560	129	252	298	63	277	254	14	273	64	1.756	10.804	16.61	24.715	21.676	11.338	22.139	14.878	7.639	14.13	11.05	3.715	5.331	3.803
YBL067C	UBP13	protein_coding	257	209	411	749	931	450	708	703	310	1030	850	45	1358	358	3.162	7.537	15.435	22.066	12.629	13.861	21.798	12.301	13.174	18.413	12.959	4.184	9.294	7.456
YBL066C	SEF1	protein_coding	344	620	263	683	1063	405	666	714	250	778	781	46	1387	260	2.72	14.366	6.347	12.929	9.266	8.016	13.176	8.028	6.826	8.937	7.652	2.749	6.1	3.479
YBL064C	PRX1	protein_coding	240	48	488	493	822	1116	520	547	647	870	416	52	880	293	8.334	4.885	51.717	40.985	31.465	97.001	45.178	27.008	77.588	43.89	17.898	13.645	16.995	17.219
CBL064CD2	CUT_CBL064CD2	CUTs	21	6	66	107	119	181	89	66	83	180	88	3	179	0	3.642	3.049	34.934	44.427	22.751	78.574	38.619	16.276	49.711	45.353	18.91	3.931	17.266	0
YBL061C	SKT5	protein_coding	96	92	203	462	708	224	484	532	252	858	781	13	527	98	1.322	3.714	8.533	15.235	10.75	7.723	16.679	10.42	11.987	17.169	13.328	1.352	4.037	2.284
YBL059C-A	CMC2	protein_coding	87	46	159	484	397	223	555	449	285	1168	773	18	872	164	4.708	7.296	26.264	62.714	23.686	30.21	75.154	34.554	53.269	91.839	51.836	7.361	26.249	15.022
2R-39	XUT_2R-39	XUTs	50	23	52	129	151	88	177	145	91	373	142	4	179	0	4.814	6.49	15.282	29.739	16.028	21.21	42.642	19.853	30.261	52.18	16.941	2.911	9.586	0
YBL057C	PTH2	protein_coding	265	85	291	1000	1022	382	814	720	424	1531	878	39	1639	636	12.565	11.811	42.113	113.524	53.422	45.341	96.573	48.546	69.432	105.47	51.584	13.974	43.225	51.039
2R-43	XUT_2R-43	XUTs	312	18	165	323	567	243	415	690	226	580	256	52	1188	11	19.091	3.228	30.814	47.319	38.246	37.219	63.536	60.035	47.759	51.561	19.409	24.044	40.431	1.139
YBL055C	*	protein_coding	228	127	220	502	745	284	560	679	151	770	531	46	965	833	3.885	6.343	11.443	20.481	13.996	12.115	23.878	16.453	8.887	19.064	11.212	5.923	9.147	24.025
YBL052C	SAS3	protein_coding	69	563	225	505	828	253	463	1376	194	607	852	3	430	170	0.717	17.149	7.137	12.567	9.487	6.582	12.041	20.337	6.964	9.166	10.973	0.235	2.486	2.99
YBL051C	PIN4	protein_coding	105	465	67	194	387	99	197	509	81	422	315	5	555	34	1.581	20.526	3.08	6.996	6.426	3.732	7.424	10.902	4.214	9.235	5.879	0.569	4.649	0.866
2R-48	XUT_2R-48	XUTs	133	105	122	368	559	149	380	488	95	555	408	15	614	150	2.774	6.418	7.766	18.376	12.853	7.779	19.83	14.473	6.843	16.818	10.544	2.365	7.123	5.295
Unit8	Unit8	anti-sense	123	83	113	317	398	143	239	391	86	278	198	14	414	150	3.091	6.113	8.667	19.074	11.027	8.996	15.029	13.973	7.465	10.151	6.166	2.659	5.787	6.38
360412	SUT438	SUTs	127	84	116	321	422	148	250	395	93	283	224	15	425	150	2.947	5.711	8.214	17.83	10.793	8.595	14.512	13.031	7.452	9.539	6.439	2.631	5.484	5.89
YBL047C	EDE1	protein_coding	4370	1162	2734	10170	7331	3389	4019	3218	2376	5439	3169	725	17803	920	30.929	24.102	59.059	172.335	57.2	60.043	71.173	32.387	58.078	55.929	27.791	38.777	70.084	11.02
YBL045C	COR1	protein_coding	1129	222	353	893	1401	460	728	1002	377	1298	1060	240	4992	1342	18.992	10.944	18.123	35.965	25.981	19.37	30.641	23.968	21.903	31.723	22.094	30.51	46.707	38.207
YBL042C	FUI1	protein_coding	35411	9649	20747	73861	130988	26676	75608	63188	19920	100049	63171	6269	150792	18935	481.602	384.577	861.195	2405.06	1963.9	908.167	2572.88	1222.01	935.642	1976.92	1064.53	644.319	1140.67	435.846
YBL040C	ERD2	protein_coding	791	238	1124	2856	3380	1176	2334	2719	1058	4394	4707	142	3635	2996	26.901	23.719	116.667	232.543	126.718	100.112	198.604	131.487	124.262	217.105	198.344	36.495	68.757	172.442
YBL039C	URA7	protein_coding	536	121	831	1640	2724	604	1574	1482	375	1879	1180	109	2699	1010	9.67	6.397	45.755	70.834	54.173	27.276	71.047	38.017	23.364	49.248	26.376	14.859	27.081	30.837
YBL039C-A	*	protein_coding	0	3	0	0	27	0	12	3	0	5	3	0	15	0	0	3.285	0	0	11.123	0	11.22	1.594	0	2.714	1.389	0	3.118	0
353990	CUT444	CUTs	69	4	40	117	274	64	219	216	93	454	405	8	225	27	8.698	1.477	15.39	35.313	38.078	20.196	69.077	38.72	40.489	83.151	63.261	7.622	15.776	5.76
YBL036C	*	protein_coding	139	191	95	274	574	152	309	571	120	586	618	18	378	80	5.074	20.43	10.583	23.944	23.096	13.887	28.219	29.635	15.126	31.075	27.949	4.965	7.674	4.942
YBL035C	POL12	protein_coding	132	146	119	418	614	208	328	491	126	526	552	28	631	28	1.705	5.527	4.692	12.928	8.743	6.726	10.601	9.019	5.621	9.872	8.835	2.733	4.534	0.612
YBL034C	STU1	protein_coding	183	205	193	365	701	198	358	576	187	676	1062	23	820	280	1.085	3.564	3.494	5.183	4.584	2.939	5.313	4.858	3.831	5.826	7.805	1.032	2.705	2.811
YBL033C	RIB1	protein_coding	128	45	568	1151	1394	684	728	689	467	1319	482	32	617	79	3.552	3.66	48.114	76.482	42.651	47.519	50.554	27.192	44.762	53.185	16.575	6.711	9.524	3.711
2R-56	XUT_2R-56	XUTs	100	147	19	231	194	54	166	652	35	229	1036	7	542	64	8.371	36.06	4.854	46.294	17.902	11.315	34.767	77.606	10.118	27.85	107.45	4.429	25.234	9.067
2R-58	XUT_2R-58	XUTs	177	10	100	389	220	138	232	121	127	333	224	45	708	0	21.703	3.593	37.423	114.197	29.738	42.356	71.176	21.097	53.78	59.322	34.032	41.697	48.285	0
YBL030C	PET9	protein_coding	5016	1184	825	3057	3982	1740	2690	1926	1197	3367	1710	919	22638	60	164.525	113.809	82.589	240.066	143.984	142.862	220.764	89.83	135.593	160.452	69.496	227.794	412.993	3.331
YBL029C-A	*	protein_coding	116	18	187	401	747	303	332	651	140	523	492	20	372	35	7.282	3.312	35.831	60.273	51.698	47.616	52.15	58.115	30.354	47.703	38.271	9.489	12.989	3.719
2R-61	XUT_2R-61	XUTs	0	1	2	22	14	9	20	22	0	19	2	0	17	0	0	0.162	0.336	2.905	0.851	1.243	2.761	1.726	0	1.523	0.137	0	0.522	0
2R-63	XUT_2R-63	XUTs	42	190	86	353	307	100	196	310	49	231	334	8	176	6	1.312	17.391	8.198	26.397	10.57	7.818	15.317	13.768	5.286	10.482	12.926	1.888	3.057	0.317
360414	SUT439	SUTs	42	166	71	314	265	88	162	275	43	189	262	8	148	6	1.614	18.69	8.325	28.884	11.224	8.463	15.574	15.024	5.705	10.55	12.473	2.322	3.163	0.39
YBL028C	*	protein_coding	50	81	49	308	148	64	336	201	98	594	475	13	472	0	4.889	23.213	14.624	72.109	15.954	15.666	82.21	27.949	33.097	84.391	57.553	9.607	25.672	0
2R-65	XUT_2R-65	XUTs	31	59	55	121	234	68	118	216	43	157	205	5	435	1	1.481	8.261	8.02	13.841	12.324	8.132	14.106	14.675	7.095	10.898	12.136	1.805	11.56	0.081
360415	SUT440	SUTs	19	54	48	99	163	54	106	181	29	137	91	2	346	1	1.079	8.983	8.316	13.454	10.2	7.673	15.054	14.609	5.685	11.298	6.4	0.859	10.924	0.096
CBL027WTa1-A	CUT_CBL027WTa1-A	CUTs	0	0	0	0	0	0	0	0	0	0	0	0	0	1	0	0	0	0	0	0	0	0	0	0	0	0	0	1.968
360416	SUT441	SUTs	0	24	34	69	169	19	48	64	20	51	74	0	23	1	0	6.254	9.228	14.69	16.567	4.229	10.68	8.092	6.142	6.589	8.153	0	1.138	0.15
CBL026WTa2	CUT_CBL026WTa2	CUTs	72	143	62	137	409	112	251	652	131	592	967	8	385	0	6.108	35.553	16.054	27.827	38.251	23.784	53.28	78.654	38.381	72.968	101.649	5.129	18.167	0
2R-67	XUT_2R-67	XUTs	106	13	166	638	761	233	552	428	167	672	384	11	249	2	4.829	1.736	23.082	69.59	38.22	26.571	62.923	27.727	26.276	44.48	21.677	3.788	6.309	0.154
YBL023C	MCM2	protein_coding	176	147	170	506	644	212	390	508	128	600	555	33	813	31	1.875	4.59	5.529	12.908	7.564	5.654	10.397	7.697	4.71	9.288	7.327	2.657	4.818	0.559
YBL022C	PIM1	protein_coding	241	195	237	562	638	350	492	772	298	864	868	24	1288	214	2.097	4.973	6.295	11.71	6.121	7.624	10.713	9.553	8.957	10.924	9.359	1.577	6.234	3.152
YBL021C	HAP3	protein_coding	21	23	41	135	287	58	184	133	71	286	126	2	209	0	1.04	3.337	6.196	16.002	15.664	7.188	22.794	9.364	12.14	20.572	7.73	0.747	5.755	0
2R-74	XUT_2R-74	XUTs	1	1	5	53	93	29	87	103	11	79	38	0	54	0	0.083	0.245	1.274	10.594	8.559	6.06	18.172	12.227	3.172	9.582	3.931	0	2.507	0
YBL018C	POP8	protein_coding	64	54	68	108	286	88	233	220	42	348	189	3	389	153	3.727	9.216	12.087	15.058	18.361	12.829	33.951	18.218	8.447	29.444	13.638	1.321	12.6	15.08
YBL017C	PEP1	protein_coding	1259	356	981	2226	3173	1212	2224	2242	920	2977	2345	216	6049	522	8.209	6.803	19.523	34.751	22.808	19.783	36.284	20.787	20.718	28.202	18.946	10.644	21.938	5.76
tG(GCC)B	*	tRNA	3	5	0	1	5	0	1	2	0	2	4	0	4	12	1.326	6.478	0	1.058	2.437	0	1.106	1.257	0	1.285	2.191	0	0.984	8.979
YBL014C	RRN6	protein_coding	628	5668	369	895	2212	332	710	1858	230	874	2000	22	2904	10368	6.966	184.238	12.492	23.767	27.047	9.218	19.704	29.305	8.81	14.084	27.486	1.843	17.915	194.631
YBL012C	*	protein_coding	291	159	218	800	710	236	490	195	197	593	203	37	1349	189	10.263	16.434	23.466	67.554	27.605	20.836	43.241	9.78	23.996	30.386	8.871	9.861	26.463	11.282
YBL010C	*	protein_coding	84	14	41	151	129	70	173	142	57	266	165	11	154	0	2.248	1.098	3.348	9.674	3.805	4.689	11.584	5.404	5.267	10.342	5.471	2.225	2.292	0
2R-82	XUT_2R-82	XUTs	24	59	44	85	97	39	63	163	41	109	89	5	98	2	1.355	9.762	7.582	11.489	6.037	5.511	8.899	13.086	7.994	8.94	6.226	2.133	3.077	0.191
YBL007C	SLA1	protein_coding	996	463	1002	2526	3027	1322	1711	2070	1114	3522	1812	164	4551	647	6.68	9.1	20.512	40.563	22.381	22.196	28.714	19.743	25.804	34.321	15.059	8.312	16.978	7.345
YBL006C	LDB7	protein_coding	295	35	626	1456	1395	685	827	915	594	1569	690	56	766	68	16.565	5.759	107.287	195.747	86.355	96.285	116.194	73.061	115.194	128.004	48.008	23.764	23.924	6.463
2R-85	XUT_2R-85	XUTs	206	169	403	689	1477	591	678	851	233	709	817	46	852	347	2.292	5.511	13.687	18.355	18.118	16.461	18.876	13.465	8.953	11.462	11.264	3.869	5.273	6.535
2R-86	XUT_2R-86	XUTs	294	74	88	161	212	127	98	129	71	187	208	30	777	73	34.054	25.119	31.109	44.648	27.07	36.822	28.401	21.247	28.401	31.469	29.852	26.26	50.057	14.31
YBL003C	HTA2	protein_coding	1823	590	3733	8247	15001	3988	9847	14308	5045	17532	16273	291	8882	3267	71.888	68.183	449.29	778.626	652.125	393.662	971.581	802.309	687.076	1004.46	795.118	86.721	194.811	218.042
CBL003CD2	CUT_CBL003CD2	CUTs	1057	255	2345	4690	6602	2503	5859	4659	3114	10748	6984	179	5422	2049	98.746	69.813	668.63	1049.01	679.924	585.332	1369.53	618.913	1004.7	1458.82	808.429	126.373	281.732	323.971
360418	SUT442	SUTs	20	16	75	105	206	39	48	97	32	66	129	8	25	0	1.956	4.585	22.384	24.583	22.207	9.547	11.744	13.488	10.807	9.377	15.63	5.911	1.36	0
YBL001C	ECM15	protein_coding	4931	2236	1732	4298	7910	2157	3704	6079	2316	6565	9208	956	18732	3325	140.074	186.143	150.164	292.314	247.707	153.38	263.268	245.553	227.213	270.948	324.101	205.228	295.963	159.858
YBR001C	NTH2	protein_coding	301	259	457	1080	1424	598	789	987	518	1176	807	59	855	36	3.754	9.466	17.395	32.247	19.577	18.668	24.62	17.503	22.31	21.308	12.47	5.56	5.931	0.76
YBR002C	RER2	protein_coding	123	78	954	2328	2225	1105	2094	1663	731	2345	1362	12	856	70	3.712	6.899	87.882	168.227	74.032	83.485	158.136	71.373	76.197	102.831	50.936	2.737	14.37	3.576
YBR004C	GPI18	protein_coding	415	93	278	545	1458	363	421	857	161	429	674	42	1452	68	9.265	6.085	18.942	29.131	35.883	20.286	23.517	27.206	12.414	13.915	18.644	7.086	18.03	2.569
2R-91	XUT_2R-91	XUTs	115	87	174	440	533	355	337	307	204	673	243	19	701	17	5.216	11.565	24.09	47.785	26.653	40.309	38.248	19.802	31.958	44.353	13.658	6.514	17.686	1.305
2R-93	XUT_2R-93	XUTs	268	127	654	1528	2087	675	935	1139	507	1018	1238	38	1040	294	4.555	6.325	33.923	62.173	39.1	28.716	39.759	27.526	29.758	25.136	26.07	4.879	9.831	8.457
360421	SUT443	SUTs	268	106	649	1514	2078	667	932	1127	506	1012	1225	38	1037	294	4.865	5.64	35.961	65.808	41.589	30.312	42.336	29.094	31.725	26.693	27.556	5.214	10.471	9.033
YBR007C	DSF2	protein_coding	71	371	84	200	427	139	255	793	117	312	378	16	359	223	0.843	12.917	3.046	5.689	5.593	4.134	7.581	13.397	4.8	5.385	5.564	1.438	2.372	4.484
YBR008C	FLR1	protein_coding	1136	300	1706	865	1242	5129	1077	966	3104	1173	1241	176	789	120	20.044	15.512	91.873	36.542	24.159	226.536	47.548	24.237	189.148	30.07	27.131	23.468	7.743	3.583
YBR009C	HHF1	protein_coding	681	311	1004	1702	4061	1298	3346	4205	1572	6510	5769	83	3534	426	41.108	55.017	184.975	245.982	270.243	196.133	505.372	360.943	327.722	570.94	431.494	37.864	118.653	43.522
360424	SUT444	SUTs	7	27	20	53	29	26	44	59	10	45	13	1	50	1	0.435	4.919	3.794	7.887	1.987	4.046	6.843	5.215	2.146	4.064	1.001	0.47	1.729	0.105
YBR011C	IPP1	protein_coding	3201	767	593	1415	1937	962	1413	1252	651	2370	1102	671	18875	221	110.053	77.279	62.225	116.475	73.415	82.791	121.552	61.208	77.297	118.383	46.945	174.338	360.938	12.86
CBR011CD3-B	CUT_CBR011CD3-B	CUTs	0	0	0	0	0	0	0	0	0	0	0	0	0	0	0	0	0	0	0	0	0	0	0	0	0	0	0	0
YBR012C	*	protein_coding	0	0	0	0	0	0	0	23	0	1	3	0	3	0	0	0	0	0	0	0	0	1.604	0	0.071	0.182	0	0.082	0
YBR013C	*	protein_coding	8	24	1	0	24	0	9	183	0	8	126	0	2	109	0.306	2.693	0.117	0	1.013	0	0.862	9.961	0	0.445	5.976	0	0.043	7.062
YBR014C	GRX7	protein_coding	141	54	157	501	500	269	583	621	285	1330	1007	22	715	250	4.759	5.341	16.174	40.486	18.604	22.728	49.235	29.805	33.221	65.22	42.114	5.612	13.423	14.281
YBR015C	MNN2	protein_coding	1009	227	552	1328	2006	902	1181	1154	621	1741	1268	185	5930	312	15.679	10.338	26.18	49.408	34.364	35.086	45.918	25.5	33.327	39.306	24.414	21.724	51.253	8.206
2R-103	XUT_2R-103	XUTs	5	11	13	74	36	26	55	27	16	63	40	2	83	1	0.359	2.315	2.85	12.726	2.851	4.675	9.885	2.758	3.969	6.574	3.56	1.086	3.316	0.122
YBR017C	KAP104	protein_coding	767	337	644	1679	2723	1023	1656	1522	689	2407	1857	126	3485	786	6.807	8.765	17.444	35.675	26.64	22.726	36.771	19.207	21.118	31.035	20.42	8.45	17.202	11.806
YBR018C	GAL7	protein_coding	3	32	1	14	73	11	28	142	6	26	79	0	19	1	0.058	1.829	0.059	0.654	1.569	0.537	1.366	3.937	0.404	0.737	1.909	0	0.206	0.033
YBR019C	GAL10	protein_coding	248	214	200	517	661	273	331	291	127	300	274	34	634	80	3.545	8.964	8.725	17.693	10.416	9.768	11.838	5.915	6.269	6.23	4.853	3.672	5.041	1.935
353994	CUT445	CUTs	91	648	161	439	782	168	261	528	63	183	310	18	463	540	1.166	24.34	6.298	13.472	11.049	5.39	8.37	9.623	2.788	3.408	4.923	1.744	3.301	11.714
2R-109	XUT_2R-109	XUTs	80	644	145	397	708	147	246	444	61	193	294	18	367	539	1.397	32.949	7.727	16.594	13.626	6.424	10.746	11.022	3.678	4.895	6.36	2.375	3.564	15.926
2R-114	XUT_2R-114	XUTs	1341	397	1072	3820	7021	1653	3817	4034	1062	4360	4451	234	6262	379	15.777	13.688	38.494	107.603	91.062	48.682	112.363	67.488	43.151	74.527	64.886	20.806	40.977	7.546
CBR021WTa2	CUT_CBR021WTa2	CUTs	0	1	0	5	15	0	4	8	0	3	14	0	3	0	0	1.243	0	5.078	7.014	0	4.245	4.825	0	1.849	7.358	0	0.708	0
YBR023C	CHS3	protein_coding	2398	689	1667	3470	4715	2213	3042	3100	1535	4901	4045	467	10343	1687	17.158	14.447	36.404	59.444	37.191	39.636	54.46	31.54	37.932	50.948	35.861	25.251	41.162	20.429
CBR023CD1	CUT_CBR023CD1	CUTs	0	0	0	0	0	0	0	0	0	0	0	0	0	0	0	0	0	0	0	0	0	0	0	0	0	0	0	0
2R-121	XUT_2R-121	XUTs	5	221	120	224	425	107	126	178	43	93	109	0	86	151	0.171	22.145	12.523	18.338	16.02	9.159	10.78	8.655	5.078	4.62	4.618	0	1.636	8.739
YBR025C	OLA1	protein_coding	3332	907	3050	4600	6122	3504	3565	3118	2095	4933	3616	628	16497	678	63.388	50.566	177.091	209.518	128.39	166.864	169.693	84.347	137.644	136.345	85.236	90.286	174.557	21.83
CBR025CTs2	CUT_CBR025CTs2	CUTs	1307	330	1808	2563	2704	2001	1781	1275	1089	2424	1428	257	5302	46	143.448	106.142	605.64	673.487	327.163	549.746	489.087	198.985	412.779	386.526	194.196	213.16	323.661	8.545
YBR026C	ETR1	protein_coding	197	87	330	380	643	380	329	461	166	375	335	34	851	6	3.595	4.653	18.381	16.604	12.936	17.359	15.023	11.963	10.462	9.943	7.575	4.69	8.638	0.185
YBR027C	*	protein_coding	0	2	2	10	7	1	14	23	3	9	9	0	7	0	0	0.553	0.576	2.257	0.727	0.236	3.302	3.083	0.977	1.233	1.051	0	0.367	0
YBR028C	YPK3	protein_coding	100	285	120	321	732	232	408	608	171	562	615	19	568	33	1.726	14.413	6.32	13.262	13.925	10.021	17.616	14.919	10.191	14.09	13.15	2.479	5.452	0.964
YBR029C	CDS1	protein_coding	1528	335	594	2545	2892	782	1478	1961	594	2037	1893	283	7145	596	30.185	19.393	35.813	120.368	62.979	38.669	73.053	55.085	40.525	58.463	46.335	42.248	78.505	19.926
353996	CUT446	CUTs	1	7	116	511	352	122	402	306	79	408	105	0	162	0	0.053	1.085	18.741	64.761	20.54	16.165	53.243	23.033	14.442	31.378	6.887	0	4.77	0
2R-127	XUT_2R-127	XUTs	114	83	257	793	734	379	385	479	128	261	190	21	586	6	1.578	3.367	10.856	26.277	11.199	13.131	13.332	9.427	6.118	5.248	3.258	2.197	4.511	0.141
360427	SUT445	SUTs	214	109	401	1348	1467	588	775	1145	305	727	602	42	835	7	2.147	3.205	12.278	32.377	16.224	14.766	19.453	16.333	10.567	10.596	7.483	3.183	4.659	0.119
YBR034C	HMT1	protein_coding	385	116	488	1042	2105	401	864	1065	305	1222	1149	77	1453	706	8.965	7.916	34.683	58.093	54.036	23.374	50.34	35.264	24.528	41.342	33.152	13.55	18.819	27.824
YBR035C	PDX3	protein_coding	505	302	406	718	1457	474	723	826	426	1379	1017	83	3008	852	17.045	29.872	41.824	58.021	54.213	40.048	61.058	39.644	49.657	67.623	42.532	21.171	56.469	48.67
353999	CUT447	CUTs	0	2	2	5	113	0	19	18	1	9	42	0	3	0	0	1.521	1.584	3.105	32.316	0	12.332	6.64	0.895	3.392	13.5	0	0.433	0
snR161	*	snoRNA	13853	3291	931	2994	3925	1876	3112	4577	1716	8131	8403	1806	88266	28043	2700.87	1880.35	553.995	1397.57	843.602	915.562	1518.11	1268.91	1155.44	2303.2	2029.95	2660.92	9571.58	9253.42
YBR036C	CSG2	protein_coding	3234	545	1414	4852	6212	2550	3391	3175	1898	5068	2861	620	10353	679	71.539	35.33	95.466	256.971	151.486	141.201	187.687	99.87	145.001	162.88	78.417	103.646	127.38	25.421
YBR037C	SCO1	protein_coding	422	60	282	847	1127	364	552	712	337	998	556	93	1260	184	13.154	5.481	26.829	63.212	38.728	28.402	43.052	31.559	36.279	45.197	21.475	21.907	21.845	9.707
YBR042C	CST26	protein_coding	147	55	179	512	947	188	410	464	190	703	631	17	907	1	3.628	3.978	13.481	30.251	25.763	11.613	25.316	16.282	16.193	25.205	19.294	3.169	12.449	0.042
YBR043C	QDR3	protein_coding	647	120	1534	3025	3048	1367	1748	1481	926	2376	1219	118	2351	395	9.206	5.004	66.62	103.054	47.812	48.69	62.233	29.966	45.505	49.119	21.492	12.689	18.606	9.513
YBR044C	TCM62	protein_coding	375	167	590	1478	3220	686	990	1431	388	1001	987	68	1263	1030	5.909	7.712	28.375	55.761	55.936	27.059	39.033	32.064	21.115	22.917	19.271	8.098	11.07	27.47
tV(UAC)B	*	tRNA	1	104	0	10	82	0	17	59	0	41	31	0	7	3	0.424	129.282	0	10.156	38.345	0	18.043	35.588	0	25.267	16.293	0	1.651	2.154
2R-136	XUT_2R-136	XUTs	0	3	3	11	40	9	13	95	0	27	0	0	8	0	0	0.896	0.933	2.684	4.494	2.296	3.315	13.767	0	3.998	0	0	0.453	0
YBR045C	GIP1	protein_coding	29	33	118	238	336	109	171	222	76	257	335	5	172	111	0.438	1.46	5.435	8.599	5.59	4.117	6.457	4.764	3.961	5.635	6.264	0.569	1.444	2.835
2R-142	XUT_2R-142	XUTs	8	23	26	54	30	10	21	67	11	43	32	0	43	0	0.792	6.675	7.858	12.802	3.275	2.479	5.203	9.434	3.762	6.186	3.926	0	2.368	0
YBR046C	ZTA1	protein_coding	79	47	66	106	176	95	158	135	85	222	294	4	412	16	1.873	3.266	4.776	6.017	4.6	5.638	9.373	4.551	6.96	7.647	8.636	0.716	5.433	0.642
CBR047WTa3	CUT_CBR047WTa3	CUTs	0	0	0	0	4	0	3	4	0	5	1	0	5	0	0	0	0	0	2.097	0	3.57	2.705	0	3.455	0.589	0	1.323	0
YBR049C	REB1	protein_coding	198	296	264	557	843	293	479	665	253	935	1095	29	3793	416	2.243	9.826	9.127	15.107	10.527	8.308	13.576	10.712	9.898	15.388	15.369	2.484	23.898	7.976
YBR050C	REG2	protein_coding	57	60	753	1557	1912	839	700	966	492	792	563	17	378	0	1.371	4.23	55.28	89.665	50.699	50.516	42.129	33.04	40.87	27.678	16.779	3.091	5.057	0
YBR052C	RFS1	protein_coding	383	589	104	391	1008	324	533	875	329	1183	735	28	1565	164	11.786	53.119	9.768	28.808	34.197	24.959	41.041	38.29	34.967	52.893	28.026	6.512	26.787	8.542
YBR053C	*	protein_coding	301	151	258	741	1070	528	575	807	424	974	685	38	1320	5	7.207	10.595	18.854	42.478	28.243	31.646	34.447	27.476	35.061	33.882	20.322	6.877	17.579	0.202
354004	CUT448	CUTs	0	0	1	0	1	0	2	0	2	1	0	0	2	0	0	0	0.791	0	0.286	0	1.298	0	1.792	0.377	0	0	0.289	0
CBR053CD1-A	CUT_CBR053CD1-A	CUTs	0	2	3	17	62	0	14	39	0	12	26	0	3	0	0	1.6	2.5	11.11	18.656	0	9.561	15.137	0	4.759	8.793	0	0.456	0
354005	CUT449	CUTs	14	2	225	361	652	193	170	410	98	151	245	0	68	545	0.741	0.31	36.351	45.751	38.047	25.573	22.516	30.861	17.915	11.613	16.069	0	2.002	48.826
CBR053CD1-B	CUT_CBR053CD1-B	CUTs	0	0	112	160	203	72	64	102	28	56	60	0	41	544	0	0	48.116	53.922	31.5	25.369	22.541	20.416	13.612	11.452	10.465	0	3.21	129.598
CBR054WC3	CUT_CBR054WC3	CUTs	619	111	274	560	812	399	303	540	350	457	712	161	1753	213	86.356	45.381	116.668	187.048	124.881	139.338	105.767	107.124	168.633	92.629	123.076	169.74	136.024	50.292
YBR055C	PRP6	protein_coding	96	399	205	427	752	242	414	716	207	592	926	9	398	97	1.102	13.42	7.18	11.733	9.514	6.952	11.889	11.685	8.205	9.871	13.168	0.78	2.541	1.884
2R-154	XUT_2R-154	XUTs	25	18	140	223	397	146	188	289	69	214	284	0	105	0	0.693	1.463	11.848	14.805	12.136	10.135	13.044	11.395	6.607	8.622	9.758	0	1.619	0
YBR056C-B	*	protein_coding	50	138	218	508	606	283	336	462	115	488	888	14	323	22	2.002	16.192	26.639	48.696	26.747	28.363	33.66	26.303	15.901	28.387	44.053	4.237	7.193	1.491
354007	CUT450	CUTs	0	2	8	7	22	12	6	41	5	11	112	0	3	1	0	1.039	4.33	2.972	4.301	5.327	2.662	10.339	3.062	2.834	24.611	0	0.296	0.3
YBR057C	MUM2	protein_coding	87	313	122	321	550	207	381	621	142	567	555	23	362	11	1.839	19.389	7.87	16.245	12.816	10.952	20.151	18.665	10.366	17.413	14.536	3.674	4.256	0.394
YBR058C	UBP14	protein_coding	114	362	111	249	558	142	275	735	109	349	609	6	468	39	1.371	12.763	4.076	7.173	7.401	4.277	8.278	12.575	4.529	6.101	9.079	0.546	3.132	0.794
YBR058C-A	TSC3	protein_coding	311	242	258	1275	1329	361	1326	1483	527	2811	1906	35	1817	691	13.192	30.083	33.402	129.486	62.147	38.332	140.734	89.451	77.203	173.238	100.177	11.22	42.869	49.608
YBR059C	AKL1	protein_coding	525	199	793	2566	2001	1493	1581	1593	931	2309	1439	82	2142	69	4.748	5.274	21.887	55.558	19.949	33.798	35.774	20.485	29.077	30.338	16.124	5.603	10.774	1.056
YBR060C	ORC2	protein_coding	89	146	357	673	683	382	469	618	217	636	593	19	534	43	1.365	6.564	16.717	24.72	11.551	14.671	18.004	13.482	11.498	14.176	11.273	2.204	4.557	1.117
YBR061C	TRM7	protein_coding	65	80	94	291	554	119	263	324	54	286	245	5	438	0	2.13	7.682	9.4	22.828	20.011	9.761	21.561	15.096	6.111	13.615	9.947	1.238	7.982	0
YBR062C	*	protein_coding	16	74	103	323	552	130	321	366	81	522	401	0	388	37	0.659	8.933	12.95	31.856	25.067	13.405	33.086	21.439	11.524	31.241	20.468	0	8.89	2.58
354010	CUT451	CUTs	4	4	11	22	37	10	13	39	3	19	34	2	6	0	0.382	1.119	3.203	5.025	3.892	2.389	3.103	5.291	0.989	2.634	4.019	1.442	0.318	0
YBR063C	*	protein_coding	14	35	68	138	250	70	143	289	40	208	180	4	110	0	0.299	2.195	4.44	7.07	5.897	3.75	7.656	8.793	2.956	6.466	4.772	0.648	1.309	0
YBR065C	ECM2	protein_coding	73	970	67	259	415	133	242	441	78	468	490	3	212	6	1.906	74.234	5.34	16.193	11.947	8.694	15.812	16.376	7.035	17.756	15.855	0.593	3.079	0.265
YBR066C	NRG2	protein_coding	169	49	129	485	643	201	444	404	157	685	531	17	273	53	5.526	4.695	12.874	37.968	23.177	16.452	36.325	18.784	17.729	32.541	21.513	4.201	4.965	2.933
YBR067C	TIP1	protein_coding	2212	489	330	776	804	708	780	691	527	1574	798	353	7304	268	86.792	56.228	39.519	72.898	34.777	69.538	76.576	38.554	71.413	89.728	38.796	104.67	159.399	17.797
2R-166	XUT_2R-166	XUTs	21	10	14	31	88	20	29	39	4	38	22	0	24	0	1.962	2.738	3.992	6.934	9.063	4.677	6.779	5.181	1.29	5.158	2.547	0	1.247	0
YBR068C	BAP2	protein_coding	10153	2253	12328	30352	38722	17178	24686	23734	10612	27134	19082	1795	32356	4699	153.221	99.64	567.82	1096.66	644.197	648.918	932.128	509.312	553.083	594.926	356.811	204.71	271.586	120.018
YBR069C	TAT1	protein_coding	779	389	1008	2205	3297	1261	1963	2071	825	2654	2491	162	3462	1407	11.295	16.529	44.605	76.542	52.697	45.766	71.212	42.697	41.309	55.906	44.75	17.751	27.918	34.525
YBR070C	ALG14	protein_coding	152	18	204	370	558	286	322	378	155	381	335	29	747	3	5.355	1.858	21.935	31.208	21.671	25.222	28.383	18.936	18.858	19.501	14.623	7.721	14.637	0.179
2R-170	XUT_2R-170	XUTs	298	185	399	1053	1439	971	876	1318	751	1556	1220	45	1052	151	12.641	22.997	51.656	106.94	67.29	103.102	92.974	79.499	110.018	95.894	64.122	14.425	24.82	10.84
Unit14	Unit14	anti-sense	364	166	410	939	1398	994	847	1333	817	1534	1494	59	867	813	13.968	18.667	48.019	86.27	59.14	95.48	81.324	72.736	108.275	85.524	71.036	17.11	18.505	52.801
YBR072C-A	*	protein_coding	0	3	9	17	4	18	7	9	8	7	29	0	5	0	0	1.704	5.323	7.887	0.854	8.73	3.394	2.48	5.353	1.971	6.962	0	0.539	0
2R-172	XUT_2R-172	XUTs	8	3	39	42	64	31	25	4	14	38	18	1	36	0	0.388	0.427	5.775	4.878	3.423	3.764	3.035	0.276	2.346	2.678	1.082	0.368	0.971	0
CBR076WC3-B	CUT_CBR076WC3-B	CUTs	8	6	85	115	83	79	64	79	39	39	78	1	34	29	0.848	1.865	27.511	29.198	9.703	20.971	16.982	11.913	14.284	6.009	10.249	0.802	2.005	5.205
YBR076C-A	*	protein_coding	148	61	138	603	1246	294	515	860	181	770	1032	16	639	47	8.917	10.77	25.376	86.981	82.757	44.34	77.635	73.678	37.662	67.401	77.041	7.285	21.413	4.792
YBR077C	SLM4	protein_coding	175	61	439	887	1223	670	760	723	541	1273	842	36	684	6	6.642	6.785	50.855	80.605	51.173	63.658	72.176	39.022	70.916	70.2	39.599	10.326	14.44	0.386
YBR079C	RPG1	protein_coding	1250	267	556	1532	2016	721	1459	1383	540	1973	1707	232	5901	379	13.391	8.383	18.18	39.295	23.809	19.336	39.109	21.068	19.979	30.71	22.659	18.783	35.162	6.872
YBR080C	SEC18	protein_coding	401	198	275	658	1009	475	804	724	338	967	838	71	1957	132	4.985	7.214	10.434	19.584	13.828	14.781	25.009	12.798	14.511	17.465	12.908	6.67	13.531	2.777
YBR081C	SPT7	protein_coding	117	342	191	386	634	194	347	683	175	620	833	14	558	323	0.861	7.377	4.29	6.801	5.144	3.574	6.39	7.148	4.448	6.63	7.596	0.778	2.284	4.023
354015	CUT452	CUTs	46	173	48	112	225	115	81	170	109	118	179	1	118	121	4.09	45.082	13.027	23.845	22.056	25.598	18.022	21.496	33.474	15.245	19.722	0.671	5.836	18.21
YBR082C	UBC4	protein_coding	977	270	433	665	867	757	726	721	582	1517	1183	188	4008	612	30.008	24.303	40.59	48.901	29.356	58.2	55.792	31.489	61.734	67.693	45.02	43.635	68.469	31.813
CBR082CD1-B	CUT_CBR082CD1-B	CUTs	16	0	89	53	311	222	86	179	129	121	202	3	11	0	2.184	0	37.072	17.318	46.79	75.842	29.367	34.738	60.802	23.992	34.159	3.093	0.835	0
354016	CUT453	CUTs	63	30	291	611	1049	338	383	510	221	445	458	18	181	9	3.38	4.717	47.657	78.493	62.05	45.399	51.42	38.912	40.954	34.691	30.45	7.299	5.402	0.817
2R-178	XUT_2R-178	XUTs	87	57	308	732	1049	346	436	567	226	529	390	23	222	10	2.293	4.403	24.776	46.19	30.478	22.827	28.752	21.249	20.571	20.256	12.736	4.581	3.254	0.446
CBR082CD1-C	CUT_CBR082CD1-C	CUTs	0	1	11	68	158	17	56	54	11	31	71	0	30	0	0	0.602	6.888	33.401	35.735	8.73	28.746	15.753	7.794	9.24	18.049	0	3.423	0
YBR084C-A	RPL19A	protein_coding	3262	675	1330	3122	3578	1754	2949	2756	1357	4875	2389	722	22010	1838	73.983	44.865	92.065	169.529	89.46	99.58	167.35	88.883	106.292	160.639	67.136	123.75	277.652	70.552
2R-183	XUT_2R-183	XUTs	0	12	14	25	43	7	19	18	5	22	66	0	14	0	0	2.344	2.847	3.989	3.159	1.168	3.168	1.706	1.151	2.13	5.45	0	0.519	0
YBR085C-A	*	protein_coding	255	40	240	423	1140	633	567	1121	461	1114	1001	51	1489	116	31.025	14.262	89.119	123.216	152.9	192.781	172.604	193.937	193.703	196.915	150.901	46.89	100.761	23.886
YBR086C	IST2	protein_coding	5754	1306	2500	4055	6496	3651	3625	4153	2340	5499	5958	1109	22642	1508	61.644	41.002	81.743	104.009	76.719	97.91	97.169	63.266	86.577	85.591	79.088	89.785	134.916	27.343
YBR088C	POL30	protein_coding	40	131	64	202	291	121	317	282	89	496	483	4	602	4	1.182	11.347	5.773	14.295	9.482	8.953	23.443	11.852	9.084	21.299	17.689	0.894	9.897	0.2
YBR089C-A	NHP6B	protein_coding	594	94	316	788	821	400	762	503	421	1266	645	125	2307	159	42.569	19.742	69.118	135.207	64.862	71.757	136.638	51.259	104.199	131.817	57.275	67.698	91.958	19.285
YBR090C	*	protein_coding	308	67	146	294	329	169	263	205	204	487	262	64	973	49	52.543	33.496	76.018	120.082	61.873	72.169	112.26	49.729	120.191	120.705	55.381	82.51	92.323	14.147
CBR088CTs1-B	CUT_CBR088CTs1-B	CUTs	0	0	0	0	0	0	0	0	0	0	0	0	1	0	0	0	0	0	0	0	0	0	0	0	0	0	0.919	0
YBR090C	*	protein_coding	308	67	146	294	329	169	263	205	204	487	262	64	973	49	52.543	33.496	76.018	120.082	61.873	72.169	112.26	49.729	120.191	120.705	55.381	82.51	92.323	14.147
YBR091C	TIM12	protein_coding	120	22	144	357	451	211	325	233	169	607	287	15	293	20	11.415	6.133	41.805	81.302	47.292	50.24	77.35	31.515	55.517	83.885	33.826	10.781	15.501	3.22
YBR092C	PHO3	protein_coding	1562	226	1050	1908	2270	593	964	1172	305	1204	833	315	5784	706	34.922	14.807	71.648	102.131	55.948	33.187	53.926	37.26	23.55	39.109	23.076	53.221	71.925	26.714
YBR093C	PHO5	protein_coding	210	354	392	817	1148	383	442	825	166	402	340	36	574	255	4.565	22.551	26.008	42.521	27.51	20.841	24.04	25.501	12.462	12.696	9.158	5.914	6.94	9.381
360431	SUT446	SUTs	18	8	133	293	360	185	175	442	115	264	204	3	131	0	0.665	0.867	15.008	25.936	14.673	17.121	16.189	23.237	14.684	14.181	9.345	0.837	2.694	0
YBR095C	RXT2	protein_coding	79	130	98	351	728	155	565	1115	104	720	694	5	430	71	1.228	5.923	4.65	13.065	12.477	6.032	21.979	24.65	5.584	16.263	13.369	0.588	3.718	1.868
YBR099C	*	protein_coding	6	4	9	20	22	14	22	12	16	29	127	1	27	0	0.49	0.959	2.246	3.914	1.982	2.865	4.5	1.395	4.517	3.444	12.863	0.617	1.228	0
YBR101C	FES1	protein_coding	269	81	837	688	1173	1757	1314	1034	1519	2821	1659	22	784	201	9.269	8.179	88.021	56.756	44.556	151.542	113.283	50.662	180.757	141.221	70.828	5.729	15.025	11.722
YBR102C	EXO84	protein_coding	168	357	440	328	648	434	451	559	279	633	748	23	467	177	1.982	12.341	15.841	9.263	8.427	12.815	13.312	9.376	11.366	10.849	10.933	2.05	3.064	3.534
CBR103WTa3-B	CUT_CBR103WTa3-B	CUTs	24	29	68	155	214	98	146	167	57	177	210	8	161	0	1.846	6.539	15.968	28.551	18.15	18.874	28.105	18.27	15.146	19.784	20.019	4.652	6.889	0
YBR103C-A	*	protein_coding	0	0	0	7	0	1	5	12	0	2	6	0	7	1	0	0	0	3.653	0	0.545	2.727	3.719	0	0.633	1.621	0	0.849	0.369
YBR105C	VID24	protein_coding	158	329	133	375	924	254	325	347	138	422	269	35	712	85	3.818	23.298	9.809	21.695	24.614	15.364	19.65	11.923	11.517	14.816	8.054	6.391	9.569	3.476
CBR106WC3	CUT_CBR106WC3	CUTs	316	37	45	278	397	158	367	158	102	628	543	76	1999	128	59.396	20.381	25.815	125.105	82.262	74.34	172.598	42.23	66.213	171.497	126.462	107.953	208.984	40.719
YBR107C	IML3	protein_coding	850	1232	359	1320	1424	440	1085	1762	232	1095	1878	48	1338	8896	19.705	83.701	25.401	73.266	36.393	25.534	62.936	58.085	18.574	36.881	53.945	8.409	17.253	349.044
YBR109C	CMD1	protein_coding	610	210	186	401	612	393	587	535	275	913	730	94	3083	358	27.63	27.875	25.714	43.487	30.559	44.56	66.526	34.459	43.019	60.083	40.97	32.176	77.671	27.444
2R-200	XUT_2R-200	XUTs	0	0	29	55	35	23	22	17	19	26	14	0	55	0	0	0	10.524	15.657	4.588	6.845	6.545	2.874	7.802	4.491	2.063	0	3.637	0
YBR111C	YSA1	protein_coding	708	170	316	669	1121	580	760	831	541	1374	868	115	2600	592	14.066	9.897	19.161	31.821	24.551	28.844	37.778	23.476	37.12	39.659	21.367	17.264	28.73	19.905
CBR111W-AC4	CUT_CBR111W-AC4	CUTs	0	4	0	2	15	0	7	7	0	0	13	0	9	0	0	6.237	0	2.548	8.798	0	9.318	5.296	0	0	8.57	0	2.663	0
YBR112C	CYC8	protein_coding	252	450	516	1538	1299	706	1107	1048	578	1703	1297	64	1784	266	2.267	11.861	14.165	33.119	12.88	15.895	24.912	13.403	17.954	22.254	14.454	4.35	8.924	4.049
YBR115C	LYS2	protein_coding	2234	1254	948	2666	3533	1253	2329	2509	797	3395	2430	364	10074	1579	16.221	26.684	21.009	46.347	28.28	22.775	42.313	25.905	19.986	35.815	21.862	19.973	40.685	19.405
YBR116C	*	protein_coding	130	7	998	1986	1383	521	606	657	292	502	349	20	370	1	7.728	1.22	181.083	282.678	90.638	77.532	90.142	55.54	59.952	43.359	25.708	8.986	12.234	0.1
YBR117C	TKL2	protein_coding	322	143	1166	2585	1980	741	864	1020	378	706	569	48	1105	411	4.603	5.99	50.869	88.466	31.2	26.513	30.901	20.732	18.66	14.662	10.078	5.185	8.785	9.943
CBR117CD1-B	CUT_CBR117CD1-B	CUTs	0	0	0	0	72	0	3	182	0	5	2	0	0	0	0	0	0	0	113.249	0	10.71	369.254	0	10.365	3.536	0	0	0
YBR120C	CBP6	protein_coding	91	19	43	248	319	134	418	422	191	846	973	11	275	500	4.917	3.008	7.09	32.079	18.999	18.122	56.505	32.42	35.638	66.406	65.135	4.49	8.264	45.719
YBR121C	GRS1	protein_coding	2385	460	1941	3549	4621	2100	2737	2925	1396	3417	2915	358	11667	2421	32.062	18.122	79.638	114.226	68.481	70.667	92.061	55.913	64.812	66.737	48.554	36.37	87.234	55.082
YBR121C-A	*	protein_coding	493	25	241	560	668	337	546	474	201	639	628	86	2340	258	19.739	2.934	29.45	53.681	29.484	33.775	54.697	26.986	27.793	37.17	31.154	26.02	52.109	17.483
YBR122C	MRPL36	protein_coding	347	63	850	1898	2632	874	1483	1966	977	2863	2708	89	1961	539	11.346	6.036	84.826	148.584	94.872	71.536	121.327	91.409	110.327	136.007	109.712	21.992	35.663	29.828
YBR123C	TFC1	protein_coding	19	36	89	220	290	124	201	290	76	339	311	11	225	82	0.289	1.607	4.137	8.022	4.869	4.727	7.66	6.281	3.998	7.501	5.869	1.267	1.906	2.114
YBR125C	PTC4	protein_coding	254	75	293	818	1305	333	592	769	201	714	897	41	1526	338	4.977	4.307	17.522	38.374	28.189	16.333	29.023	21.426	13.602	20.326	21.778	6.07	16.631	11.209
YBR126C	TPS1	protein_coding	1953	475	884	4974	3770	1886	2597	2223	1776	4567	1966	421	8851	468	34.44	24.547	47.579	210.006	73.29	83.253	114.588	55.744	108.163	117.01	42.958	56.106	86.814	13.968
CBR126CTs2	CUT_CBR126CTs2	CUTs	0	0	7	18	31	21	24	39	11	40	6	0	63	0	0	0	6.843	13.803	10.946	16.838	19.234	17.763	12.168	18.614	2.381	0	11.224	0
YBR127C	VMA2	protein_coding	4940	897	1402	3191	3830	2177	2954	1715	1515	4101	2544	893	24898	961	94.552	50.313	81.901	146.227	80.813	104.303	141.467	46.676	100.144	114.04	60.332	129.165	265.056	31.131
YBR128C	ATG14	protein_coding	58	113	241	585	1573	253	382	657	131	456	710	17	218	23	1.23	7.023	15.601	29.706	36.778	13.432	20.272	19.814	9.595	14.051	18.658	2.726	2.572	0.826
YBR129C	OPY1	protein_coding	68	62	166	273	725	317	398	656	257	621	696	15	487	356	1.978	5.286	14.739	19.014	23.251	23.084	28.97	27.137	25.82	26.247	25.088	3.297	7.88	17.528
YBR130C	SHE3	protein_coding	136	36	272	932	993	343	722	790	204	831	687	26	458	0	2.971	2.304	18.134	48.742	23.912	18.755	39.461	24.539	15.389	26.373	18.594	4.291	5.564	0
YBR131C-A	*	protein_coding	17	38	72	129	192	101	102	159	32	71	131	9	70	2	0.909	5.955	11.751	16.516	11.319	13.52	13.647	12.09	5.909	5.516	8.68	3.636	2.082	0.181
YBR132C	AGP2	protein_coding	890	216	294	1704	1914	1117	1494	1928	987	2161	1795	124	3356	389	13.496	9.599	13.607	61.865	31.996	42.4	56.685	41.573	51.689	47.61	33.727	14.209	28.305	9.983
YBR133C	HSL7	protein_coding	882	309	1237	3124	3519	1299	1780	1930	694	1679	1292	137	3729	649	10.563	10.845	45.215	89.576	46.46	38.942	53.339	32.867	28.704	29.215	19.172	12.399	24.839	13.155
CBR136WTa1	CUT_CBR136WTa1	CUTs	2	4	5	3	7	4	4	2	1	2	59	0	12	0	0.378	2.217	2.886	1.358	1.459	1.894	1.893	0.538	0.653	0.55	13.824	0	1.262	0
YBR138C	*	protein_coding	10	118	64	107	235	77	126	327	60	249	364	3	133	1	0.176	6.074	3.431	4.5	4.551	3.386	5.538	8.168	3.64	6.355	7.922	0.399	1.299	0.03
YBR140C	IRA1	protein_coding	1334	1123	556	1531	3090	859	1584	1637	548	2103	2172	239	5894	1503	4.484	11.063	5.704	12.321	11.451	7.228	13.323	7.825	6.361	10.271	9.047	6.07	11.02	8.551
YBR141C	*	protein_coding	58	81	110	403	534	183	254	368	126	334	333	16	237	0	1.795	7.348	10.393	29.869	18.223	14.18	19.673	16.199	13.471	15.022	12.773	3.743	4.081	0
YBR143C	SUP45	protein_coding	785	183	603	935	2754	809	1363	1415	600	1851	2428	143	3554	477	16.158	11.039	37.882	46.077	62.491	41.683	70.196	41.416	42.652	55.354	61.924	22.244	40.688	16.617
CBR143CD1-A	CUT_CBR143CD1-A	CUTs	0	0	6	39	73	5	33	44	5	38	64	0	41	1	0	0	4.354	22.204	19.137	2.976	19.635	14.878	4.106	13.129	18.858	0	5.423	0.403
YBR144C	*	protein_coding	17	256	156	378	650	151	158	542	125	187	316	3	94	759	1.694	74.759	47.446	90.184	71.405	37.666	39.395	76.8	43.019	27.073	39.017	2.258	5.21	128.007
2R-226	XUT_2R-226	XUTs	956	263	639	1422	2139	895	1219	1042	573	1522	1077	188	3183	620	26.208	21.129	53.466	93.334	64.644	61.418	83.616	40.62	54.251	60.621	36.584	38.948	48.534	28.766
CBR145WTa2	CUT_CBR145WTa2	CUTs	0	0	0	0	0	0	0	0	0	0	0	0	0	0	0	0	0	0	0	0	0	0	0	0	0	0	0	0
354021	CUT454	CUTs	281	82	68	312	414	173	369	463	158	582	617	40	682	9	18.038	15.426	13.322	47.951	29.297	27.798	59.266	42.262	35.027	54.278	49.074	19.404	24.35	0.978
CBR148WTa3	CUT_CBR148WTa3	CUTs	0	4	7	13	31	22	19	72	4	25	27	0	20	1	0	1.328	2.421	3.527	3.873	6.24	5.387	11.602	1.565	4.116	3.791	0	1.261	0.192
354022	CUT455	CUTs	3	8	15	30	82	51	54	154	22	66	80	0	37	1	0.286	2.237	4.368	6.853	8.625	12.181	12.891	20.893	7.249	9.149	9.457	0	1.963	0.162
360435	SUT447	SUTs	671	313	233	629	1279	511	605	840	342	1018	918	118	1899	331	15.567	21.281	16.498	34.938	32.711	29.676	35.119	27.711	27.402	34.313	26.389	20.687	24.504	12.997
YBR150C	TBS1	protein_coding	75	72	204	429	589	307	446	628	218	588	920	22	517	213	0.708	1.99	5.873	9.688	6.124	7.248	10.525	8.423	7.101	8.057	10.752	1.568	2.712	3.4
CBR152WTa3	CUT_CBR152WTa3	CUTs	0	3	4	19	7	10	38	27	7	29	86	0	37	1	0	0.499	0.692	2.578	0.437	1.418	5.387	2.176	1.37	2.387	6.037	0	1.166	0.096
YBR154C	RPB5	protein_coding	111	358	185	564	851	251	880	784	234	1543	1329	15	1024	48	4.394	41.528	22.35	53.45	37.135	24.87	87.156	44.128	31.989	88.737	65.182	4.488	22.545	3.216
CBR154CD1	CUT_CBR154CD1	CUTs	0	0	0	0	3	0	0	0	0	0	0	0	1	0	0	0	0	0	1.384	0	0	0	0	0	0	0	0.233	0
354023	CUT456	CUTs	14	1	30	59	192	30	42	90	8	40	110	1	25	22	1.074	0.224	7.027	10.841	16.244	5.763	8.065	9.822	2.12	4.46	10.46	0.579	1.067	2.858
YBR156C	SLI15	protein_coding	29	117	43	91	142	29	92	107	34	179	161	8	191	9	0.384	4.535	1.736	2.882	2.071	0.96	3.045	2.013	1.553	3.44	2.639	0.799	1.405	0.201
YBR157C	ICS2	protein_coding	164	100	304	844	1718	434	998	908	221	1005	954	13	786	125	4.341	7.757	24.556	53.482	50.126	28.754	66.089	34.173	20.201	38.645	31.285	2.6	11.571	5.599
CBR159WTa3-B	CUT_CBR159WTa3-B	CUTs	1	0	0	0	1	0	0	0	0	0	10	0	5	0	0.805	0	0	0	0.887	0	0	0	0	0	9.973	0	2.238	0
CBR159WTa2	CUT_CBR159WTa2	CUTs	123	38	60	79	194	90	156	212	79	287	297	20	469	201	11.095	10.045	16.517	17.06	19.291	20.321	35.208	27.192	24.609	37.611	33.194	13.633	23.529	30.685
YBR162C	TOS1	protein_coding	9578	2462	1296	4136	7624	2031	4098	4870	1344	5679	4493	1555	37981	2935	168.904	127.235	69.754	174.626	148.213	89.654	180.818	122.12	81.854	145.501	98.173	207.23	372.531	87.598
CBR162CD1-C	CUT_CBR162CD1-C	CUTs	43	12	1	24	72	0	40	41	1	56	58	0	68	15	14.833	12.131	1.053	19.821	27.379	0	34.523	20.11	1.191	28.064	24.789	0	13.046	8.757
YBR164C	ARL1	protein_coding	137	38	86	167	422	163	262	379	138	478	701	22	445	143	5.444	4.425	10.429	15.887	18.485	16.212	26.048	21.414	18.936	27.594	34.512	6.606	9.834	9.616
YBR166C	TYR1	protein_coding	132	255	95	355	768	195	409	572	105	547	586	8	565	60	2.93	16.589	6.437	18.868	18.795	10.836	22.718	18.056	8.05	17.642	16.119	1.343	6.976	2.254
YBR167C	POP7	protein_coding	37	17	36	128	401	90	181	372	61	301	164	4	164	2	2.135	2.875	6.34	17.683	25.508	12.999	26.132	30.522	12.156	25.234	11.725	1.744	5.263	0.196
YBR169C	SSE2	protein_coding	446	262	337	818	799	791	608	968	727	1206	1124	71	1817	4	5.555	9.564	12.812	24.395	10.971	24.664	18.949	17.146	31.274	21.825	17.348	6.682	12.588	0.084
YBR170C	NPL4	protein_coding	154	365	400	520	1344	520	461	984	353	690	667	37	491	187	2.645	18.367	20.964	21.378	25.442	22.351	19.807	24.027	20.934	17.214	14.191	4.801	4.689	5.435
YBR172C	SMY2	protein_coding	607	230	666	2510	2079	740	1513	2042	590	2196	1527	92	2431	17	7.328	8.137	24.54	72.551	27.67	22.364	45.704	35.055	24.6	38.519	22.843	8.393	16.324	0.347
YBR173C	UMP1	protein_coding	342	129	210	651	1033	330	698	734	265	1083	685	47	1702	46	17.149	18.956	32.138	78.155	57.102	41.421	87.573	52.335	45.891	78.898	42.559	17.81	47.468	3.904
YBR174C	*	protein_coding	45	61	160	403	543	198	227	191	104	310	210	6	148	1	3.523	13.993	38.226	75.528	46.857	38.798	44.46	21.26	28.115	35.256	20.368	3.549	6.444	0.132
YBR177C	EHT1	protein_coding	1876	330	745	2060	3199	1030	1886	1853	588	2543	1685	302	10043	700	36.53	18.831	44.277	96.04	68.671	50.206	91.89	51.308	39.542	71.944	40.655	44.44	108.771	23.069
YBR179C	FZO1	protein_coding	125	270	487	888	1645	360	524	813	163	580	992	32	426	14	1.395	8.833	16.592	23.733	20.243	10.059	14.635	12.905	6.284	9.406	13.72	2.699	2.645	0.265
2R-246	XUT_2R-246	XUTs	8	32	39	104	194	43	77	82	25	91	63	0	53	14	0.203	2.378	3.018	6.314	5.422	2.729	4.885	2.957	2.189	3.352	1.979	0	0.747	0.601
360437	SUT448	SUTs	8	32	38	103	194	43	78	82	25	91	63	0	51	14	0.213	2.501	3.093	6.577	5.704	2.87	5.205	3.11	2.303	3.526	2.082	0	0.756	0.632
YBR181C	RPS6B	protein_coding	2919	534	1220	1967	3369	1734	2208	2345	1339	4045	2447	570	11960	697	71.751	38.467	91.527	115.76	91.292	106.694	135.799	81.965	113.67	144.458	74.528	105.883	163.515	28.996
YBR182C	SMP1	protein_coding	43	156	115	330	331	106	231	287	38	215	298	4	285	5	0.993	10.559	8.107	18.249	8.428	6.129	13.35	9.426	3.031	7.215	8.529	0.697	3.661	0.196
YBR182C-A	*	protein_coding	11	17	27	27	124	20	33	97	5	22	28	0	9	0	1.771	8.02	13.265	10.406	22.005	8.059	13.291	22.203	2.78	5.145	5.585	0	0.806	0
YBR185C	MBA1	protein_coding	86	18	88	185	308	153	202	324	118	281	183	11	406	1	2.613	1.602	8.162	13.459	10.317	11.638	15.358	14	12.383	12.405	6.89	2.526	6.862	0.052
2R-256	XUT_2R-256	XUTs	41	63	31	75	180	32	57	227	15	55	82	2	177	0	1.242	5.594	2.866	5.44	6.012	2.427	4.321	9.78	1.57	2.421	3.078	0.458	2.983	0
360438	SUT449	SUTs	36	29	24	68	176	28	48	210	13	50	73	2	172	0	1.26	2.974	2.564	5.697	6.79	2.453	4.203	10.45	1.571	2.542	3.165	0.529	3.348	0
360439	SUT450	SUTs	0	0	0	0	0	0	0	0	0	0	0	0	0	0	0	0	0	0	0	0	0	0	0	0	0	0	0	0
Unit22	Unit22	anti-sense	1688	231	983	2433	2772	1280	2145	1532	864	2973	1484	277	6041	1329	58.938	23.637	104.755	203.39	106.698	111.874	187.394	76.063	104.186	150.816	64.202	73.09	117.318	78.536
YBR188C	NTC20	protein_coding	81	34	67	214	371	104	188	164	74	292	312	14	417	75	4.004	4.925	10.108	25.327	20.217	12.869	23.252	11.528	12.634	20.971	19.11	5.231	11.465	6.275
YBR193C	MED8	protein_coding	84	32	79	340	359	162	319	198	135	525	269	16	320	4	3.017	3.368	8.66	29.236	14.214	14.564	28.666	10.112	16.745	27.394	11.971	4.343	6.392	0.243
YBR195C	MSI1	protein_coding	121	45	202	786	828	221	510	640	159	500	329	21	494	4	2.684	2.925	13.677	41.746	20.249	12.272	28.307	20.188	12.182	16.115	9.043	3.52	6.095	0.15
YBR196C	PGI1	protein_coding	21654	3156	3986	12646	12974	4693	7411	6383	3358	10506	5123	4119	92472	8728	328.521	140.317	184.568	459.345	216.989	178.226	281.322	137.702	175.945	231.574	96.303	472.249	780.308	224.108
CBR196CTs2	CUT_CBR196CTs2	CUTs	830	244	281	541	1462	303	572	679	242	674	593	164	4280	662	157.899	136.032	163.156	246.411	306.611	144.291	272.271	183.68	158.997	186.29	139.781	235.776	452.872	213.146
YBR196C-A	*	protein_coding	0	0	0	6	11	0	5	6	0	3	0	0	7	0	0	0	0	3.006	2.537	0	2.618	1.785	0	0.912	0	0	0.815	0
YBR196C-B	*	protein_coding	109	20	140	709	762	149	550	468	101	416	379	14	218	0	7.218	3.881	28.297	112.412	55.629	24.7	91.133	44.07	23.099	40.025	31.098	7.007	8.03	0
YBR197C	*	protein_coding	310	129	480	1797	2141	549	1155	1145	442	1621	1193	33	762	14	14.879	18.145	70.314	206.499	113.282	65.959	138.706	78.145	73.266	113.036	70.948	11.97	20.342	1.137
YBR198C	TAF5	protein_coding	243	380	207	636	745	340	473	619	254	891	633	54	970	374	3.098	14.199	8.055	19.414	10.471	10.851	15.089	11.222	11.184	16.504	10	5.202	6.879	8.07
YBR201C-A	*	protein_coding	121	95	162	1209	565	95	259	441	104	511	428	41	685	0	5.652	13.004	23.095	135.209	29.094	11.108	30.271	29.292	16.777	34.679	24.771	14.472	17.797	0
2R-264	XUT_2R-264	XUTs	60	30	247	415	1338	342	431	1038	229	663	1104	20	221	2	1.822	2.669	22.886	30.163	44.777	25.988	32.738	44.808	24.009	29.242	41.527	4.588	3.731	0.103
YBR204C	LDH1	protein_coding	120	73	329	755	1001	547	509	592	453	811	468	23	536	11	2.681	4.78	22.433	40.385	24.654	30.591	28.453	18.807	34.953	26.324	12.955	3.883	6.66	0.416
CBR205WTa3-A	CUT_CBR205WTa3-A	CUTs	7	0	0	15	38	0	14	48	0	19	0	0	70	1	3.28	0	0	16.825	19.626	0	16.412	31.977	0	12.933	0	0	18.241	0.793
CBR205WTa3-B	CUT_CBR205WTa3-B	CUTs	43	4	32	62	133	52	64	138	33	109	39	15	230	0	5.055	1.378	11.482	17.451	17.237	15.303	18.826	23.07	13.399	18.618	5.681	13.327	15.039	0
YBR208C	DUR1,2	protein_coding	1122	478	601	1752	2037	643	1160	1291	301	1281	759	164	3808	267	6.245	7.796	10.209	23.346	12.498	8.958	16.153	10.217	5.786	10.358	5.234	6.898	11.788	2.515
tC(GCA)B	*	tRNA	12	1227	0	20	811	0	79	1330	0	43	625	0	75	223	5.232	1567.65	0	20.876	389.773	0	86.175	824.508	0	27.236	337.618	0	18.186	164.542
2R-267	XUT_2R-267	XUTs	77	29	281	438	927	339	313	416	179	354	363	12	245	3	1.871	2.065	20.836	25.478	24.828	20.616	19.027	14.372	15.019	12.495	10.928	2.204	3.311	0.123
YBR211C	AME1	protein_coding	58	38	348	722	1006	409	691	809	326	824	902	1	325	0	1.539	2.955	28.183	45.867	29.426	27.166	45.876	30.524	29.874	31.765	29.655	0.202	4.796	0
2R-271	XUT_2R-271	XUTs	2	6	20	27	47	28	32	95	14	39	13	0	6	0	0.174	1.529	5.308	5.621	4.505	6.094	6.962	11.746	4.204	4.927	1.401	0	0.29	0
2R-272	XUT_2R-272	XUTs	5	73	14	28	101	10	37	139	4	50	87	0	49	39	0.284	12.166	2.43	3.812	6.331	1.424	5.265	11.24	0.786	4.131	6.13	0	1.55	3.753
YBR216C	YBP1	protein_coding	132	248	257	591	950	380	547	453	271	636	446	22	506	240	1.954	10.761	11.614	20.95	15.506	14.084	20.265	9.538	13.858	13.682	8.182	2.462	4.167	6.014
YBR218C	PYC2	protein_coding	4075	673	1851	4877	4655	1898	3396	2525	1294	4321	2519	752	20244	1464	34.311	16.607	47.567	98.316	43.208	40.004	71.545	30.232	37.628	52.859	26.28	47.851	94.806	20.862
CBR218CTs1	CUT_CBR218CTs1	CUTs	332	91	27	1023	1215	14	860	622	6	762	599	4	2034	144	108.556	87.198	26.945	800.849	437.954	11.459	703.583	289.198	6.775	361.99	242.679	9.885	369.91	79.688
YBR219C	*	protein_coding	2	23	148	96	232	168	90	189	75	118	191	4	74	33	0.317	10.685	71.61	36.438	40.546	66.669	35.7	42.606	41.063	27.179	37.519	4.792	6.525	8.854
YBR220C	*	protein_coding	686	173	388	1016	1302	496	805	1074	301	1138	969	111	2741	765	11.003	8.132	18.994	39.016	23.022	19.915	32.306	24.496	16.674	26.519	19.258	13.455	24.453	20.767
YBR219C	*	protein_coding	2	23	148	96	232	168	90	189	75	118	191	4	74	33	0.317	10.685	71.61	36.438	40.546	66.669	35.7	42.606	41.063	27.179	37.519	4.792	6.525	8.854
YBR221C	PDB1	protein_coding	6892	911	1165	3200	3865	2031	2266	2505	1409	3331	2440	1329	27696	1239	133.872	51.858	69.067	148.818	82.762	98.753	110.13	69.19	94.521	94.004	58.725	195.084	299.221	40.732
YBR222C	PCS60	protein_coding	1255	2550	350	1140	1618	549	742	1295	426	1110	1028	224	5492	762	22.132	131.782	18.838	48.132	31.455	24.235	32.739	32.473	25.945	28.439	22.462	29.851	53.867	22.743
YBR223C	TDP1	protein_coding	72	64	95	385	489	105	308	370	107	481	265	4	447	40	1.149	2.994	4.629	14.717	8.607	4.197	12.304	8.4	5.901	11.158	5.242	0.482	3.97	1.081
YBR226C	*	protein_coding	5	4	9	13	59	9	20	13	24	43	39	0	90	1	0.382	0.895	2.098	2.377	4.967	1.721	3.822	1.412	6.33	4.771	3.691	0	3.823	0.129
YBR227C	MCX1	protein_coding	80	93	76	132	189	114	178	201	60	264	316	10	226	3	1.561	5.317	4.525	6.166	4.065	5.567	8.689	5.576	4.042	7.483	7.639	1.475	2.452	0.099
YBR229C	ROT2	protein_coding	1435	309	1007	2849	2371	1096	1459	1435	883	2319	1772	257	5906	1071	14.165	8.939	30.338	67.33	25.801	27.081	36.035	20.142	30.101	33.257	21.673	19.172	32.425	17.892
YBR230C	OM14	protein_coding	556	170	143	496	516	383	449	507	278	897	684	86	3031	178	24.341	21.811	19.107	51.989	24.903	41.972	49.183	31.562	42.033	57.054	37.103	28.451	73.805	13.189
LSR1	*	snRNA	556122	73361	102914	217302	238963	128730	233295	182110	143595	395340	250396	106810	913647	705150	14856.6	5743.33	8391.09	13898.6	7037.47	8608.41	15593.9	6917.86	13248.2	15344.2	8288.32	21563.2	13575.5	31882.1
YBR231C	SWC5	protein_coding	47	42	36	156	258	53	154	167	71	314	281	6	266	126	1.052	2.756	2.46	8.362	6.368	2.97	8.627	5.317	5.49	10.214	7.795	1.015	3.312	4.774
YBR232C	*	protein_coding	1	13	2	15	69	10	19	3	7	45	46	0	43	0	0.076	2.91	0.467	2.743	5.809	1.912	3.631	0.326	1.846	4.993	4.353	0	1.827	0
YBR234C	ARC40	protein_coding	1681	420	767	2319	2221	1567	1434	1355	1165	2269	1446	387	6907	199	43.972	32.196	61.235	145.233	64.046	102.605	93.855	50.401	105.245	86.231	46.867	76.501	100.49	8.81
2R-288	XUT_2R-288	XUTs	30	3	26	68	114	39	68	146	32	137	108	13	223	4	1.801	0.528	4.762	9.771	7.543	5.859	10.212	12.46	6.633	11.946	8.032	5.897	7.444	0.406
YBR236C	ABD1	protein_coding	181	45	146	507	558	281	579	609	215	970	684	31	828	4	3.498	2.549	8.613	23.462	11.89	13.596	28.002	16.738	14.352	27.239	16.381	4.528	8.901	0.131
YBR238C	*	protein_coding	222	148	127	232	419	105	241	256	89	336	152	39	1450	10	2.561	5.003	4.471	6.408	5.329	3.032	6.956	4.199	3.546	5.631	2.173	3.399	9.304	0.196
YBR239C	ERT1	protein_coding	260	23	256	683	624	227	506	540	290	886	671	54	899	31	3.948	1.024	11.865	24.833	10.447	8.629	19.226	11.661	15.209	19.548	12.626	6.196	7.593	0.797
CBR239CTs1	CUT_CBR239CTs1	CUTs	0	0	0	0	0	0	0	0	0	0	0	0	0	0	0	0	0	0	0	0	0	0	0	0	0	0	0	0
YBR240C	THI2	protein_coding	45	64	147	377	530	125	315	494	66	328	263	10	231	9	0.841	3.507	8.388	16.875	10.923	5.85	14.735	13.133	4.261	8.909	6.092	1.414	2.402	0.285
2R-296	XUT_2R-296	XUTs	7	6	19	70	151	13	86	84	6	71	99	5	33	5	0.728	1.828	6.027	17.42	17.302	3.383	22.366	12.415	2.154	10.722	12.75	3.928	1.908	0.88
YBR241C	*	protein_coding	846	194	195	1066	1004	358	562	547	297	1014	563	165	2984	70	13.896	9.339	9.776	41.922	18.18	14.72	23.098	12.776	16.849	24.198	11.458	20.481	27.262	1.946
354032	CUT457	CUTs	9	5	3	65	50	16	56	18	3	54	10	0	38	0	2.19	3.565	2.228	37.868	13.412	9.746	34.095	6.228	2.522	19.09	3.015	0	5.143	0
2R-299	XUT_2R-299	XUTs	7	54	50	208	261	65	178	283	68	288	157	5	199	6	0.563	12.737	12.283	40.081	23.158	13.096	35.846	32.389	18.902	33.677	15.657	3.041	8.909	0.817
YBR243C	ALG7	protein_coding	1236	302	518	2037	2120	948	1475	1223	745	2033	1297	227	5551	131	27.207	19.481	34.801	107.354	51.445	52.236	81.238	38.281	56.636	65.018	35.375	37.762	67.962	4.881
CBR243CD1-B	CUT_CBR243CD1-B	CUTs	0	0	0	0	0	0	0	0	0	0	0	0	0	0	0	0	0	0	0	0	0	0	0	0	0	0	0	0
YBR245C	ISW1	protein_coding	237	160	328	759	911	295	650	713	286	963	814	38	1033	91	2.091	4.137	8.832	16.032	8.86	6.515	14.348	8.944	8.714	12.343	8.898	2.533	5.069	1.359
YBR247C	ENP1	protein_coding	108	276	156	394	522	102	398	265	98	507	563	15	1067	14	1.996	14.952	8.801	17.439	10.638	4.72	18.409	6.966	6.256	13.617	12.896	2.095	10.971	0.438
YBR248C	HIS7	protein_coding	428	181	661	1415	1993	751	1327	1220	540	1988	1350	65	1794	1044	7.18	8.899	33.846	56.837	36.86	31.539	55.704	29.105	31.288	48.457	28.063	8.241	16.74	29.644
YBR249C	ARO4	protein_coding	2769	723	882	1647	2782	1083	1479	1620	679	2118	1470	567	12762	1841	52.423	40.114	50.965	74.655	58.063	51.325	70.06	43.612	44.396	58.258	34.483	81.122	134.385	58.989
354035	CUT458	CUTs	6	8	46	75	121	50	34	94	20	36	63	0	14	1	0.351	1.371	8.207	10.496	7.797	7.316	4.972	7.813	4.037	3.057	4.563	0	0.455	0.099
2R-307	XUT_2R-307	XUTs	348	145	227	465	907	294	397	366	278	766	457	78	1458	248	14.604	17.832	29.074	46.72	41.96	30.884	41.685	21.84	40.29	46.702	23.762	24.737	34.031	17.614
YBR254C	TRS20	protein_coding	77	42	128	212	402	150	233	407	128	434	367	10	196	9	4.435	7.089	22.5	29.234	25.524	21.626	33.577	33.333	25.46	36.317	26.191	4.353	6.279	0.877
YBR255C-A	*	protein_coding	102	13	89	253	428	136	295	342	78	386	571	8	299	117	6.365	2.377	16.951	37.8	29.444	21.245	46.062	30.348	16.811	34.997	44.152	3.772	10.378	12.357
YBR256C	RIB5	protein_coding	982	326	1497	2355	3211	1991	2326	2338	1810	4336	3256	140	4361	2619	33.324	32.42	155.047	191.336	120.122	169.126	197.495	112.818	212.126	213.777	136.905	35.902	82.311	150.417
YBR258C	SHG1	protein_coding	18	9	24	99	196	68	199	186	45	350	223	2	84	3	1.08	1.583	4.396	14.226	12.968	10.216	29.884	15.874	9.327	30.52	16.584	0.906	2.804	0.305
YBR260C	RGD1	protein_coding	129	132	214	449	648	238	323	373	257	569	317	9	671	67	1.929	5.785	9.767	16.076	10.683	8.91	12.086	7.932	13.273	12.363	5.874	1.018	5.581	1.696
YBR261C	TAE1	protein_coding	227	221	127	331	442	163	271	380	139	529	294	27	836	59	8.257	23.557	14.098	28.825	17.723	14.841	24.663	19.654	17.461	27.955	13.25	7.422	16.913	3.632
YBR262C	AIM5	protein_coding	300	83	376	1546	1033	499	1230	986	637	2880	980	66	1210	27	19.742	16.006	75.518	243.578	74.939	82.198	202.524	92.265	144.77	275.351	79.907	32.821	44.288	3.007
2R-314	XUT_2R-314	XUTs	533	264	134	327	509	156	243	307	85	321	279	86	2873	62	26.514	38.486	20.345	38.947	27.914	19.426	30.246	21.716	14.603	23.2	17.197	32.33	79.492	5.22
YBR264C	YPT10	protein_coding	22	12	45	290	225	93	278	205	109	432	279	5	322	24	0.938	1.499	5.857	29.612	10.579	9.929	29.666	12.432	16.055	26.768	14.744	1.611	7.638	1.732
2R-318	XUT_2R-318	XUTs	149	100	84	280	416	133	251	235	72	278	229	47	950	0	12.054	23.708	20.741	54.234	37.101	26.934	50.808	27.034	20.117	32.676	22.955	28.734	42.747	0
YBR266C	SLM6	protein_coding	110	55	189	548	852	191	623	472	215	1008	651	24	665	83	2.677	3.922	14.036	31.926	22.855	11.634	37.931	16.332	18.068	35.636	19.628	4.412	9	3.418
CBR267WTa3	CUT_CBR267WTa3	CUTs	1	0	20	52	81	10	49	17	15	73	42	4	80	0	0.17	0	10.357	21.124	15.151	4.247	20.802	4.102	8.79	17.995	8.83	5.129	7.55	0
YBR269C	FMP21	protein_coding	889	206	494	2147	1011	712	1135	886	705	1981	1191	171	5098	0	39.865	27.071	67.61	230.505	49.978	79.921	127.346	56.495	109.181	129.062	66.175	57.949	127.151	0
YBR270C	BIT2	protein_coding	50	616	112	248	573	123	179	453	76	234	299	11	272	128	0.767	27.696	5.244	9.109	9.691	4.724	6.871	9.883	4.027	5.216	5.684	1.276	2.321	3.324
YBR272C	HSM3	protein_coding	142	136	244	541	859	389	453	720	235	617	506	34	641	38	2.75	7.718	14.42	25.082	18.337	18.856	21.949	19.826	15.716	17.359	12.141	4.974	6.904	1.245
YBR273C	UBX7	protein_coding	33	40	236	516	509	288	345	299	171	549	324	3	420	3	0.697	2.475	15.205	26.079	11.845	15.218	18.222	8.975	12.467	16.837	8.475	0.479	4.931	0.107
YBR275C	RIF1	protein_coding	100	211	112	333	3137	128	302	833	89	469	764	22	588	191	0.539	3.334	1.842	4.298	18.642	1.727	4.073	6.385	1.656	3.673	5.103	0.897	1.763	1.743
YBR276C	PPS1	protein_coding	311	217	124	281	680	176	234	391	117	411	401	36	986	299	3.902	7.978	4.748	8.44	9.405	5.527	7.346	6.975	5.069	7.492	6.233	3.414	6.88	6.349
YBR277C	*	protein_coding	17	36	36	75	150	47	111	121	36	116	185	7	151	1	1.327	8.238	8.579	14.021	12.912	9.187	21.686	13.435	9.708	13.16	17.899	4.13	6.558	0.132
YBR280C	SAF1	protein_coding	106	165	97	255	530	196	195	561	144	353	546	18	367	16	1.632	7.444	4.557	9.399	8.995	7.553	7.512	12.28	7.656	7.895	10.415	2.095	3.142	0.417
YBR281C	DUG2	protein_coding	167	108	324	584	1008	413	391	525	292	471	521	32	561	151	1.841	3.489	10.902	15.416	12.252	11.398	10.787	8.231	11.118	7.545	7.118	2.666	3.44	2.818
YBR283C	SSH1	protein_coding	7912	1351	2286	8929	11079	4078	6576	6418	2800	8006	7460	1404	30178	3898	111.57	55.83	98.385	301.456	172.226	143.947	232.02	128.692	136.361	164.023	130.344	149.618	236.691	93.029
CBR283CD2	CUT_CBR283CD2	CUTs	292	61	94	504	1012	152	870	634	63	968	918	30	1424	230	55.889	34.215	54.912	230.958	213.531	72.825	416.643	172.552	41.644	269.181	217.709	43.393	151.594	74.505
Unit25	Unit25	anti-sense	2	41	16	48	115	43	53	235	16	65	185	1	37	1	0.118	7.09	2.882	6.781	7.48	6.351	7.824	19.717	3.261	5.572	13.525	0.446	1.214	0.1
2R-334	XUT_2R-334	XUTs	2	41	15	62	163	46	60	268	19	86	200	1	40	1	0.116	6.972	2.657	8.613	10.426	6.681	8.711	22.111	3.807	7.249	14.379	0.439	1.291	0.098
CBR285WTa3	CUT_CBR285WTa3	CUTs	0	16	0	5	16	0	3	129	0	13	96	0	1	0	0	15.174	0	3.874	5.708	0	2.429	59.36	0	6.112	38.493	0	0.18	0
YBR288C	APM3	protein_coding	163	73	312	621	1029	352	467	748	227	600	401	28	550	47	3.18	4.174	18.577	29.005	22.13	17.19	22.795	20.75	15.294	17.006	9.693	4.128	5.968	1.552
CBR288CD3-A	CUT_CBR288CD3-A	CUTs	0	0	0	0	0	0	0	0	0	0	0	0	0	0	0	0	0	0	0	0	0	0	0	0	0	0	0	0
YBR291C	CTP1	protein_coding	111	53	159	338	635	209	336	429	110	382	389	17	464	131	3.416	4.78	14.934	24.903	21.543	16.1	25.872	18.773	11.691	17.08	14.833	3.954	7.942	6.823
YBR292C	*	protein_coding	14	69	42	85	202	22	22	36	14	42	41	1	75	53	1.181	17.062	10.816	17.172	18.79	4.647	4.645	4.319	4.079	5.149	4.287	0.638	3.52	7.569
2R-342	XUT_2R-342	XUTs	86	16	633	1092	1458	411	504	912	226	581	753	9	348	41	4.072	2.22	91.468	123.782	76.097	48.709	59.704	61.399	36.953	39.965	44.173	3.219	9.164	3.285
360443	SUT451	SUTs	64	12	620	1049	1344	384	473	819	215	539	642	7	320	1	5.099	2.802	150.757	200.09	118.039	76.58	94.287	92.782	59.156	62.389	63.375	4.215	14.18	0.135
CBR293WTa3-A	CUT_CBR293WTa3-A	CUTs	29	7	6	27	96	18	39	64	7	32	51	0	60	0	4.894	3.462	3.091	10.909	17.86	7.604	16.468	15.358	4.079	7.846	10.664	0	5.632	0
2R-343	XUT_2R-343	XUTs	177	582	257	630	1213	299	448	671	143	396	599	16	778	486	1.554	14.976	6.887	13.243	11.741	6.572	9.842	8.378	4.336	5.052	6.517	1.063	3.799	7.222
360444	SUT452	SUTs	180	577	269	608	1261	304	450	694	143	426	603	17	779	541	1.612	15.14	7.351	13.033	12.446	6.813	10.081	8.836	4.422	5.541	6.689	1.15	3.879	8.198
Unit26	Unit26	anti-sense	176	574	232	584	1128	263	429	637	124	384	510	16	758	484	1.867	17.844	7.511	14.832	13.191	6.984	11.387	9.609	4.543	5.918	6.704	1.283	4.472	8.69
2R-344	XUT_2R-344	XUTs	4	3	16	14	89	14	15	54	3	32	53	1	19	57	0.284	0.625	3.468	2.38	6.968	2.488	2.666	5.453	0.736	3.302	4.664	0.536	0.751	6.851
360445	SUT453	SUTs	477	284	695	1514	2623	996	1261	1442	653	1525	1130	84	2407	672	3.99	6.961	17.742	30.317	24.185	20.853	26.389	17.15	18.862	18.531	11.71	5.309	11.197	9.513
YBR296C	PHO89	protein_coding	16	139	45	61	189	33	60	118	25	71	130	3	89	35	0.255	6.497	2.191	2.33	3.323	1.318	2.395	2.676	1.377	1.645	2.569	0.361	0.789	0.945
360447	SUT454	SUTs	2	17	4	8	16	6	5	11	2	8	23	0	7	5	0.083	2.055	0.504	0.79	0.727	0.619	0.516	0.645	0.285	0.479	1.175	0	0.161	0.349
YBR296C-A	*	protein_coding	0	5	0	0	0	1	0	5	0	2	19	0	0	0	0	3.833	0	0	0	0.655	0	1.86	0	0.76	6.158	0	0	0
YBR298C	MAL31	protein_coding	98	54	351	1169	1615	838	716	951	443	614	390	18	649	109	1.316	2.126	14.389	37.592	23.913	28.175	24.063	18.163	20.55	11.982	6.491	1.827	4.849	2.478
YBR298C-A	*	protein_coding	0	0	8	4	20	8	8	9	7	11	8	0	2	0	0	0	3.453	1.354	3.117	2.832	2.831	1.81	3.418	2.26	1.402	0	0.157	0
2R-349	XUT_2R-349	XUTs	0	0	15	18	42	18	5	38	4	9	9	0	6	0	0	0	4.823	4.539	4.877	4.746	1.318	5.692	1.455	1.377	1.175	0	0.351	0
YBR300C	*	protein_coding	5	2	0	4	7	1	1	5	0	1	0	0	1	0	0.315	0.37	0	0.603	0.487	0.158	0.158	0.448	0	0.092	0	0	0.035	0
YBR302C	COS2	protein_coding	1	7	5	27	1	16	17	5	1	22	3	0	147	0	0.028	0.565	0.421	1.78	0.03	1.103	1.171	0.196	0.095	0.88	0.102	0	2.251	0
YBL113W-A	*	protein_coding	9	0	5	17	0	7	29	0	10	47	45	4	21	0	0.585	0	0.992	2.645	0	1.139	4.716	0	2.244	4.438	3.624	1.964	0.759	0
YBL109W	*	protein_coding	0	0	0	0	0	0	1	1	0	1	4	0	4	0	0	0	0	0	0	0	0.234	0.133	0	0.136	0.463	0	0.208	0
YBL108W	*	protein_coding	0	0	1	0	0	0	0	3	0	0	0	0	0	0	0	0	0.313	0	0	0	0	0.437	0	0	0	0	0	0
YBL107W-A	*	protein_coding	0	0	0	0	0	0	0	0	0	0	0	0	0	0	0	0	0	0	0	0	0	0	0	0	0	0	0	0
tL(UAA)B1	*	tRNA	545	819	0	56	346	0	109	584	0	187	840	0	1294	1179	203.659	896.893	0	50.102	142.535	0	101.914	310.32	0	101.525	388.935	0	268.95	745.655
2F-2	XUT_2F-2	XUTs	122	142	185	555	906	229	356	668	73	327	636	14	738	43	1.218	4.155	5.637	13.267	9.972	5.723	8.893	9.484	2.517	4.743	7.868	1.056	4.098	0.727
CBL104CTa3	CUT_CBL104CTa3	CUTs	0	0	0	0	14	0	0	3	0	4	1	0	5	0	0	0	0	0	6.823	0	0	1.886	0	2.569	0.548	0	1.229	0
YBL102W	SFT2	protein_coding	750	290	308	1010	2348	541	924	1334	432	1394	1390	107	2493	595	24.023	27.221	30.11	77.453	82.908	43.376	74.052	60.758	47.788	64.871	55.165	25.899	44.413	32.255
YBL100W-C	*	protein_coding	11	3	13	21	28	10	26	36	7	30	13	0	31	0	2.877	2.3	10.378	13.152	8.074	6.548	17.017	13.391	6.323	11.401	4.213	0	4.51	0
YBL100W-B	*	protein_coding	13	11	71	106	81	57	58	96	20	45	32	3	44	0	0.315	0.783	5.261	6.161	2.168	3.464	3.523	3.314	1.677	1.587	0.963	0.55	0.594	0
YBL100W-A	*	protein_coding	13	11	71	106	81	57	58	96	20	45	32	3	44	0	0.31	0.768	5.165	6.049	2.128	3.401	3.459	3.253	1.647	1.558	0.945	0.541	0.583	0
YBL100W-B	*	protein_coding	13	11	71	106	81	57	58	96	20	45	32	3	44	0	0.315	0.783	5.261	6.161	2.168	3.464	3.523	3.314	1.677	1.587	0.963	0.55	0.594	0
tF(GAA)B	*	tRNA	33664	3740	31	908	1900	46	2833	3288	51	14593	5554	0	55930	3404	11612.1	3780.65	32.636	749.878	722.497	39.719	2445.08	1612.75	60.755	7313.34	2373.79	0	10730.5	1987.25
YBL099W	ATP1	protein_coding	12766	2150	4386	13147	13724	6943	7206	5901	3951	9161	5408	2189	53355	4202	177.31	87.512	185.927	437.185	210.134	241.39	250.423	116.545	189.52	184.862	93.069	229.76	412.176	98.776
YBL098W	BNA4	protein_coding	306	110	193	434	712	274	415	516	165	518	442	48	954	58	6.455	6.8	12.426	21.92	16.558	14.469	21.905	15.478	12.021	15.876	11.553	7.653	11.193	2.071
YBL097W	BRN1	protein_coding	61	63	75	217	397	115	246	452	100	457	688	2	265	46	0.76	2.3	2.851	6.471	5.451	3.585	7.667	8.006	4.302	8.27	10.619	0.187	1.836	0.97
YBL095W	*	protein_coding	418	120	1146	3113	2733	1481	1614	1384	1193	2034	1600	66	1425	228	16.021	13.478	134.055	285.655	115.473	142.086	154.778	75.427	157.911	113.261	75.982	19.117	30.377	14.79
YBL092W	RPL32	protein_coding	5643	1957	994	2186	2456	1429	2522	2731	1151	4663	2866	1072	35709	1409	363.72	369.656	195.542	337.34	174.511	230.56	406.728	250.304	256.214	436.666	228.889	522.161	1280.16	153.704
Unit6	Unit6	anti-sense	200	60	355	1027	1086	511	759	856	327	971	693	37	883	0	9.356	8.226	50.686	115.025	56.006	59.838	88.84	56.941	52.83	65.995	40.169	13.08	22.975	0
360411	SUT005	SUTs	111	16	203	471	576	277	302	581	167	378	334	23	359	0	10.099	4.266	56.372	102.6	57.773	63.087	68.75	75.168	52.475	49.967	37.654	15.815	18.167	0
YBL090W	MRP21	protein_coding	115	18	134	378	424	218	543	698	320	1207	1015	24	744	405	4.512	2.07	16.047	35.51	18.34	21.412	53.309	38.944	43.363	68.807	49.346	7.116	16.237	26.895
YBL089W	AVT5	protein_coding	474	142	594	1693	2656	964	1376	2238	553	1409	2025	95	1850	186	9.86	8.656	37.712	84.317	60.907	50.196	71.617	66.198	39.728	42.583	52.193	14.935	21.404	6.548
CBL087CTa2	CUT_CBL087CTa2	CUTs	25	2	0	0	19	0	5	23	0	6	14	0	72	0	14.013	3.285	0	0	11.741	0	7.013	18.332	0	4.886	9.723	0	22.447	0
YBL085W	BOI1	protein_coding	251	154	220	487	719	285	467	678	329	1147	1121	55	947	582	2.373	4.267	6.349	11.024	7.494	6.745	11.047	9.115	10.743	15.756	13.132	3.931	4.98	9.313
YBL081W	*	protein_coding	349	163	222	578	540	238	425	627	153	490	707	52	1780	110	7.503	10.27	14.567	29.752	12.799	12.808	22.863	19.169	11.36	15.306	18.834	8.45	21.286	4.002
YBL079W	NUP170	protein_coding	815	223	851	1836	2739	1009	1593	1640	673	2141	1819	165	2854	400	5.561	4.46	17.724	29.996	20.604	17.235	27.198	15.913	15.86	21.226	15.38	8.509	10.832	4.62
YBL077W	*	protein_coding	169	43	83	104	139	106	165	153	50	240	222	43	1009	297	12.28	9.157	18.407	18.092	11.134	19.28	29.997	15.808	12.547	25.336	19.987	23.612	40.778	36.524
YBL073W	*	protein_coding	0	1	23	42	73	19	27	60	14	65	54	0	23	1	0	0.295	7.063	10.117	8.096	4.785	6.797	8.584	4.864	9.501	6.732	0	1.287	0.171
snR56	*	snoRNA	1077	848	3	137	670	24	415	954	8	754	1482	8	10113	6775	384.166	886.44	3.266	117	263.461	21.43	370.385	483.884	9.855	390.752	655.002	21.565	2006.38	4090.07
YBL071W-A	KTI11	protein_coding	81	71	67	149	228	52	129	121	20	135	26	8	343	53	8.798	22.599	22.21	38.747	27.3	14.138	35.058	18.688	7.502	21.303	3.499	6.566	20.721	9.743
YBL069W	AST1	protein_coding	127	118	218	491	740	212	447	359	126	506	375	27	520	243	2.803	7.633	14.688	25.95	18.007	11.715	24.689	11.269	9.606	16.228	10.257	4.505	6.384	9.079
YBL068W-A	*	protein_coding	27	0	65	120	205	54	88	134	28	95	71	8	108	0	2.297	0	16.876	24.44	19.224	11.499	18.73	16.209	8.226	11.741	7.484	5.143	5.11	0
YBL068W	PRS4	protein_coding	183	124	139	300	771	185	342	550	136	521	473	36	695	240	5.593	11.107	12.967	21.953	25.978	14.154	26.154	23.904	14.355	23.135	17.913	8.314	11.815	12.415
353989	CUT006	CUTs	4	12	3	30	41	11	47	44	12	68	101	0	35	0	0.579	5.087	1.324	10.39	6.538	3.983	17.011	9.05	5.995	14.291	18.103	0	2.816	0
YBL065W	*	protein_coding	2	6	31	91	139	54	63	63	43	87	72	2	65	52	0.182	1.6	8.609	19.823	13.942	12.298	14.342	8.151	13.512	11.5	8.117	1.376	3.289	8.007
YBL063W	KIP1	protein_coding	59	61	85	256	306	100	219	213	74	401	294	5	263	11	0.551	1.67	2.424	5.726	3.151	2.338	5.119	2.829	2.387	5.443	3.403	0.353	1.367	0.174
YBL062W	*	protein_coding	4	1	12	32	56	18	70	54	24	153	118	0	102	98	0.28	0.205	2.561	5.356	4.316	3.15	12.244	5.368	5.794	15.54	10.222	0	3.966	11.595
YBL060W	YEL1	protein_coding	81	119	157	381	607	173	407	562	131	457	341	8	275	135	1.206	5.19	7.132	13.576	9.959	6.445	15.157	11.894	6.733	9.882	6.289	0.899	2.276	3.401
YBL059W	*	protein_coding	102	102	108	401	293	164	562	331	201	1067	370	18	416	58	4.428	12.978	14.311	41.682	14.024	17.823	61.05	20.434	30.138	67.304	19.904	5.907	10.045	4.262
YBL058W	SHP1	protein_coding	330	168	367	925	1055	516	960	772	513	1558	860	65	1503	121	7.617	11.363	25.853	51.115	26.844	29.812	55.439	25.337	40.892	52.245	24.594	11.336	19.295	4.727
YBL056W	PTC3	protein_coding	1056	615	1188	2006	4710	1741	2071	2979	1343	2660	2682	172	3963	1338	17.086	29.161	58.667	77.71	84.012	70.514	83.843	68.54	75.047	62.53	53.769	21.031	35.665	36.64
Unit7	Unit7	anti-sense	225	128	221	507	757	289	585	690	154	786	537	47	981	833	3.671	6.12	11.004	19.804	13.615	11.803	23.88	16.007	8.677	18.631	10.856	5.795	8.902	23.001
YBL054W	TOD6	protein_coding	60	134	88	213	479	47	237	357	53	289	362	16	587	21	1.084	7.096	4.853	9.216	9.542	2.126	10.716	9.174	3.307	7.588	8.106	2.185	5.9	0.642
YBL053W	*	protein_coding	2	11	6	63	36	12	60	55	11	104	4	0	107	1	0.164	2.635	1.496	12.33	3.244	2.455	12.272	6.393	3.106	12.351	0.405	0	4.865	0.138
2F-32	XUT_2F-32	XUTs	37	135	58	147	284	72	163	528	66	180	283	0	139	153	3.337	35.685	15.968	31.745	28.24	16.257	36.787	67.722	20.56	23.589	31.629	0	6.974	23.357
YBL050W	SEC17	protein_coding	330	2076	389	785	1594	799	1084	1297	721	2074	1976	53	1389	918	9.538	175.846	34.317	54.324	50.79	57.81	78.395	53.307	71.971	87.095	70.768	11.576	22.33	44.907
YBL049W	MOH1	protein_coding	132	84	126	338	492	158	273	427	98	306	273	17	483	151	2.496	4.655	7.271	15.302	10.256	7.479	12.917	11.481	6.4	8.407	6.396	2.429	5.08	4.832
YBL048W	RRT1	protein_coding	9	4	12	25	105	19	40	54	16	37	83	3	91	1	0.572	0.745	2.327	3.803	7.355	3.022	6.359	4.879	3.511	3.416	6.535	1.44	3.216	0.107
YBL046W	PSY4	protein_coding	51	213	65	262	289	102	243	429	66	369	308	11	191	154	0.988	12.095	3.844	12.154	6.173	4.947	11.781	11.82	4.416	10.388	7.394	1.611	2.058	5.05
YBL044W	*	protein_coding	13	418	0	29	359	1	15	101	6	14	30	0	22	197	1.106	104.204	0	5.906	33.666	0.213	3.193	12.217	1.763	1.73	3.162	0	1.041	28.363
YBL043W	ECM13	protein_coding	193	112	231	1087	727	109	528	510	86	517	301	15	1031	220	7.827	13.311	28.593	105.544	32.503	11.066	53.577	29.41	12.045	30.462	15.125	4.597	23.256	15.1
CBL041WD1	CUT_CBL041WD1	CUTs	52	178	40	44	214	27	37	116	24	81	255	4	61	137	8.371	83.969	19.652	16.958	37.976	10.879	14.902	26.552	13.343	18.943	50.861	4.865	5.461	37.324
YBL041W	PRE7	protein_coding	160	253	178	409	774	370	568	493	280	942	966	24	959	132	6.548	30.344	22.233	40.075	34.92	37.904	58.162	28.69	39.575	56.01	48.984	7.422	21.829	9.143
YBL039W-B	*	protein_coding	19	71	353	588	1588	429	489	1435	286	590	1501	3	233	91	0.704	7.711	39.928	52.172	64.877	39.797	45.343	75.621	36.605	31.768	68.925	0.84	4.803	5.708
YBL038W	MRPL16	protein_coding	220	15	156	396	715	294	646	664	287	1173	907	30	638	64	8.557	1.71	18.52	36.878	30.659	28.625	62.871	36.726	38.554	66.288	43.713	8.817	13.803	4.213
YBL037W	APL3	protein_coding	252	454	347	658	1398	446	660	1063	346	1012	1215	35	791	22	2.368	12.504	9.953	14.806	14.484	10.492	15.519	14.206	11.23	13.818	14.148	2.486	4.135	0.35
2F-43	XUT_2F-43	XUTs	122	138	99	378	561	183	284	446	111	443	452	28	550	27	2.211	7.33	5.476	16.401	11.208	8.302	12.878	11.494	6.948	11.664	10.15	3.836	5.544	0.828
YBL032W	HEK2	protein_coding	902	150	498	2393	1592	643	1275	1030	518	1823	1019	134	4334	673	19.092	9.305	32.172	121.268	37.147	34.068	67.524	31.001	37.865	56.061	26.725	21.435	51.023	24.109
YBL031W	SHE1	protein_coding	62	28	63	235	161	109	194	208	59	336	183	9	216	1	1.802	2.385	5.588	16.353	5.158	7.931	14.108	8.596	5.922	14.188	6.59	1.976	3.492	0.049
360413	SUT006	SUTs	124	16	209	445	806	321	374	696	148	543	536	20	409	35	7.248	2.741	37.287	62.278	51.938	46.969	54.7	57.851	29.878	46.114	38.821	8.834	13.297	3.463
2F-50	XUT_2F-50	XUTs	124	16	209	445	805	321	374	696	148	543	533	20	409	35	7.275	2.751	37.426	62.511	52.067	47.145	54.905	58.067	29.99	46.287	38.748	8.867	13.347	3.475
YBL029W	*	protein_coding	106	285	156	761	564	190	644	667	163	1076	967	22	750	9	1.629	12.839	7.319	28.007	9.558	7.311	24.77	14.58	8.653	24.031	18.418	2.555	6.412	0.234
YBL027W	RPL19B	protein_coding	4470	1337	1439	3174	4212	1803	3235	3066	1521	5873	3005	774	27263	2229	129.918	113.879	127.65	220.866	134.955	131.175	235.255	126.714	152.672	247.998	108.218	170.004	440.723	109.645
YBL026W	LSM2	protein_coding	138	202	214	415	1045	281	644	1362	293	1230	2015	18	714	9	4.126	17.697	19.526	29.703	34.439	21.028	48.171	57.898	30.251	53.423	74.639	4.066	11.872	0.455
YBL025W	RRN10	protein_coding	46	10	109	294	280	112	348	191	97	396	296	9	201	0	2.923	1.862	21.139	44.727	19.613	17.814	55.327	17.258	21.287	36.558	23.305	4.322	7.104	0
YBL024W	NCL1	protein_coding	354	127	248	656	1280	378	749	811	196	1099	770	61	1556	25	5.118	5.381	10.944	22.708	20.402	13.681	27.096	16.674	9.787	23.086	13.795	6.666	12.513	0.612
Unit9	Unit9	anti-sense	37	23	53	174	309	77	225	167	78	367	156	3	242	0	1.445	2.632	6.315	16.265	13.299	7.525	21.979	9.271	10.517	20.817	7.547	0.885	5.255	0
YBL020W	RFT1	protein_coding	1779	373	729	2538	3033	757	1175	1632	530	1544	1678	306	6394	614	32.372	19.891	40.488	110.573	60.842	34.482	53.498	42.229	33.308	40.82	37.834	42.079	64.714	18.91
YBL019W	APN2	protein_coding	126	136	294	545	1059	320	541	752	211	765	620	17	694	175	1.811	5.728	12.897	18.754	16.779	11.513	19.455	15.369	10.473	15.974	11.041	1.846	5.548	4.257
353991	CUT007	CUTs	36	44	73	160	201	84	149	312	68	155	149	6	74	0	3.201	11.466	19.812	34.064	19.704	18.698	33.152	39.451	20.882	20.025	16.417	4.033	3.66	0
YBL016W	FUS3	protein_coding	89	147	217	567	733	235	443	779	167	573	398	28	982	171	2.086	10.099	15.526	31.824	18.943	13.79	25.984	25.968	13.52	19.516	11.561	4.96	12.804	6.785
CBL016WD2	CUT_CBL016WD2	CUTs	0	0	0	0	0	0	0	18	0	1	0	0	0	0	0	0	0	0	0	0	0	12.958	0	0.736	0	0	0	0
YBL015W	ACH1	protein_coding	387	153	276	821	1100	566	595	750	354	884	594	63	1866	203	5.411	6.269	11.778	27.483	16.955	19.81	20.815	14.912	17.094	17.957	10.291	6.656	14.511	4.804
360417	SUT007	SUTs	0	2	0	4	117	1	2	31	2	6	8	0	3	0	0	0.433	0	0.707	9.526	0.185	0.37	3.256	0.511	0.644	0.732	0	0.123	0
tI(AAU)B	*	tRNA	1	11	0	5	12	0	15	17	0	50	11	0	9	11	0.424	13.674	0	5.078	5.611	0	15.92	10.254	0	30.814	5.782	0	2.123	7.897
YBL013W	FMT1	protein_coding	187	135	106	600	481	167	373	204	125	417	130	31	554	4	4.867	10.297	8.42	37.389	13.801	10.88	24.291	7.55	11.236	15.769	4.192	6.096	8.02	0.176
YBL011W	SCT1	protein_coding	903	717	571	1729	1761	758	1257	782	576	1853	790	112	4314	544	9.512	22.133	18.357	43.604	20.449	19.986	33.129	11.713	20.954	28.358	10.311	8.914	25.274	9.698
YBL009W	ALK2	protein_coding	108	135	181	367	803	159	326	591	140	536	583	14	610	5	1.566	5.736	8.009	12.74	12.835	5.771	11.826	12.184	7.011	11.291	10.473	1.535	4.919	0.123
CBL008W-ATs2	CUT_CBL008W-ATs2	CUTs	0	0	2	23	3	3	13	10	2	6	16	0	4	0	0	0	1.148	10.35	0.621	1.411	6.114	2.673	1.299	1.639	3.726	0	0.418	0
YBL008W-A	*	protein_coding	3	7	0	7	28	7	5	22	1	5	7	0	3	0	0.392	2.683	0	2.192	4.037	2.292	1.636	4.092	0.452	0.95	1.135	0	0.218	0
YBL008W	HIR1	protein_coding	150	138	182	501	590	170	369	485	111	455	344	19	570	28	1.795	4.84	6.648	14.354	7.783	5.092	11.049	8.253	4.588	7.911	5.101	1.717	3.794	0.567
YBL006W-A	*	protein_coding	44	13	156	458	395	169	298	322	161	544	158	17	300	68	9.208	7.973	99.636	229.467	91.123	88.527	156.032	95.817	116.356	165.394	40.968	26.883	34.918	24.083
YBL005W	PDR3	protein_coding	266	303	512	852	1694	685	834	1041	295	840	1029	54	1478	369	2.131	7.114	12.52	16.343	14.961	13.737	16.718	11.86	8.162	9.778	10.215	3.269	6.586	5.003
YBL005W-B	*	protein_coding	533	139	150	299	415	190	111	222	144	237	326	79	786	74	12.82	9.798	11.012	17.219	11.004	11.44	6.681	7.593	11.962	8.282	9.716	14.361	10.515	3.012
YBL005W-A	*	protein_coding	536	139	150	299	415	190	111	222	144	238	328	79	792	74	12.717	9.664	10.862	16.985	10.855	11.284	6.589	7.49	11.799	8.204	9.642	14.164	10.452	2.971
YBL005W-B	*	protein_coding	533	139	150	299	415	190	111	222	144	237	326	79	786	74	12.82	9.798	11.012	17.219	11.004	11.44	6.681	7.593	11.962	8.282	9.716	14.361	10.515	3.012
tS(AGA)B	*	tRNA	8	16	0	15	7	0	15	21	0	35	27	0	26	107	3.062	17.949	0	13.748	2.954	0	14.367	11.431	0	19.466	12.806	0	5.536	69.322
YBL004W	UTP20	protein_coding	2163	2264	2624	4939	11276	1840	3613	5179	1167	4352	4942	391	9583	2334	8.95	27.453	33.138	48.93	51.436	19.058	37.406	30.472	16.677	26.163	25.338	12.226	22.055	16.345
YBL002W	HTB2	protein_coding	4931	2236	1732	4298	7910	2157	3704	6079	2316	6565	9208	956	18732	3325	140.074	186.143	150.164	292.314	247.707	153.38	263.268	245.553	227.213	270.948	324.101	205.228	295.963	159.858
353992	CUT008	CUTs	0	2	0	1	30	0	0	22	0	3	15	0	2	0	0	0.994	0	0.407	5.611	0	0	5.308	0	0.74	3.153	0	0.189	0
360419	SUT008	SUTs	3	2	38	41	63	41	48	31	41	74	97	0	32	184	0.19	0.37	7.325	6.199	4.386	6.482	7.585	2.784	8.942	6.79	7.591	0	1.124	19.668
2F-78	XUT_2F-78	XUTs	1	2	36	40	87	41	44	31	41	66	77	0	33	184	0.067	0.393	7.369	6.423	6.433	6.884	7.384	2.957	9.498	6.432	6.399	0	1.231	20.887
Unit10	Unit10	anti-sense	118	73	956	2357	2216	1113	2131	1659	734	2361	1322	12	870	70	3.883	7.039	96.005	185.677	80.379	91.67	175.438	77.62	83.407	112.865	53.896	2.984	15.922	3.898
360420	SUT009	SUTs	124	81	945	2282	2208	1088	2041	1536	688	2256	1275	15	838	71	3.523	6.743	81.931	155.203	69.145	77.366	145.067	62.045	67.496	93.109	44.877	3.219	13.24	3.413
YBR003W	COQ1	protein_coding	466	182	262	722	1108	454	524	870	312	839	625	53	1641	160	9.752	11.161	16.734	36.173	25.561	23.782	27.436	25.888	22.549	25.508	16.206	8.381	19.1	5.667
YBR005W	RCR1	protein_coding	135	102	197	456	607	389	355	388	235	714	408	20	787	35	4.465	9.887	19.888	36.112	22.133	32.208	29.38	18.249	26.845	34.312	16.721	4.998	14.478	1.959
YBR006W	UGA2	protein_coding	262	105	653	1510	2079	663	929	1121	504	1010	1187	37	1035	294	4.954	5.818	37.686	68.362	43.338	31.383	43.954	30.142	32.913	27.747	27.811	5.287	10.885	9.409
2F-87	XUT_2F-87	XUTs	25	42	174	260	424	158	146	271	81	174	249	5	83	1	0.912	4.493	19.384	22.721	17.06	14.436	13.334	14.065	10.211	9.227	11.261	1.378	1.685	0.062
360422	SUT010	SUTs	23	34	146	201	269	133	100	221	75	123	153	5	52	1	1.476	6.396	28.604	30.891	19.036	21.371	16.061	20.172	16.626	11.471	12.169	2.424	1.857	0.108
2F-89	XUT_2F-89	XUTs	68	20	299	991	984	328	706	812	194	546	527	7	387	8	7.36	6.344	98.776	256.816	117.414	88.87	191.203	124.978	72.521	85.863	70.679	5.726	23.299	1.466
360423	SUT011	SUTs	56	20	272	558	810	303	349	753	177	283	437	7	250	8	7.48	7.829	110.888	178.449	119.273	101.311	116.64	143.022	81.651	54.92	72.325	7.067	18.573	1.808
353993	CUT009	CUTs	0	3	13	4	4	9	0	16	4	5	10	1	5	2	0	1.492	6.732	1.625	0.748	3.823	0	3.86	2.344	1.233	2.102	1.283	0.472	0.574
CBR009CTa1-B	CUT_CBR009CTa1-B	CUTs	32	144	17	147	1210	27	416	1100	72	574	1428	4	455	67	7.227	95.298	11.717	79.478	301.227	15.262	235.054	353.227	56.154	188.326	399.568	6.827	57.15	25.607
YBR010W	HHT1	protein_coding	1333	904	1429	4700	8785	2267	6203	8030	2841	12411	10276	194	8058	2016	42.696	84.855	139.697	360.428	310.199	181.764	497.123	365.734	314.269	577.555	407.826	46.959	143.555	109.287
2F-91	XUT_2F-91	XUTs	1697	576	358	845	1084	563	793	798	340	1159	704	355	9307	86	78.567	78.15	50.586	93.664	55.325	65.247	91.861	52.535	54.363	77.959	40.385	124.205	239.66	6.738
CBR011CC2	CUT_CBR011CC2	CUTs	18	7	13	40	30	22	16	82	10	17	8	16	244	0	4.913	5.599	10.83	26.14	9.027	15.031	10.927	31.827	9.427	6.742	2.706	33.004	37.043	0
2F-93	XUT_2F-93	XUTs	11	31	24	39	82	15	13	34	11	13	14	2	13	0	0.509	4.2	3.387	4.317	4.179	1.736	1.504	2.235	1.756	0.873	0.802	0.7	0.334	0
YBR012W-B	*	protein_coding	1	1	0	2	15	2	4	2	0	1	1	0	6	0	0.024	0.071	0	0.115	0.398	0.12	0.241	0.068	0	0.035	0.03	0	0.08	0
YBR012W-A	*	protein_coding	1	1	0	2	15	2	4	2	0	1	1	0	6	0	0.024	0.07	0	0.113	0.392	0.119	0.237	0.067	0	0.035	0.03	0	0.079	0
YBR012W-B	*	protein_coding	1	1	0	2	15	2	4	2	0	1	1	0	6	0	0.024	0.071	0	0.115	0.398	0.12	0.241	0.068	0	0.035	0.03	0	0.08	0
tT(AGU)B	*	tRNA	0	296	0	2	17	0	3	17	0	6	20	0	11	4	0	372.996	0	2.059	8.059	0	3.228	10.395	0	3.748	10.656	0	2.631	2.911
360425	SUT012	SUTs	9	15	12	88	67	29	49	23	23	66	48	3	78	1	0.677	3.309	2.757	15.86	5.56	5.464	9.229	2.462	5.98	7.218	4.477	1.706	3.266	0.128
YBR016W	*	protein_coding	227	128	75	239	299	166	295	300	143	531	381	22	1089	37	8.483	14.017	8.554	21.383	12.317	15.528	27.582	15.941	18.455	28.829	17.641	6.213	22.634	2.34
Unit11	Unit11	anti-sense	356	849	365	940	1438	442	577	749	184	456	550	56	1072	620	2.836	19.822	8.875	17.93	12.629	8.814	11.502	8.485	5.063	5.278	5.429	3.371	4.75	8.36
360426	SUT013	SUTs	271	227	209	557	778	295	360	358	122	304	302	38	675	80	4.136	10.151	9.734	20.35	13.088	11.268	13.745	7.768	6.43	6.74	5.71	4.381	5.729	2.066
YBR020W	GAL1	protein_coding	85	622	141	373	659	142	210	376	58	147	241	18	376	539	1.543	33.093	7.813	16.213	13.189	6.453	9.539	9.707	3.637	3.877	5.421	2.469	3.797	16.561
YBR021W	FUR4	protein_coding	1336	390	1033	3765	6896	1599	3760	3931	1040	4277	4313	233	6215	379	17.187	14.704	40.559	115.963	97.798	51.492	121.028	71.91	46.206	79.94	68.749	22.652	44.47	8.252
YBR022W	POA1	protein_coding	858	182	447	1053	1212	524	1001	1140	433	1859	1616	113	3035	1178	24.047	14.948	38.236	70.657	37.446	36.762	70.195	45.432	41.911	75.696	56.118	23.932	47.31	55.877
2F-101	XUT_2F-101	XUTs	2	1	117	230	377	102	106	167	43	90	93	0	62	0	0.106	0.155	18.935	29.198	22.036	13.538	14.063	12.591	7.875	6.933	6.11	0	1.828	0
YBR024W	SCO2	protein_coding	32	1057	75	204	658	124	212	626	71	287	559	9	282	365	0.866	83.821	6.195	13.216	19.629	8.4	14.354	24.088	6.636	11.283	18.743	1.841	4.244	16.716
2F-106	XUT_2F-106	XUTs	25	1	483	422	764	407	209	433	173	268	209	7	46	0	1.246	0.146	73.45	50.34	41.964	50.761	26.055	30.678	29.768	19.4	12.903	2.635	1.275	0
CBR026CTa2	CUT_CBR026CTa2	CUTs	6	1	10	30	41	0	40	12	4	58	12	0	122	0	1.17	0.571	5.95	14.004	8.812	0	19.513	3.327	2.693	16.429	2.899	0	13.23	0
353995	CUT010	CUTs	139	25	23	70	147	37	89	131	31	137	273	16	611	55	15.097	7.958	7.624	18.203	17.601	10.06	24.187	20.233	11.629	21.619	36.74	13.132	36.911	10.11
YBR030W	RKM3	protein_coding	53	37	590	1293	1314	556	1007	907	291	954	556	6	587	3	0.84	1.719	28.548	49.077	22.964	22.064	39.944	20.446	15.933	21.973	10.922	0.719	5.176	0.081
YBR031W	RPL4A	protein_coding	11070	2971	2370	5658	5133	3477	3835	2657	2237	6282	2681	2204	48912	1842	283.659	223.102	185.35	347.115	144.997	223.023	245.877	96.813	197.964	233.87	85.121	426.79	697.101	79.883
YBR033W	EDS1	protein_coding	214	122	461	1446	1557	651	809	1169	323	750	633	44	881	7	1.976	3.301	12.99	31.962	15.846	15.045	18.688	15.346	10.299	10.06	7.241	3.07	4.524	0.109
YBR032W	*	protein_coding	2	0	24	42	18	22	11	21	2	17	27	0	15	0	0.207	0	7.589	10.417	2.056	5.705	2.851	3.094	0.715	2.559	3.466	0	0.864	0
2F-116	XUT_2F-116	XUTs	380	221	341	567	1199	352	575	626	297	1059	680	63	2353	504	18.351	31.276	50.26	65.557	63.831	42.551	69.478	42.987	49.533	74.301	40.688	22.991	63.201	41.193
353997	CUT011	CUTs	272	163	223	396	798	226	425	406	186	782	481	49	1780	412	20.875	36.66	52.235	72.765	67.515	43.418	81.612	44.308	49.3	87.196	45.74	28.418	75.982	53.515
353998	CUT012	CUTs	154	77	107	227	442	184	238	172	176	476	365	29	989	286	11.819	17.318	25.063	41.711	37.396	35.349	45.703	18.771	46.65	53.076	34.709	16.818	42.217	37.149
2F-118	XUT_2F-118	XUTs	13886	3341	1374	4558	5877	2235	3936	6175	1933	9468	8937	1822	87769	28023	1379.36	972.58	416.564	1084.01	643.565	555.739	978.265	872.22	663.134	1366.42	1099.97	1367.73	4849.2	4711.2
TLC1	*	ncRNA	7974	1080	1717	3144	4116	2751	2554	2497	1467	3366	2032	1557	29787	4467	192.391	76.363	126.437	181.615	109.477	166.148	154.182	85.668	122.238	117.991	60.747	283.89	399.729	182.407
354000	CUT013	CUTs	164	26	60	169	98	91	124	193	83	243	88	42	472	27	16.037	7.451	17.908	39.567	10.565	22.275	30.339	26.837	28.031	34.523	10.662	31.037	25.672	4.468
CBR037CTa3-B	CUT_CBR037CTa3-B	CUTs	39	5	18	40	44	31	40	30	13	59	17	18	107	0	5.08	1.909	7.156	12.474	6.318	10.107	13.036	5.556	5.847	11.165	2.744	17.717	7.751	0
YBR038W	CHS2	protein_coding	1593	451	661	1910	2618	765	1188	1032	510	1711	1456	260	6561	1340	15.986	13.263	20.245	45.889	28.962	19.217	29.829	14.726	17.675	24.945	18.104	19.717	36.62	22.758
YBR039W	ATP3	protein_coding	483	146	302	657	1285	470	848	897	343	1308	1290	90	3014	42	12.634	11.192	24.111	41.146	37.055	30.775	55.502	33.365	30.986	49.709	41.811	17.791	43.851	1.859
YBR040W	FIG1	protein_coding	0	8	0	12	176	3	8	200	2	11	101	0	34	2	0	0.602	0	0.736	4.976	0.193	0.514	7.293	0.177	0.41	3.209	0	0.485	0.087
YBR041W	FAT1	protein_coding	986	865	765	1568	3219	1152	1430	2369	750	1809	1881	140	3610	498	14.463	37.183	34.248	55.065	52.051	42.298	52.482	49.411	37.993	38.551	34.186	15.519	29.452	12.363
2F-123	XUT_2F-123	XUTs	29	7	43	113	248	52	98	97	29	145	134	0	115	0	2.918	2.064	13.204	27.219	27.506	13.096	24.669	13.877	10.076	21.194	16.704	0	6.435	0
CBR043CTa3-A	CUT_CBR043CTa3-A	CUTs	40	3	0	61	114	0	78	90	0	120	45	0	133	0	16.306	3.584	0	59.537	51.232	0	79.56	52.171	0	71.073	22.73	0	30.156	0
2F-125	XUT_2F-125	XUTs	102	52	354	1098	2413	438	690	1107	227	568	534	19	412	508	4.368	6.526	46.268	112.575	113.914	46.951	73.932	67.409	33.572	35.339	28.334	6.149	9.813	36.818
354001	CUT014	CUTs	112	31	284	997	2220	362	623	869	173	523	504	18	391	486	4.141	3.359	32.047	88.254	90.483	33.503	57.632	45.687	22.09	28.094	23.089	5.029	8.041	30.411
2F-127	XUT_2F-127	XUTs	110	43	182	211	438	140	153	114	101	189	210	20	451	309	8.632	9.889	43.591	39.643	37.891	27.501	30.041	12.721	27.373	21.548	20.419	11.861	19.685	41.04
354002	CUT015	CUTs	9897	2452	2260	5974	4491	2203	3090	4062	2860	7110	4119	1707	40609	11374	645.869	468.933	450.137	933.397	323.089	359.874	504.547	376.939	644.581	674.12	333.061	841.837	1473.99	1256.24
CtV(UAC)BTa1	CUT_CtV(UAC)BTa1	CUTs	15	0	100	257	517	44	192	172	24	161	124	0	119	87	2.297	0	46.733	94.216	87.269	16.864	73.559	37.45	12.691	35.817	23.526	0	10.135	22.546
CBR045CTa1-A	CUT_CBR045CTa1-A	CUTs	0	0	0	0	0	0	0	0	0	0	0	0	0	0	0	0	0	0	0	0	0	0	0	0	0	0	0	0
YBR047W	FMP23	protein_coding	33	18	62	64	243	83	107	145	67	182	220	4	297	1	1.461	2.336	8.378	6.784	11.86	9.199	11.853	9.128	10.244	11.707	12.069	1.338	7.314	0.075
YBR048W	RPS11B	protein_coding	5150	1300	1217	3897	3948	1159	2412	2401	1019	3798	2095	929	30373	1158	151.506	112.077	109.272	274.481	128.037	85.349	177.542	100.439	103.53	162.332	76.365	206.535	496.981	57.657
2F-132	XUT_2F-132	XUTs	65	21	895	1806	2012	954	811	978	602	1013	580	17	498	185	2.084	1.973	87.584	138.638	71.116	76.568	65.062	44.59	66.66	47.189	23.042	4.118	8.881	10.039
YBR051W	*	protein_coding	0	33	7	20	14	11	11	34	3	18	52	0	11	0	0	8.649	1.91	4.282	1.38	2.463	2.461	4.324	0.927	2.339	5.762	0	0.547	0
354003	CUT016	CUTs	53	2	44	111	145	90	80	125	52	172	113	8	211	2	4.822	0.534	12.219	24.18	14.544	20.498	18.212	16.172	16.339	22.736	12.739	5.501	10.678	0.308
2F-134	XUT_2F-134	XUTs	52	2	45	96	121	90	83	83	48	141	88	10	211	2	5.085	0.573	13.431	22.476	13.044	22.03	20.308	11.541	16.21	20.032	10.662	7.389	11.476	0.331
CBR053CTa3-A	CUT_CBR053CTa3-A	CUTs	38	0	17	54	43	29	29	33	34	69	51	8	113	0	6.554	0	8.949	22.298	8.175	12.52	12.514	8.093	20.251	17.29	10.899	10.428	10.84	0
354006	CUT017	CUTs	112	206	638	1337	1912	510	859	1093	313	721	566	25	352	546	2.252	12.14	39.156	64.369	42.385	25.671	43.22	31.253	21.737	21.064	14.102	3.8	3.937	18.582
2F-136	XUT_2F-136	XUTs	83	116	444	1027	1423	346	664	836	240	530	386	20	266	0	3.604	14.759	58.834	106.753	68.107	37.603	72.131	51.611	35.986	33.431	20.765	6.561	6.423	0
CBR054WD1-C	CUT_CBR054WD1-C	CUTs	5	0	15	40	86	18	26	33	7	37	4	0	11	0	0.674	0	6.168	12.902	12.772	6.07	8.764	6.322	3.257	7.242	0.668	0	0.824	0
YBR054W	YRO2	protein_coding	3937	593	1309	3180	5597	2370	2545	3644	1854	3961	4247	706	14388	5161	61.79	27.275	62.703	119.493	96.839	93.111	99.942	81.325	100.493	90.321	82.59	83.736	125.599	137.091
CBR055CC2	CUT_CBR055CC2	CUTs	0	0	0	0	1	0	3	6	0	3	13	0	1	0	0	0	0	0	0.524	0	3.57	4.058	0	2.073	7.661	0	0.265	0
tL(UAA)B2	*	tRNA	1	19	0	6	11	0	18	55	0	66	14	0	9	1	0.374	20.807	0	5.368	4.531	0	16.83	29.225	0	35.832	6.482	0	1.871	0.632
YBR056W	*	protein_coding	152	164	245	528	1368	521	575	1173	370	964	1454	42	738	518	2.807	8.874	13.807	23.342	27.846	24.081	26.565	30.798	23.595	25.861	33.265	5.862	7.579	16.188
2F-141	XUT_2F-141	XUTs	7	18	134	214	373	135	179	289	68	208	284	0	99	0	0.212	1.593	12.356	15.479	12.423	10.209	13.531	12.415	7.095	9.13	10.631	0	1.663	0
tQ(UUG)B	*	tRNA	3652	2996	0	170	993	0	1148	1576	0	2426	1776	0	15343	7212	1592.15	3827.77	0	177.445	477.244	0	1252.27	977.012	0	1536.64	959.374	0	3720.44	5321.41
YBR056W-A	*	protein_coding	50	138	218	508	606	283	336	462	115	488	888	14	323	22	2.002	16.192	26.639	48.696	26.747	28.363	33.66	26.303	15.901	28.387	44.053	4.237	7.193	1.491
CBR057CC1-C	CUT_CBR057CC1-C	CUTs	10	105	104	162	350	122	106	160	59	160	519	0	137	0	1.297	39.912	41.172	50.309	50.047	39.612	34.402	29.511	26.43	30.152	83.412	0	9.884	0
2F-143	XUT_2F-143	XUTs	200	138	196	1208	1136	289	1125	998	425	2287	1411	23	1538	653	16.139	32.634	48.272	233.38	101.054	58.375	227.139	114.513	118.439	268.12	141.077	14.026	69.028	89.18
354008	CUT018	CUTs	21	1	57	131	203	108	109	279	42	110	138	5	82	0	1.867	0.26	15.469	27.889	19.9	24.04	24.251	35.278	12.898	14.211	15.205	3.359	4.056	0
CBR060CTa3-B	CUT_CBR060CTa3-B	CUTs	2	5	12	74	40	14	22	17	10	24	19	1	16	0	0.433	3.172	7.929	38.354	9.546	7.586	11.916	5.233	7.477	7.549	5.096	1.637	1.926	0
2F-145	XUT_2F-145	XUTs	118	73	310	769	1251	305	531	633	172	557	517	17	277	51	1.898	3.442	15.222	29.622	22.188	12.284	21.376	14.482	9.557	13.02	10.306	2.066	2.479	1.389
360428	SUT014	SUTs	118	73	305	761	1225	298	521	590	168	538	512	17	276	51	2.142	3.884	16.9	33.078	24.517	13.542	23.666	15.231	10.534	14.19	11.517	2.332	2.787	1.567
2F-146	XUT_2F-146	XUTs	25	97	134	360	632	154	354	433	92	563	439	5	412	37	0.649	7.38	10.619	22.378	18.089	10.009	22.996	15.986	8.25	21.237	14.123	0.982	5.95	1.626
354009	CUT019	CUTs	16	74	97	323	541	124	320	366	79	521	400	0	388	37	0.661	8.957	12.227	31.94	24.632	12.82	33.069	21.495	11.269	31.264	20.47	0	8.913	2.586
CBR062CTa3-B	CUT_CBR062CTa3-B	CUTs	0	0	0	1	9	0	4	13	0	2	15	0	7	0	0	0	0	0.854	3.539	0	3.57	6.594	0	1.037	6.629	0	1.389	0
YBR064W	*	protein_coding	5	2	6	32	49	6	36	23	3	32	50	0	41	0	0.366	0.429	1.34	5.606	3.952	1.099	6.591	2.393	0.758	3.402	4.533	0	1.669	0
354011	CUT020	CUTs	35	2	55	194	331	70	134	257	69	253	230	10	111	0	2.323	0.389	11.14	30.824	24.215	11.628	22.25	24.252	15.814	24.393	18.912	5.015	4.097	0
2F-149	XUT_2F-149	XUTs	128	29	110	363	414	160	306	293	98	414	440	18	174	2	7.074	4.697	18.553	48.029	25.222	22.134	42.312	23.025	18.705	33.24	30.129	7.517	5.348	0.187
360429	SUT015	SUTs	59	25	55	202	243	117	182	207	65	232	336	12	71	1	5.629	6.99	16.015	46.142	25.558	27.943	43.447	28.083	21.418	32.159	39.721	8.651	3.768	0.162
360430	SUT016	SUTs	2536	725	604	1341	2298	1089	1778	1933	702	2751	2338	360	8981	658	32.386	27.133	23.542	41.001	32.351	34.812	56.812	35.101	30.961	51.041	36.995	34.742	63.791	14.222
2F-150	XUT_2F-150	XUTs	2333	657	552	1231	1906	1002	1470	1635	654	2314	1773	360	8413	648	32.781	27.053	23.672	41.412	29.523	35.242	51.68	32.667	31.736	47.238	30.867	38.227	65.748	15.41
Unit12	Unit12	anti-sense	2245	563	485	1074	1475	899	1151	1271	618	1920	1175	357	7530	268	45.938	33.761	30.29	52.617	33.273	46.049	58.931	36.982	43.674	57.081	29.791	55.204	85.701	9.282
Unit13	Unit13	anti-sense	855	495	1155	2396	3746	1356	2120	2329	898	2849	2836	166	3673	1407	9.504	16.124	39.183	63.763	45.902	37.729	58.96	36.811	34.472	46.009	39.059	13.943	22.708	26.469
354012	CUT021	CUTs	223	117	370	423	1032	324	413	637	253	671	896	33	778	590	15.317	23.551	77.565	69.562	78.143	55.707	70.978	62.215	60.015	66.96	76.255	17.129	29.722	68.587
CBR069CTa2	CUT_CBR069CTa2	CUTs	173	86	294	379	747	267	381	464	222	617	660	30	701	590	15.516	22.603	80.475	81.38	73.855	59.941	85.496	59.173	68.761	80.395	73.342	20.332	34.968	89.554
2F-154	XUT_2F-154	XUTs	758	382	894	2083	3075	1155	1856	1935	749	2502	2384	160	3359	1407	11.756	17.362	42.316	77.344	52.573	44.838	72.021	42.672	40.117	56.376	45.812	18.752	28.974	36.931
354013	CUT022	CUTs	61	8	52	57	173	60	50	70	27	96	75	8	203	1	6.447	2.478	16.773	14.423	20.156	15.874	13.222	10.52	9.855	14.741	9.822	6.391	11.933	0.179
2F-158	XUT_2F-158	XUTs	152	18	191	365	494	279	317	373	150	377	334	29	746	3	5.972	2.073	22.902	34.331	21.394	27.437	31.161	20.837	20.351	21.518	16.258	8.611	16.301	0.199
CBR070CTa3	CUT_CBR070CTa3	CUTs	57	8	26	33	79	35	39	62	14	75	52	5	161	1	9.996	4.111	13.915	13.855	15.272	15.364	17.112	15.46	8.478	19.108	11.299	6.625	15.703	0.297
YBR071W	*	protein_coding	440	211	448	1239	1742	1073	1076	1612	849	1915	1818	67	1347	831	14.093	19.806	43.796	95.015	61.51	86.031	86.233	73.42	93.916	89.116	72.151	16.218	23.997	45.048
354014	CUT023	CUTs	15	1	59	123	116	70	82	62	51	178	116	1	46	1	1.777	0.347	21.33	34.882	15.147	20.755	24.302	10.443	20.863	30.633	17.025	0.894	3.031	0.2
2F-161	XUT_2F-161	XUTs	2	1	43	116	123	49	65	39	43	133	51	0	72	1	0.227	0.332	14.872	31.472	15.365	13.9	18.43	6.284	16.828	21.897	7.161	0	4.538	0.192
CBR072WTs1-B	CUT_CBR072WTs1-B	CUTs	0	0	0	0	4	0	6	7	0	9	0	0	2	0	0	0	0	0	2.035	0	6.93	4.595	0	6.036	0	0	0.513	0
YBR072W	HSP26	protein_coding	218	79	135	441	547	367	317	427	537	733	468	42	921	223	6.121	6.5	11.568	29.644	16.931	25.793	22.269	17.047	52.07	29.9	16.281	8.912	14.382	10.596
YBR073W	RDH54	protein_coding	179	330	237	562	955	228	574	808	201	909	1239	10	899	16	1.872	10.115	7.566	14.074	11.012	5.969	15.022	12.018	7.261	13.814	16.058	0.79	5.23	0.283
YBR074W	*	protein_coding	851	223	977	2672	3578	976	1850	1835	721	2388	2144	132	4477	954	8.62	6.62	30.203	64.798	39.953	24.746	46.886	26.43	25.222	35.142	26.908	10.103	25.222	16.354
YBR076W	ECM8	protein_coding	16	9	132	180	266	123	109	157	67	107	161	2	123	29	0.471	0.777	11.874	12.702	8.643	9.075	8.039	6.58	6.82	4.582	5.88	0.446	2.016	1.447
2F-166	XUT_2F-166	XUTs	51	13	197	325	500	278	316	367	201	542	474	11	267	6	4.002	2.99	47.183	61.062	43.255	54.609	62.046	40.953	54.474	61.795	46.089	6.523	11.654	0.797
CBR077CC4	CUT_CBR077CC4	CUTs	95	18	206	411	592	302	387	440	197	675	507	16	359	6	5.15	2.86	34.086	53.347	35.381	40.984	52.495	33.92	36.884	53.166	34.057	6.554	10.825	0.55
YBR078W	ECM33	protein_coding	2090	938	512	1543	8545	998	2577	7791	852	3224	7409	230	8155	1878	224.672	295.499	167.984	397.127	1012.63	268.552	693.138	1190.93	316.31	503.53	986.856	186.846	487.593	341.678
CBR078WD1	CUT_CBR078WD1	CUTs	841	418	107	306	2918	153	978	3498	165	1187	3231	49	3651	1111	272.151	396.407	105.68	237.081	1040.97	123.937	791.872	1609.62	184.403	558.074	1295.52	119.828	657.138	608.48
YBR078W	ECM33	protein_coding	2090	938	512	1543	8545	998	2577	7791	852	3224	7409	230	8155	1878	224.672	295.499	167.984	397.127	1012.63	268.552	693.138	1190.93	316.31	503.53	986.856	186.846	487.593	341.678
tR(UCU)B	*	tRNA	4	26	0	2	4	0	3	15	0	12	5	0	10	12	1.744	33.218	0	2.088	1.923	0	3.273	9.299	0	7.601	2.701	0	2.425	8.854
tD(GUC)B	*	tRNA	3	42	0	0	11	0	5	19	0	9	37	0	53	36	1.308	53.66	0	0	5.287	0	5.454	11.779	0	5.701	19.987	0	12.852	26.563
CBR082CC2	CUT_CBR082CC2	CUTs	74	32	14	34	62	27	77	98	33	157	113	6	510	89	15.282	19.366	8.824	16.81	14.115	13.957	39.787	28.778	23.536	47.105	28.914	9.363	58.579	31.107
2F-169	XUT_2F-169	XUTs	54	46	178	198	761	383	204	516	264	314	573	7	57	4	2.62	6.54	26.357	22.999	40.701	46.513	24.764	35.598	44.234	22.133	34.445	2.567	1.538	0.328
2F-170	XUT_2F-170	XUTs	66	38	239	468	583	216	285	302	142	342	160	18	137	9	3.961	6.684	43.78	67.25	38.574	32.451	42.799	25.774	29.434	29.822	11.899	8.165	4.573	0.914
YBR083W	TEC1	protein_coding	91	144	193	389	1047	243	371	880	158	607	679	9	615	5	1.681	7.797	10.883	17.207	21.324	11.238	17.15	23.119	10.082	16.293	15.544	1.257	6.32	0.156
YBR084W	MIS1	protein_coding	910	419	365	860	1633	386	933	927	258	1217	1014	165	5372	608	9.039	12.197	11.066	20.453	17.882	9.598	23.189	13.094	8.851	17.564	12.481	12.387	29.68	10.222
YBR085W	AAC3	protein_coding	23	6	7	45	82	13	49	38	6	73	58	5	94	0	0.633	0.484	0.588	2.966	2.489	0.896	3.376	1.488	0.57	2.921	1.979	1.041	1.44	0
CBR086CTa2	CUT_CBR086CTa2	CUTs	0	1	13	0	4	9	2	10	3	3	5	2	25	0	0	0.911	12.331	0	1.37	7.002	1.555	4.419	3.22	1.354	1.925	4.697	4.321	0
354017	CUT024	CUTs	0	2	56	82	384	52	76	278	22	92	181	0	13	0	0	0.789	23.025	26.449	57.029	17.536	25.618	53.255	10.236	18.007	30.213	0	0.974	0
CBR087WD2	CUT_CBR087WD2	CUTs	17	56	116	149	496	102	130	284	77	160	197	3	193	35	1.846	17.825	38.454	38.747	59.389	27.732	35.329	43.863	28.884	25.248	26.512	2.462	11.659	6.434
YBR087W	RFC5	protein_coding	260	274	137	302	1080	187	336	722	169	503	901	15	437	89	7.663	23.667	12.324	21.311	35.091	13.797	24.778	30.259	17.203	21.539	32.904	3.34	7.164	4.44
YBR089W	*	protein_coding	17	57	50	129	189	84	180	184	59	320	343	3	371	4	0.889	8.739	7.983	16.158	10.9	11	23.562	13.688	10.66	24.323	22.234	1.186	10.795	0.354
CBR089C-ATa2	CUT_CBR089C-ATa2	CUTs	628	104	298	682	640	388	709	378	409	1212	541	125	2316	162	57.978	28.138	83.969	150.748	65.136	89.668	163.778	49.623	130.407	162.569	61.887	87.212	118.926	25.313
2F-177	XUT_2F-177	XUTs	2097	675	1982	3725	4732	1454	2185	2961	810	2768	2080	402	7219	1036	14.291	13.481	41.225	60.778	35.551	24.804	37.258	28.694	19.064	27.407	17.564	20.704	27.363	11.949
Unit15	Unit15	anti-sense	134	22	154	414	627	232	425	313	179	756	481	15	364	20	10.758	5.176	37.733	79.574	55.49	46.622	85.369	35.731	49.629	88.177	47.846	9.1	16.253	2.717
Unit16	Unit16	anti-sense	1676	286	1330	2170	2528	691	1105	1382	397	1386	947	341	6002	761	35.096	17.551	85.003	108.794	58.358	36.22	57.896	41.151	28.71	42.167	24.571	53.961	69.905	26.97
Unit17	Unit17	anti-sense	228	361	516	1125	1534	564	626	1290	273	659	553	40	712	255	3.167	14.693	21.874	37.41	23.488	19.609	21.755	25.478	13.096	13.298	9.517	4.199	5.5	5.994
354018	CUT025	CUTs	217	355	401	975	1375	443	540	1105	187	543	490	37	665	255	3.224	15.455	18.182	34.678	22.518	16.473	20.072	23.342	9.594	11.72	9.019	4.154	5.495	6.411
YBR094W	PBY1	protein_coding	104	159	109	359	720	176	321	491	111	399	567	17	531	193	1.413	6.329	4.519	11.674	10.781	5.984	10.909	9.483	5.207	7.874	9.543	1.746	4.012	4.437
YBR096W	*	protein_coding	584	120	357	817	1609	532	702	1553	473	1222	1941	66	2380	525	21.901	13.188	40.862	73.358	66.52	49.942	65.872	82.818	61.262	66.582	90.194	18.704	49.644	33.322
YBR097W	VPS15	protein_coding	168	148	325	558	732	292	541	739	301	732	948	27	685	123	1.198	3.092	7.07	9.522	5.751	5.209	9.648	7.49	7.41	7.58	8.372	1.454	2.716	1.484
YBR098W	MMS4	protein_coding	178	106	504	548	1105	711	760	799	700	1594	1447	22	749	201	2.087	3.643	18.037	15.385	14.284	20.869	22.297	13.322	28.347	27.155	21.023	1.95	4.885	3.989
CBR102CTa3-C	CUT_CBR102CTa3-C	CUTs	0	1	12	4	1	10	9	5	5	16	22	0	16	1	0	0.492	6.148	1.608	0.185	4.202	3.78	1.194	2.899	3.902	4.576	0	1.494	0.284
YBR103W	SIF2	protein_coding	80	182	222	845	1086	304	661	812	232	999	1035	16	443	51	1.294	8.626	10.957	32.717	19.361	12.306	26.747	18.673	12.958	23.472	20.739	1.955	3.985	1.396
YBR104W	YMC2	protein_coding	367	147	963	2057	2979	661	1639	1653	731	2223	1330	52	1243	571	9.763	11.46	78.185	131.008	87.36	44.015	109.09	62.527	67.157	85.915	43.838	10.454	18.391	25.707
YBR106W	PHO88	protein_coding	1492	570	373	1105	2364	773	1538	1423	606	2648	2319	296	7454	2188	60.043	67.223	45.814	106.467	104.876	77.87	154.863	81.43	84.223	154.823	115.634	90.02	166.844	149.024
360432	SUT017	SUTs	828	1223	339	1261	1343	427	1033	1682	215	1035	1817	39	1285	8870	22.699	98.255	28.365	82.767	40.588	29.303	70.857	65.569	20.356	41.224	61.72	8.079	19.594	411.549
Unit18	Unit18	anti-sense	826	1223	336	1256	1319	420	1028	1642	213	1028	1817	39	1278	8870	23.317	101.171	28.948	84.885	41.045	29.678	72.607	65.909	20.765	42.16	63.552	8.319	20.065	423.763
YBR108W	AIM3	protein_coding	89	101	84	221	272	96	186	656	90	324	265	14	538	10	0.944	3.139	2.719	5.611	3.18	2.548	4.935	9.892	3.297	4.992	3.482	1.122	3.173	0.18
YBR109W-A	*	protein_coding	23	0	37	53	50	68	27	33	37	64	15	0	35	3	3.209	0	15.754	17.703	7.69	23.747	9.425	6.547	17.826	12.972	2.593	0	2.716	0.708
YBR110W	ALG1	protein_coding	245	141	363	664	1129	465	570	998	329	810	867	73	1467	272	4.594	7.748	20.775	29.809	23.338	21.826	26.743	26.611	21.306	22.067	20.144	10.345	15.3	8.632
CBR111CC1-B	CUT_CBR111CC1-B	CUTs	0	0	9	25	18	7	9	4	1	8	4	0	44	0	0	0	5.635	12.28	4.071	3.595	4.62	1.167	0.709	2.385	1.017	0	5.021	0
YBR111W-A	SUS1	protein_coding	29	23	69	99	290	116	117	292	104	164	312	5	142	291	1.254	2.914	9.105	10.248	13.822	12.555	12.657	17.952	15.529	10.302	16.714	1.634	3.415	21.294
YBR113W	*	protein_coding	10	12	66	116	196	139	128	201	89	144	97	3	195	0	0.65	2.285	13.092	18.049	14.042	22.612	20.814	18.575	19.976	13.597	7.811	1.473	7.049	0
YBR114W	RAD16	protein_coding	75	95	165	386	540	241	371	733	186	655	815	9	381	19	0.934	3.468	6.273	11.511	7.415	7.514	11.563	12.983	8.002	11.854	12.579	0.847	2.64	0.401
2F-190	XUT_2F-190	XUTs	328	164	1212	2631	2056	761	923	1065	387	730	567	50	1161	498	3.68	5.391	41.499	70.667	25.427	21.371	25.909	16.989	14.994	11.898	7.881	4.239	7.244	9.455
360433	SUT018	SUTs	328	164	1201	2612	2006	756	908	1011	384	715	536	50	1158	498	3.946	5.782	44.101	75.239	26.606	22.768	27.334	17.296	15.955	12.498	7.99	4.545	7.749	10.141
Unit19	Unit19	anti-sense	316	164	1210	2578	1777	759	881	894	384	664	436	50	1156	498	3.619	5.504	42.292	70.684	22.434	21.758	25.244	14.558	15.187	11.048	6.187	4.327	7.363	9.652
CBR117CTa3-A	CUT_CBR117CTa3-A	CUTs	0	0	0	22	39	0	7	6	0	6	0	0	12	0	0	0	0	28.506	23.268	0	9.479	4.617	0	4.718	0	0	3.612	0
CBR117CTa3-B	CUT_CBR117CTa3-B	CUTs	0	0	0	1	0	0	0	0	0	0	0	0	0	0	0	0	0	4.176	0	0	0	0	0	0	0	0	0	0
YBR118W	TEF2	protein_coding	15306	3544	3707	7296	12020	5231	5536	6886	3386	8619	7258	2734	56199	6491	297.676	201.989	220.04	339.725	257.706	254.661	269.39	190.432	227.425	243.538	174.9	401.823	607.913	213.655
YBR119W	MUD1	protein_coding	180	2021	172	556	2089	262	782	1195	289	1300	2524	14	670	670	2.824	92.909	8.235	20.882	36.126	10.288	30.693	26.656	15.657	29.629	49.059	1.66	5.846	17.788
354019	CUT026	CUTs	49	0	353	710	662	197	321	533	163	416	353	4	319	309	5.179	0	113.867	179.659	77.13	52.118	84.886	80.102	59.496	63.878	46.227	3.195	18.752	55.272
CBR122CTa2	CUT_CBR122CTa2	CUTs	0	0	7	122	214	22	119	198	30	121	123	0	87	268	0	0	4.967	67.916	54.854	12.804	69.231	65.465	24.09	40.876	35.436	0	11.251	105.464
CBR123CTa3-A	CUT_CBR123CTa3-A	CUTs	0	1	0	4	2	3	15	34	0	28	13	0	13	0	0	0.741	0	2.424	0.558	1.901	9.501	12.238	0	10.298	4.078	0	1.83	0
CBR123CTa3-B	CUT_CBR123CTa3-B	CUTs	0	2	0	2	4	0	7	17	0	3	63	0	5	81	0	1.688	0	1.379	1.27	0	5.044	6.961	0	1.255	22.48	0	0.801	39.479
YBR124W	*	protein_coding	0	14	43	86	83	60	50	59	28	105	98	6	48	1	0	3.577	11.443	17.953	7.978	13.096	10.908	7.315	8.432	13.302	10.588	3.954	2.328	0.148
YBR126W-B	*	protein_coding	1312	369	218	889	1239	469	1196	1170	381	2119	1030	165	6967	1009	54.189	44.663	27.48	87.909	56.413	48.489	123.596	68.714	54.346	127.154	52.711	51.501	160.047	70.531
YBR126W-A	*	protein_coding	626	121	142	463	730	283	388	814	236	767	438	107	2279	545	94.927	53.771	65.72	168.095	122.033	107.423	147.214	175.522	123.595	168.981	82.296	122.618	192.216	139.872
2F-197	XUT_2F-197	XUTs	56	73	211	507	1402	210	288	439	103	301	474	17	153	1	2.562	9.789	29.467	55.543	70.721	24.053	32.973	28.564	16.277	20.011	26.874	5.878	3.894	0.078
354020	CUT027	CUTs	51	17	203	471	858	201	239	408	101	267	285	17	135	0	2.7	2.637	32.796	59.692	50.068	26.633	31.655	30.71	18.464	20.534	18.693	6.801	3.975	0
YBR131W	CCZ1	protein_coding	37	165	142	269	585	169	305	340	76	305	395	11	237	3	0.523	6.837	6.128	9.106	9.118	5.982	10.791	6.836	3.711	6.266	6.92	1.174	1.864	0.072
YBR134W	*	protein_coding	36	13	31	111	263	32	177	258	11	199	264	1	114	21	2.811	2.975	7.387	20.751	22.639	6.255	34.581	28.646	2.966	22.575	25.542	0.591	4.951	2.775
YBR135W	CKS1	protein_coding	430	177	617	2272	1565	500	1297	1074	401	2070	880	52	2417	70	17.371	20.955	76.076	219.753	69.698	50.563	131.101	61.696	55.948	121.496	44.049	15.874	54.309	4.786
YBR136W	MEC1	protein_coding	253	168	230	535	1124	322	527	656	165	645	973	33	1060	143	1.087	2.115	3.015	5.502	5.322	3.462	5.663	4.006	2.448	4.025	5.178	1.072	2.532	1.04
YBR137W	*	protein_coding	183	101	222	302	693	292	375	416	245	682	799	38	779	1	8.448	13.663	31.277	33.377	35.265	33.741	43.312	27.306	39.058	45.739	45.7	13.255	20.001	0.078
YBR139W	*	protein_coding	2554	610	932	2461	3505	1889	1748	2429	1171	2399	2500	471	8199	526	48.294	33.803	53.789	111.417	73.064	89.414	82.703	65.312	76.472	65.907	58.574	67.305	86.232	16.834
YBR141W-A	*	protein_coding	0	2	1	5	13	3	7	22	4	6	28	0	18	0	0	1.916	0.998	3.914	4.686	2.455	5.727	10.229	4.517	2.85	11.344	0	3.274	0
YBR142W	MAK5	protein_coding	36	94	102	177	308	93	266	371	71	331	402	6	508	59	0.452	3.459	3.909	5.321	4.263	2.923	8.357	6.624	3.079	6.038	6.254	0.569	3.548	1.254
2F-206	XUT_2F-206	XUTs	35	97	181	296	929	189	245	715	108	274	333	5	133	1	1.28	10.399	20.211	25.927	37.467	17.308	22.427	37.196	13.645	14.564	15.095	1.383	2.706	0.062
360434	SUT019	SUTs	32	41	105	188	567	92	138	254	48	108	121	1	100	1	1.475	5.539	14.772	20.747	28.811	10.615	15.915	16.648	7.641	7.233	6.911	0.349	2.564	0.078
YBR145W	ADH5	protein_coding	1051	344	718	1612	2558	1008	1349	1311	610	1682	1238	209	3586	620	24.749	23.739	51.603	90.883	66.404	59.417	79.482	43.899	49.608	57.545	36.122	37.193	46.967	24.71
YBR146W	MRPS9	protein_coding	419	120	252	702	1029	527	733	860	434	1147	1235	64	1574	20	12.408	10.414	22.776	49.771	33.592	39.065	54.311	36.213	44.385	49.348	45.314	14.323	25.925	1.002
YBR147W	RTC2	protein_coding	291	207	223	871	1449	373	729	767	338	1390	1000	51	1912	889	7.506	15.646	17.555	53.786	41.2	24.082	47.046	28.131	30.108	52.088	31.958	9.942	27.429	38.807
YBR148W	YSW1	protein_coding	25	70	37	107	318	95	136	351	42	213	259	12	142	17	0.315	2.582	1.422	3.224	4.412	2.993	4.283	6.282	1.826	3.895	4.039	1.141	0.994	0.362
YBR149W	ARA1	protein_coding	692	301	225	583	1314	526	585	805	348	1000	1004	120	2067	315	16.97	21.632	16.84	34.23	35.523	32.289	35.895	28.071	29.474	35.629	30.507	22.239	28.193	13.074
YBR151W	APD1	protein_coding	547	237	219	641	1056	386	928	965	372	1325	1023	81	2028	1239	12.794	16.245	15.634	35.897	27.229	22.6	54.311	32.096	30.05	45.027	29.649	14.318	26.383	49.048
YBR152W	SPP381	protein_coding	0	3	14	63	114	29	72	82	16	83	190	0	119	1	0	0.295	1.436	5.069	4.224	2.44	6.055	3.919	1.857	4.053	7.912	0	2.224	0.057
YBR153W	RIB7	protein_coding	49	27	172	378	559	217	395	434	191	459	349	12	239	83	1.752	2.829	18.768	32.355	22.031	19.42	35.334	22.064	23.583	23.841	15.46	3.243	4.752	5.022
YBR155W	CNS1	protein_coding	51	192	24	82	119	61	172	228	46	240	245	4	172	157	1.343	14.817	1.929	5.17	3.454	4.021	11.333	8.538	4.183	9.182	7.994	0.797	2.519	6.997
360436	SUT020	SUTs	642	357	1235	3575	5712	1731	2860	3540	1019	3106	2691	117	1990	148	7.384	12.034	43.356	98.45	72.428	49.84	82.309	57.9	40.479	51.905	38.352	10.169	12.731	2.881
YBR158W	AMN1	protein_coding	782	519	1087	2621	5893	1424	2841	3587	915	3262	3774	124	3089	1059	10.344	20.119	43.885	83.007	85.933	47.151	94.029	67.47	41.801	62.69	61.856	12.394	22.727	23.708
YBR159W	IFA38	protein_coding	549	392	355	638	1389	625	952	1275	405	1526	1729	80	2301	229	15.595	32.633	30.779	43.392	43.497	44.442	67.665	51.502	39.733	62.981	60.857	17.174	36.355	11.01
YBR160W	CDC28	protein_coding	115	24	270	600	855	434	693	595	337	1058	505	13	742	116	2.865	1.752	20.53	35.787	23.481	27.064	43.197	21.078	28.994	38.294	15.588	2.448	10.281	4.891
YBR161W	CSH1	protein_coding	66	73	269	400	921	331	414	939	160	558	1024	7	390	75	1.459	4.729	18.149	21.17	22.444	18.316	22.898	29.516	12.215	17.921	28.047	1.169	4.795	2.806
YBR162W-A	YSY6	protein_coding	280	160	135	549	549	201	683	410	241	1237	442	39	1711	516	21.595	36.163	31.778	101.373	46.677	38.805	131.8	44.964	64.192	138.608	42.238	22.73	73.396	67.353
YBR163W	EXO5	protein_coding	243	117	662	978	2128	637	860	1362	523	1011	1910	30	614	195	3.499	4.937	29.093	33.715	33.779	22.959	30.984	27.887	26.008	21.15	34.077	3.264	4.917	4.752
YBR165W	UBS1	protein_coding	118	43	772	1374	3117	828	1260	2124	559	1481	1846	28	491	14	3.671	3.921	73.3	102.339	106.898	64.479	98.077	93.959	60.058	66.939	71.157	6.583	8.496	0.737
354024	CUT028	CUTs	51	18	68	155	392	133	232	380	86	396	183	6	196	7	2.854	2.952	11.612	20.764	24.179	18.628	32.48	30.234	16.619	32.192	12.687	2.538	6.1	0.663
CBR167CTa4	CUT_CBR167CTa4	CUTs	31	11	14	87	217	42	134	208	40	241	113	0	123	7	2.796	2.908	3.854	18.788	21.578	9.483	30.242	26.678	12.46	31.583	12.629	0	6.171	1.068
YBR168W	PEX32	protein_coding	126	54	135	331	611	163	350	519	131	555	511	18	342	128	2.833	3.558	9.264	17.82	15.145	9.174	19.691	16.594	10.173	18.131	14.237	3.058	4.277	4.871
354025	CUT029	CUTs	71	25	203	183	610	254	157	311	142	199	361	16	107	170	5.244	5.411	45.761	32.36	49.666	46.96	29.013	32.662	36.221	21.354	33.037	8.931	4.395	21.25
CBR170CTa3-B	CUT_CBR170CTa3-B	CUTs	4	23	3	6	73	7	6	11	11	16	4	6	9	0	0.705	11.886	1.614	2.533	14.191	3.09	2.648	2.758	6.7	4.099	0.874	7.996	0.883	0
YBR171W	SEC66	protein_coding	438	168	316	1038	1126	414	1324	1367	584	2392	1730	73	1895	504	19.095	21.464	42.047	108.346	54.117	45.18	144.426	84.745	87.93	151.51	93.453	24.051	45.951	37.188
Unit20	Unit20	anti-sense	325	129	221	619	1020	325	670	748	259	1031	568	49	1627	46	17.961	20.892	37.275	81.901	62.14	44.959	92.644	58.78	49.432	82.78	38.894	20.464	50.01	4.303
2F-221	XUT_2F-221	XUTs	176	37	112	316	593	155	301	453	136	477	326	40	947	17	15.432	9.507	29.972	66.336	57.318	34.02	66.034	56.479	41.183	60.764	35.417	26.504	46.183	2.523
YBR175W	SWD3	protein_coding	331	131	472	1141	1605	554	661	641	288	783	491	61	758	67	9.411	10.915	40.96	77.671	50.307	39.429	47.024	25.916	28.28	32.345	17.298	13.106	11.987	3.224
YBR176W	ECM31	protein_coding	26	11	140	155	548	146	167	193	78	193	196	8	200	282	0.823	1.02	13.521	11.743	19.116	11.565	13.222	8.684	8.524	8.873	7.685	1.912	3.52	15.102
YBR178W	*	protein_coding	79	4	40	129	292	63	175	72	36	255	283	4	283	4	6.613	0.982	10.219	25.853	26.945	13.2	36.652	8.57	10.407	31.011	29.352	2.531	13.176	0.567
YBR180W	DTR1	protein_coding	9	32	42	121	215	51	86	89	27	101	85	0	75	14	0.164	1.713	2.34	5.29	4.328	2.331	3.929	2.311	1.703	2.68	1.923	0	0.762	0.432
2F-225	XUT_2F-225	XUTs	91	178	179	512	688	188	378	431	62	354	435	9	368	5	1.272	7.29	7.636	17.132	10.6	6.577	13.218	8.565	2.992	7.188	7.533	0.951	2.861	0.118
Unit21	Unit21	anti-sense	40	73	77	122	403	88	95	265	28	115	354	1	55	68	1.771	9.471	10.404	12.932	19.669	9.753	10.524	16.683	4.281	7.397	19.419	0.334	1.354	5.095
YBR183W	YPC1	protein_coding	533	198	535	1587	3343	1536	1362	2444	1186	2705	2676	114	1624	731	11.32	12.323	34.679	80.696	78.268	81.658	72.376	73.808	86.99	83.465	70.419	18.296	19.183	26.275
YBR184W	*	protein_coding	60	35	188	412	517	131	317	428	139	499	396	10	179	329	1.198	2.048	11.457	19.697	11.38	6.548	15.837	12.152	9.585	14.476	9.798	1.509	1.988	11.119
YBR186W	PCH2	protein_coding	45	239	41	111	282	35	86	371	19	78	155	2	202	2	0.717	11.155	1.993	4.233	4.951	1.395	3.427	8.402	1.045	1.805	3.059	0.24	1.789	0.054
YBR187W	GDT1	protein_coding	1835	257	1040	2564	2893	1381	2204	1701	925	3091	1678	288	6251	1329	56.471	23.178	97.682	188.914	98.146	106.383	169.707	74.436	98.31	138.201	63.984	66.977	106.995	69.219
YBR189W	RPS9B	protein_coding	6356	1920	2712	5280	8907	3516	6707	6186	1940	9868	5767	1079	29204	2621	151.836	134.413	197.732	301.984	234.563	210.249	400.886	210.131	160.053	342.489	170.699	194.79	388.028	105.968
YBR190W	*	protein_coding	26	122	1	33	239	3	80	281	1	141	379	0	581	51	2.616	35.97	0.308	7.949	26.508	0.756	20.138	40.2	0.348	20.61	47.246	0	32.512	8.684
YBR191W	RPL21A	protein_coding	4992	936	1034	2855	5142	1509	3125	3472	1035	5532	4084	914	19144	3441	136.734	75.132	86.441	187.226	155.264	103.463	214.168	135.229	97.906	220.146	138.605	189.192	291.651	159.516
YBR191W-A	*	protein_coding	0	0	0	1	0	0	0	0	0	0	0	0	4	0	0	0	0	1.002	0	0	0	0	0	0	0	0	0.931	0
YBR192W	RIM2	protein_coding	173	27	97	212	680	172	274	453	90	383	489	18	339	349	3.719	1.701	6.365	10.913	16.117	9.257	14.74	13.849	6.682	11.964	13.027	2.925	4.054	12.699
YBR194W	AIM4	protein_coding	64	6	30	76	110	70	142	276	82	302	163	15	223	2	3.044	0.836	4.354	8.654	5.767	8.334	16.898	18.665	13.468	20.868	9.606	5.392	5.899	0.161
2F-240	XUT_2F-240	XUTs	73	28	148	664	633	150	378	434	113	335	219	6	365	1	3.832	4.307	23.71	83.448	36.629	19.71	49.646	32.394	20.485	25.548	14.244	2.379	10.656	0.089
2F-242	XUT_2F-242	XUTs	598	257	946	3391	4159	1099	2409	2690	794	3044	2670	71	1708	15	9.611	12.105	46.405	130.488	73.69	44.215	96.878	61.479	44.073	71.081	53.172	8.623	15.269	0.408
354026	CUT030	CUTs	132	37	266	735	789	250	415	713	176	456	563	11	334	1	9.067	7.447	55.763	120.87	59.743	42.984	71.322	69.639	41.75	45.505	47.915	5.71	12.76	0.116
Unit23	Unit23	anti-sense	127	39	320	800	885	303	456	794	222	533	734	12	385	1	6.358	5.722	48.895	95.889	48.843	37.971	57.119	56.524	38.384	38.768	45.531	4.54	10.72	0.084
CBR197CTa1	CUT_CBR197CTa1	CUTs	58	22	145	424	441	137	234	374	105	279	416	4	249	0	7.168	7.967	54.691	125.452	60.08	42.381	72.355	65.722	44.814	50.094	63.7	3.736	17.115	0
YBR199W	KTR4	protein_coding	902	206	654	1439	2692	1266	1634	1896	1283	3185	2714	129	2268	367	16.347	10.941	36.175	62.439	53.784	57.434	74.096	48.862	80.303	83.864	60.945	17.668	22.862	11.257
YBR200W	BEM1	protein_coding	49	50	144	313	609	233	345	340	135	461	457	7	316	8	0.778	2.327	6.981	11.904	10.665	9.265	13.713	7.68	7.406	10.64	8.995	0.84	2.792	0.215
YBR200W-A	*	protein_coding	0	18	4	9	18	3	1	16	4	2	1	0	9	0	0	10.035	2.322	4.1	3.775	1.428	0.476	4.328	2.628	0.553	0.236	0	0.952	0
YBR201W	DER1	protein_coding	100	212	220	546	889	254	392	544	222	678	739	22	402	311	3.833	23.811	25.735	50.102	37.561	24.368	37.591	29.647	29.385	37.754	35.094	6.372	8.57	20.173
Unit24	Unit24	anti-sense	121	82	158	1190	516	87	244	376	101	479	389	41	664	0	6.383	12.678	25.441	150.306	30.009	11.489	32.207	28.206	18.402	36.714	25.428	16.346	19.484	0
354027	CUT031	CUTs	9	19	17	57	135	17	28	84	12	34	131	0	18	1	0.732	4.528	4.219	11.098	12.102	3.46	5.697	9.713	3.37	4.017	13.2	0	0.814	0.138
YBR202W	MCM7	protein_coding	493	225	311	942	1146	357	822	714	235	1058	894	71	2231	210	5.407	7.232	10.411	24.736	13.856	9.801	22.557	11.136	8.901	16.859	12.149	5.885	13.61	3.898
YBR203W	COS111	protein_coding	230	137	380	853	2067	573	876	1573	535	1782	2158	47	1169	18	2.149	3.75	10.835	19.079	21.288	13.4	20.476	20.896	17.262	24.187	24.98	3.319	6.074	0.285
YBR205W	KTR3	protein_coding	677	64	287	738	1248	416	678	854	364	1179	1193	118	2170	631	16.099	4.46	20.83	42.017	32.716	24.763	40.341	28.878	29.894	40.733	35.152	21.205	28.701	25.396
YBR206W	*	protein_coding	96	1	42	87	132	45	55	64	41	107	65	27	218	0	9.301	0.284	12.419	20.18	14.098	10.913	13.332	8.817	13.718	15.061	7.803	19.767	11.747	0
YBR207W	FTH1	protein_coding	883	269	825	2720	4043	1159	1588	2306	928	2333	2220	164	3174	1384	15.929	14.222	45.424	117.481	80.404	52.338	71.678	59.154	57.817	61.147	49.623	22.357	31.847	42.256
2F-252	XUT_2F-252	XUTs	419	135	152	562	626	151	304	317	83	325	163	55	1439	22	6.904	6.519	7.644	22.171	11.371	6.229	12.533	7.427	4.723	7.78	3.328	6.848	13.188	0.614
YBR209W	*	protein_coding	198	9	368	1556	1856	726	1460	1065	586	2110	1214	32	735	7	9.726	1.295	55.173	183.001	100.508	89.272	179.449	74.392	99.416	150.589	73.891	11.88	20.082	0.582
2F-258	XUT_2F-258	XUTs	20	9	98	231	412	135	171	155	73	193	145	5	122	1	0.741	0.978	11.084	20.496	16.832	12.524	15.856	8.168	9.344	10.392	6.658	1.4	2.515	0.063
tE(UUC)B	*	tRNA	4	57	0	2	6	0	1	13	0	15	11	0	70	34	1.744	72.825	0	2.088	2.884	0	1.091	8.059	0	9.501	5.942	0	16.974	25.087
YBR210W	ERV15	protein_coding	145	148	204	310	866	273	395	646	232	646	1066	45	789	142	5.418	16.208	23.267	27.735	35.675	25.537	36.932	34.327	29.941	35.073	49.358	12.708	16.399	8.981
YBR212W	NGR1	protein_coding	1022	757	470	1196	1756	584	669	1641	345	980	2199	130	3799	1154	12.038	26.129	16.896	33.727	22.801	17.219	19.716	27.484	14.034	16.77	32.093	11.571	24.888	23.004
YBR213W	MET8	protein_coding	289	714	138	554	733	304	412	889	192	585	1282	16	431	276	8.4	60.815	12.242	38.55	23.486	22.117	29.961	36.741	19.273	24.703	46.168	3.513	6.967	13.577
YBR214W	SDS24	protein_coding	863	240	215	918	1059	580	548	684	438	966	790	98	3167	83	15.219	12.403	11.572	38.759	20.587	25.603	24.18	17.152	26.676	24.75	17.262	13.061	31.063	2.477
YBR215W	HPC2	protein_coding	7	97	49	89	228	59	111	290	33	168	206	1	148	209	0.1	4.063	2.137	3.046	3.593	2.111	3.97	5.895	1.629	3.489	3.649	0.109	1.177	5.056
354028	CUT032	CUTs	5	0	23	11	38	11	24	21	19	31	89	4	36	0	0.444	0	6.243	2.342	3.725	2.448	5.34	2.655	5.834	4.005	9.806	2.688	1.78	0
YBR217W	ATG12	protein_coding	85	8	111	386	439	129	454	526	115	670	562	23	234	563	2.964	0.818	11.815	32.232	16.879	11.262	39.618	26.087	13.852	33.95	24.287	6.063	4.539	33.233
2F-270	XUT_2F-270	XUTs	1224	265	1254	2762	3572	1009	1720	1707	765	1802	1572	195	4704	424	66.357	42.102	207.491	358.502	213.48	136.928	233.313	131.593	143.231	141.935	105.597	79.891	141.842	38.904
354029	CUT033	CUTs	95	21	39	98	216	74	107	218	61	144	225	11	377	2	10.318	6.684	12.929	25.484	25.863	20.12	29.078	33.67	22.881	22.724	30.281	9.028	22.775	0.368
CBR221CTa1-A	CUT_CBR221CTa1-A	CUTs	85	40	36	106	228	87	139	184	49	210	225	14	512	243	5.582	7.698	7.215	16.666	16.506	14.301	22.839	17.182	11.113	20.036	18.308	6.948	18.701	27.007
YBR221W-A	*	protein_coding	4	1	0	0	1	0	3	18	0	1	3	0	26	0	1.196	0.876	0	0	0.329	0	2.244	7.652	0	0.434	1.111	0	4.323	0
YBR223W-A	*	protein_coding	25	4	9	57	52	20	23	17	18	49	37	4	82	0	1.628	0.764	1.789	8.888	3.733	3.26	3.748	1.574	4.048	4.636	2.985	1.969	2.97	0
YBR224W	*	protein_coding	31	37	32	277	259	30	212	243	54	287	37	0	162	38	1.886	6.597	5.942	40.344	17.369	4.568	32.268	21.02	11.345	25.366	2.789	0	5.481	3.912
YBR225W	*	protein_coding	146	662	59	208	483	102	225	546	107	317	536	11	528	377	1.622	21.557	2	5.534	5.916	2.837	6.256	8.627	4.106	5.117	7.379	0.923	3.263	7.09
2F-274	XUT_2F-274	XUTs	38	30	24	42	64	39	48	111	23	61	150	9	56	0	3.728	8.624	7.185	9.864	6.921	9.577	11.781	15.483	7.792	8.693	18.231	6.67	3.055	0
YBR228W	SLX1	protein_coding	25	74	122	236	284	138	216	241	79	263	296	7	325	103	0.769	6.674	11.459	17.388	9.635	10.63	16.632	10.546	8.396	11.759	11.287	1.627	5.563	5.365
CBR230CTa2	CUT_CBR230CTa2	CUTs	26	0	5	25	45	6	15	25	9	40	56	12	205	0	7.773	0	4.562	17.894	14.83	4.49	11.22	10.628	9.292	17.373	20.743	27.111	34.086	0
YBR230W-A	*	protein_coding	132	18	156	691	610	226	607	497	220	1025	474	22	1050	2	8.632	3.45	31.136	108.189	43.976	36.995	99.32	46.216	49.686	97.386	38.407	10.871	38.191	0.222
CLSR1C3-C	CUT_CLSR1C3-C	CUTs	89889	7861	16634	27429	29853	20826	30305	25531	20256	42387	34016	17200	115066	95717	10810.7	2770.6	6105.73	7897.98	3957.96	6269.69	9119.31	4366.2	8413.36	7406.36	5068.97	15632.5	7697.02	19482.8
354030	CUT034	CUTs	22	7	15	41	86	20	47	39	46	106	49	3	101	1	2.151	2.006	4.477	9.599	9.271	4.896	11.5	5.423	15.535	15.06	5.937	2.218	5.493	0.166
CBR231CTa3-B	CUT_CBR231CTa3-B	CUTs	0	0	2	7	7	1	5	2	2	14	28	0	3	0	0	0	1.252	3.438	1.583	0.514	2.567	0.583	1.417	4.173	7.118	0	0.342	0
YBR233W	PBP2	protein_coding	74	51	49	171	285	65	133	144	51	223	227	10	175	0	1.484	2.998	3	8.212	6.302	3.263	6.674	4.107	3.533	6.498	5.642	1.516	1.952	0
YBR233W-A	DAD3	protein_coding	61	22	88	243	282	122	282	225	114	624	427	9	239	0	3.546	3.748	15.612	33.819	18.071	17.752	41.015	18.598	22.886	52.699	30.755	3.954	7.727	0
YBR235W	*	protein_coding	445	2190	261	1203	2931	535	930	1888	346	1132	1179	68	1774	345	3.948	56.94	7.067	25.554	28.667	11.882	20.645	23.819	10.602	14.591	12.961	4.559	8.754	5.18
YBR237W	PRP5	protein_coding	41	321	63	189	388	94	220	547	69	313	688	7	218	186	0.484	11.101	2.269	5.34	5.047	2.777	6.496	9.179	2.812	5.366	10.06	0.624	1.431	3.715
360440	SUT021	SUTs	14	0	93	233	270	85	139	187	73	220	251	4	153	23	0.731	0	14.825	29.136	15.546	11.113	18.165	13.888	13.167	16.694	16.243	1.58	4.445	2.033
2F-282	XUT_2F-282	XUTs	1	0	74	172	226	55	92	102	51	128	173	2	96	0	0.073	0	16.449	29.991	18.145	10.027	16.765	10.563	12.828	13.544	15.611	1.101	3.889	0
354031	CUT035	CUTs	111	16	91	299	109	73	204	174	134	441	329	27	502	8	10.591	4.473	26.499	68.3	11.465	17.434	48.699	23.607	44.153	61.13	38.894	19.468	26.639	1.292
CBR241CTa1	CUT_CBR241CTa1	CUTs	0	0	0	0	0	0	0	0	0	0	0	0	0	0	0	0	0	0	0	0	0	0	0	0	0	0	0	0
YBR242W	*	protein_coding	139	107	152	462	642	221	482	593	183	680	523	26	735	154	4.452	10.043	14.859	35.429	22.669	17.719	38.629	27.009	20.243	31.644	20.756	6.293	13.094	8.348
354033	CUT036	CUTs	1	2	34	33	108	31	12	57	18	12	78	0	14	22	0.109	0.637	11.271	8.582	12.931	8.429	3.261	8.803	6.752	1.894	10.497	0	0.846	4.044
CBR244WD1-A	CUT_CBR244WD1-A	CUTs	0	0	0	0	0	0	0	0	0	0	0	0	0	0	0	0	0	0	0	0	0	0	0	0	0	0	0	0
YBR244W	GPX2	protein_coding	69	3	254	142	535	710	251	358	689	327	465	17	137	43	3.116	0.397	35.013	15.355	26.637	80.27	28.365	22.992	107.471	21.457	26.022	5.802	3.441	3.287
YBR246W	RRT2	protein_coding	123	1310	336	994	882	472	683	1545	214	682	938	17	870	566	3.217	100.422	26.825	62.251	25.434	30.906	44.702	57.468	19.332	25.919	30.402	3.361	12.658	25.058
354034	CUT037	CUTs	302	139	390	978	1195	419	854	626	333	1287	766	47	1162	1009	11.954	16.124	47.116	92.685	52.146	41.516	84.581	35.235	45.522	74.015	37.569	14.06	25.583	67.596
CBR249CTa2	CUT_CBR249CTa2	CUTs	32	44	29	79	172	25	103	79	14	113	61	0	545	0	8.585	34.594	23.746	50.744	50.871	16.79	69.141	30.138	12.972	44.046	20.278	0	81.326	0
2F-291	XUT_2F-291	XUTs	22	17	170	508	699	200	434	364	100	438	553	1	130	20	1.051	2.381	24.789	58.109	36.816	23.919	51.882	24.729	16.501	30.404	32.737	0.361	3.455	1.617
CBR250WD1	CUT_CBR250WD1	CUTs	0	0	0	1	1	1	4	3	1	3	7	0	2	0	0	0	0	0.73	0.336	0.763	3.05	1.3	1.053	1.328	2.643	0	0.339	0
YBR250W	SPO23	protein_coding	3	55	36	64	68	36	52	153	22	53	215	2	56	1	0.06	3.219	2.194	3.059	1.497	1.799	2.598	4.344	1.517	1.538	5.319	0.301	0.622	0.034
YBR251W	MRPS5	protein_coding	28	114	87	277	441	159	341	349	116	503	479	3	301	228	0.839	10.007	7.954	19.864	14.561	11.921	25.555	14.864	12	21.889	17.777	0.678	5.014	11.558
YBR252W	DUT1	protein_coding	328	119	189	398	751	244	333	297	233	644	311	70	1337	248	23.189	24.655	40.782	67.367	58.53	43.181	58.905	29.857	56.889	66.148	27.243	37.399	52.573	29.674
YBR253W	SRB6	protein_coding	170	91	253	440	828	385	696	741	324	1319	905	30	588	190	5.278	8.28	23.975	32.707	28.34	29.922	54.069	32.715	34.741	59.499	34.816	7.038	10.154	9.984
YBR255W	MTC4	protein_coding	66	103	19	104	174	39	149	257	105	438	287	18	273	0	0.95	4.346	0.835	3.586	2.762	1.406	5.368	5.262	5.222	9.163	5.12	1.959	2.186	0
YBR257W	POP4	protein_coding	28	120	78	159	233	99	247	279	82	398	384	3	191	2	0.785	9.856	6.672	10.669	7.199	6.945	17.321	11.119	7.936	16.206	13.335	0.636	2.977	0.095
YBR259W	*	protein_coding	25	46	163	418	545	221	249	395	102	334	301	1	261	3	0.353	1.906	7.034	14.151	8.495	7.822	8.809	7.942	4.981	6.861	5.274	0.107	2.053	0.072
354036	CUT038	CUTs	481	155	492	1847	1541	648	1520	1544	759	3455	1166	86	2003	66	11.094	10.477	34.633	101.989	39.181	37.411	87.715	50.637	60.456	115.772	33.321	14.99	25.694	2.576
CBR261CTa3	CUT_CBR261CTa3	CUTs	11	4	35	62	23	42	47	104	38	76	34	2	139	0	1.495	1.593	14.516	20.171	3.446	14.286	15.98	20.096	17.833	15.004	5.725	2.054	10.506	0
YBR263W	SHM1	protein_coding	1138	531	254	670	932	345	485	556	197	706	534	190	5582	80	22.811	31.192	15.539	32.153	20.594	17.311	24.324	15.847	13.638	20.56	13.263	28.781	62.232	2.714
YBR265W	TSC10	protein_coding	562	172	317	983	1459	429	691	696	285	865	579	115	2739	1	15.3	13.723	26.339	64.072	43.787	29.235	47.07	26.943	26.796	34.214	19.531	23.66	41.474	0.046
YBR267W	REI1	protein_coding	110	55	189	548	852	191	623	472	215	1008	651	24	665	83	2.677	3.922	14.036	31.926	22.855	11.634	37.931	16.332	18.068	35.636	19.628	4.412	9	3.418
YBR268W	MRPL37	protein_coding	330	187	267	878	735	350	749	815	432	1487	757	61	1077	104	19.544	32.456	48.263	124.498	47.988	51.889	110.993	68.637	88.361	127.952	55.552	27.301	35.478	10.425
360441	SUT022	SUTs	9	3	3	14	12	5	11	8	3	23	62	0	7	0	1.596	1.559	1.624	5.945	2.346	2.22	4.881	2.018	1.837	5.926	13.624	0	0.69	0
2F-313	XUT_2F-313	XUTs	27	569	27	57	170	49	60	264	30	69	143	0	118	122	2.834	175.056	8.651	14.327	19.674	12.877	15.761	39.41	10.876	10.524	18.601	0	6.89	21.677
YBR271W	*	protein_coding	117	45	230	480	577	136	304	397	118	379	209	16	379	33	2.7	3.044	16.202	26.525	14.681	7.857	17.556	13.029	9.405	12.709	5.977	2.79	4.865	1.289
YBR274W	CHK1	protein_coding	259	46	537	963	1552	726	634	988	386	794	597	37	850	144	4.672	2.432	29.567	41.593	30.865	32.784	28.617	25.345	24.049	20.81	13.344	5.043	8.529	4.397
CBR276CTa2	CUT_CBR276CTa2	CUTs	0	0	0	0	0	0	0	0	0	0	0	0	0	0	0	0	0	0	0	0	0	0	0	0	0	0	0	0
YBR278W	DPB3	protein_coding	40	119	81	320	306	117	367	293	105	514	472	20	422	75	1.663	14.499	10.278	31.853	14.025	12.177	38.177	17.322	15.076	31.047	24.315	6.284	9.758	5.277
YBR279W	PAF1	protein_coding	84	59	101	259	368	116	344	476	110	581	534	11	395	7	1.806	3.717	6.628	13.332	8.722	6.243	18.505	14.552	8.167	18.149	14.225	1.786	4.723	0.254
2F-319	XUT_2F-319	XUTs	0	11	1	5	6	3	4	4	4	5	0	0	3	1	0	3.465	0.328	1.287	0.711	0.807	1.076	0.612	1.485	0.781	0	0	0.179	0.182
YBR282W	MRPL27	protein_coding	58	18	65	204	357	109	297	434	101	521	376	1	448	130	2.46	2.237	8.415	20.718	16.694	11.574	31.522	26.178	14.796	32.108	19.762	0.32	10.57	9.333
YBR284W	*	protein_coding	25	374	36	144	457	71	102	429	68	125	470	2	292	591	0.328	14.371	1.441	4.52	6.606	2.331	3.347	7.999	3.079	2.381	7.636	0.199	2.129	13.115
YBR285W	*	protein_coding	2	41	21	94	260	57	74	390	28	101	324	1	47	1	0.086	5.195	2.772	9.731	12.393	6.169	8.006	23.977	4.181	6.345	17.357	0.327	1.13	0.073
YBR286W	APE3	protein_coding	4309	915	814	2100	3314	1490	1825	1873	1048	2986	2321	777	18350	1180	78.638	48.936	45.34	91.757	66.673	68.067	83.334	48.605	66.052	79.173	52.484	107.159	186.262	36.447
YBR287W	*	protein_coding	4136	1133	1652	4885	8787	4069	4599	6164	2878	6226	5493	759	14056	1178	83.223	66.81	101.453	235.335	194.913	204.948	231.541	176.366	199.996	182.011	136.95	115.414	157.309	40.117
YBR289W	SNF5	protein_coding	103	152	98	243	365	95	232	299	122	519	692	14	480	739	1.146	4.958	3.329	6.476	4.479	2.647	6.461	4.733	4.69	8.393	9.544	1.177	2.972	13.922
YBR290W	BSD2	protein_coding	110	132	126	783	874	287	1029	843	393	2149	1564	10	601	122	3.197	11.243	11.177	54.486	28.003	20.88	74.831	34.84	39.448	90.745	56.324	2.197	9.716	6.001
354037	CUT039	CUTs	22	33	119	291	261	83	145	87	64	178	76	3	185	0	2.151	9.456	35.516	68.129	28.136	20.317	35.477	12.097	21.614	25.289	9.208	2.218	10.062	0
360442	SUT023	SUTs	39	926	114	258	804	130	184	414	55	170	344	8	330	296	1.194	83.104	10.655	18.917	27.143	9.966	14.099	18.028	5.817	7.564	13.053	1.85	5.621	15.342
CBR293WD1-D	CUT_CBR293WD1-D	CUTs	8	0	0	9	4	0	10	10	0	13	0	0	11	0	2.854	0	0	7.686	1.573	0	8.925	5.072	0	6.737	0	0	2.182	0
YBR293W	VBA2	protein_coding	109	144	336	956	1963	519	675	1298	254	545	1094	13	694	101	1.97	7.626	18.532	41.362	39.106	23.477	30.52	33.354	15.852	14.309	24.496	1.774	6.976	3.089
YBR294W	SUL1	protein_coding	176	579	236	596	1161	266	439	647	131	385	531	16	761	486	1.693	16.328	6.931	13.731	12.316	6.408	10.57	8.853	4.354	5.383	6.331	1.162	4.073	7.915
YBR295W	PCA1	protein_coding	476	284	691	1450	2578	986	1236	1433	636	1478	1129	84	2385	672	3.973	6.946	17.602	28.974	23.72	20.599	25.811	17.007	18.332	17.922	11.675	5.297	11.071	9.492
360446	SUT024	SUTs	17	143	7	14	67	14	11	162	4	15	104	0	51	83	0.372	9.18	0.468	0.734	1.618	0.768	0.603	5.046	0.302	0.477	2.823	0	0.621	3.077
CBR296C-ATa1	CUT_CBR296C-ATa1	CUTs	0	1	0	0	10	0	0	3	0	0	1	0	0	0	0	0.702	0	0	2.642	0	0	1.022	0	0	0.297	0	0	0
YBR297W	MAL33	protein_coding	152	68	126	309	562	224	193	233	150	304	127	22	636	75	2.649	3.474	6.702	12.894	10.798	9.773	8.416	5.774	9.029	7.698	2.743	2.899	6.165	2.212
YBR299W	MAL32	protein_coding	2	1	47	73	122	60	31	104	26	29	30	0	20	0	0.036	0.052	2.566	3.126	2.406	2.686	1.387	2.645	1.606	0.753	0.665	0	0.199	0
2F-340	XUT_2F-340	XUTs	6	7	45	106	184	54	78	7	36	110	78	0	62	2	0.176	0.601	4.022	7.431	5.939	3.958	5.715	0.291	3.64	4.68	2.83	0	1.01	0.099
YBR301W	PAU24	protein_coding	0	0	1	2	0	0	0	0	0	0	2	0	4	0	0	0	0.263	0.414	0	0	0	0	0	0	0.214	0	0.192	0
YCL073C	GEX1	protein_coding	0	43	0	2	37	1	2	10	0	2	13	0	4	1	0	2.141	0	0.081	0.693	0.042	0.085	0.241	0	0.049	0.273	0	0.038	0.029
YCL068C	*	protein_coding	0	1	0	0	2	0	0	0	0	1	2	0	0	0	0	0.118	0	0	0.088	0	0	0	0	0.058	0.099	0	0	0
YCL067C	HMLALPHA2	protein_coding	0	0	0	0	0	0	0	0	0	0	0	0	0	0	0	0	0	0	0	0	0	0	0	0	0	0	0	0
YCL064C	CHA1	protein_coding	13	8	6	24	59	5	13	42	12	8	3	1	115	1	0.364	0.657	0.514	1.611	1.823	0.35	0.912	1.674	1.161	0.326	0.104	0.211	1.793	0.047
Unit27	Unit27	anti-sense	207	48	160	471	668	164	363	257	134	555	470	33	806	448	4.028	2.738	9.503	21.945	14.331	7.989	17.675	7.112	9.006	15.692	11.333	4.853	8.724	14.755
YCL061C	MRC1	protein_coding	43	316	54	176	235	49	149	385	76	321	330	2	257	15	0.41	8.833	1.572	4.019	2.471	1.17	3.555	5.222	2.503	4.448	3.9	0.145	1.363	0.242
YCL059C	KRR1	protein_coding	141	56	161	510	633	120	584	435	156	802	248	21	923	1764	4.4	5.121	15.332	38.1	21.773	9.372	45.594	19.301	16.811	36.357	9.588	4.951	16.019	93.155
YCL058C	FYV5	protein_coding	20	43	45	146	141	68	279	330	55	435	311	1	538	0	1.368	8.618	9.393	23.905	10.63	11.641	47.739	32.09	12.99	43.22	26.353	0.517	20.464	0
YCL057C-A	MOS1	protein_coding	449	96	125	486	579	204	626	346	144	770	341	72	2641	0	34.629	21.697	29.424	89.74	49.227	39.384	120.8	37.945	38.355	86.28	32.587	41.963	113.29	0
YCL056C	PEX34	protein_coding	75	20	133	324	537	198	397	240	149	495	473	11	319	1	2.766	2.162	14.973	28.613	21.836	18.282	36.639	12.588	18.981	26.527	21.618	3.067	6.544	0.063
354038	CUT459	CUTs	5	2	38	104	155	73	95	64	59	86	59	2	37	0	0.813	0.953	18.863	40.497	27.791	29.72	38.66	14.801	33.14	20.322	11.89	2.458	3.347	0
354039	CUT460	CUTs	32	28	397	719	1393	404	542	817	245	685	493	10	178	30	2.021	5.183	76.527	108.722	96.988	63.872	85.65	73.374	53.44	62.856	38.58	4.773	6.253	3.207
354040	CUT461	CUTs	6	6	118	189	779	163	352	767	84	366	698	2	165	1	0.379	1.11	22.746	28.579	54.238	25.77	55.626	68.883	18.322	33.584	54.623	0.954	5.796	0.107
354041	CUT462	CUTs	159	94	306	632	1560	312	603	1466	210	867	1546	21	501	246	14.467	25.063	84.974	137.671	156.469	71.059	137.274	189.667	65.987	114.607	174.288	14.439	25.353	37.881
3R-8	XUT_3R-8	XUTs	127	74	158	385	1161	175	462	1122	104	627	1175	12	394	246	14.237	24.312	54.061	103.335	143.482	49.109	129.59	178.859	40.266	102.123	163.214	10.167	24.567	46.675
YCL052C	PBN1	protein_coding	362	238	366	838	1233	670	816	690	396	1225	451	56	1141	94	7.783	14.995	24.016	43.136	29.224	36.058	43.896	21.095	29.403	38.264	12.014	9.1	13.644	3.42
YCL050C	APA1	protein_coding	375	448	174	360	354	270	339	336	167	622	677	52	1942	242	11.105	38.878	15.726	25.523	11.556	20.014	25.118	14.148	17.079	26.761	24.841	11.638	31.986	12.129
YCL049C	*	protein_coding	350	110	364	1005	1389	509	607	566	291	727	434	69	2117	2	6.103	5.621	19.373	41.96	26.703	22.219	26.485	14.035	17.526	18.419	9.378	9.092	20.534	0.059
Unit29	Unit29	anti-sense	7	0	2	19	15	11	16	21	6	35	15	1	80	0	0.711	0	0.62	4.621	1.68	2.797	4.067	3.033	2.105	5.166	1.888	0.769	4.52	0
YCL047C	POF1	protein_coding	152	47	206	454	626	407	365	531	215	567	394	32	492	2	4.955	4.49	20.493	35.43	22.494	33.209	29.768	24.612	24.203	26.852	15.913	7.883	8.92	0.111
YCL045C	EMC1	protein_coding	1238	756	451	1255	1942	583	879	1063	379	1128	1047	243	5619	1027	16.185	28.965	17.996	39.282	27.989	19.079	28.753	19.761	17.112	21.425	16.96	24.008	40.858	22.724
YCL044C	MGR1	protein_coding	702	306	304	1194	974	325	584	435	195	769	335	117	3452	172	15.388	19.657	20.338	62.663	23.536	17.833	32.03	13.559	14.762	24.49	9.099	19.38	42.087	6.381
YCL043C	PDI1	protein_coding	17873	5763	3043	10723	7083	4772	5808	4591	3492	9139	3972	3619	91598	2466	322.429	304.674	167.546	463.141	140.861	215.493	262.159	117.77	217.562	239.531	88.785	493.378	919.079	75.292
YCL041C	*	protein_coding	264	125	81	269	339	164	251	164	81	371	99	83	1452	0	16.741	23.23	15.677	40.84	23.698	26.032	39.825	14.788	17.74	34.181	7.779	39.776	51.213	0
3R-18	XUT_3R-18	XUTs	201	171	126	513	323	170	184	255	78	255	101	44	887	18	5.379	13.41	10.291	32.867	9.529	11.388	12.32	9.703	7.209	9.914	3.349	8.898	13.202	0.815
YCL038C	ATG22	protein_coding	399	133	168	657	817	359	546	585	222	854	563	87	1422	274	7.892	7.71	10.142	31.113	17.814	17.774	27.022	16.453	15.165	24.541	13.798	13.004	15.644	9.172
YCL037C	SRO9	protein_coding	595	246	218	602	658	211	574	336	181	950	570	79	2608	36	13.227	16.026	14.791	32.041	16.126	11.741	31.928	10.621	13.897	30.683	15.701	13.272	32.247	1.355
YCL035C	GRX1	protein_coding	571	158	276	999	1369	536	1114	1328	670	2660	1609	97	2678	305	33.192	26.915	48.966	139.033	87.727	77.992	162.024	109.769	134.505	224.647	115.888	42.611	86.583	30.006
CCL035CD2	CUT_CCL035CD2	CUTs	38	4	17	33	15	10	73	147	6	149	119	7	184	0	7.186	2.217	9.811	14.94	3.127	4.733	34.539	39.526	3.918	40.935	27.882	10.003	19.352	0
YCL033C	MXR2	protein_coding	214	101	91	202	303	155	244	147	120	390	78	22	959	17	11.347	15.694	14.727	25.644	17.711	20.572	32.371	11.083	21.974	30.044	5.125	8.815	28.282	1.526
YCL031C	RRP7	protein_coding	207	72	279	930	1162	337	727	824	257	1139	800	47	846	45	6.912	7.046	28.435	74.353	42.776	28.17	60.742	39.127	29.638	55.26	33.101	11.861	15.713	2.543
YCL030C	HIS4	protein_coding	3247	1061	2935	6803	9625	3089	5133	5317	2152	6918	4842	627	14411	3164	39.505	37.83	108.986	198.165	129.094	94.076	156.257	91.986	90.423	122.285	72.993	57.648	97.519	65.151
YCL029C	BIK1	protein_coding	62	115	116	325	660	146	308	525	109	366	560	10	298	191	1.138	6.186	6.499	14.284	13.356	6.709	14.147	13.704	6.91	9.761	12.737	1.388	3.043	5.934
3R-28	XUT_3R-28	XUTs	30	31	13	61	79	52	37	47	21	53	36	3	92	2	1.161	3.516	1.536	5.653	3.371	5.038	3.583	2.587	2.807	2.98	1.726	0.878	1.981	0.131
YCL026C-B	HBN1	protein_coding	57	28	123	32	97	290	20	8	100	51	38	12	153	0	2.711	3.902	17.854	3.643	5.086	34.525	2.38	0.541	16.426	3.524	2.239	4.313	4.047	0
YCL026C-A	FRM2	protein_coding	13	10	123	134	178	155	64	39	46	69	142	1	61	0	0.701	1.58	20.247	17.303	10.583	20.926	8.637	2.991	8.568	5.407	9.49	0.408	1.83	0
YCL025C	AGP1	protein_coding	5248	1087	4174	16096	17334	9131	16817	12000	7962	21401	14019	918	22688	1812	69.332	42.084	168.301	509.117	252.45	301.962	555.892	225.43	363.272	410.771	229.481	91.65	166.712	40.515
YCL023C	*	protein_coding	5	9	83	249	193	93	117	78	66	221	54	0	62	0	0.451	2.379	22.85	53.773	19.191	20.998	26.406	10.004	20.56	28.962	6.035	0	3.11	0
YCL022C	*	protein_coding	18	1	2	23	6	7	25	42	8	44	37	2	28	0	1.095	0.178	0.372	3.35	0.402	1.066	3.805	3.633	1.68	3.889	2.789	0.92	0.947	0
tE(UUC)C	*	tRNA	8	934	0	87	182	0	522	422	0	72	283	0	1468	1049	3.488	1193.3	0	90.81	87.471	0	569.412	261.611	0	45.605	152.873	0	355.967	774.01
CtE(UUC)CD2	CUT_CtE(UUC)CD2	CUTs	0	7	2	12	58	4	12	94	0	7	74	0	9	2	0	4.05	1.205	5.672	12.623	1.977	5.927	26.388	0	2.008	18.101	0	0.988	0.668
YCL017C	NFS1	protein_coding	1461	624	583	2015	3381	904	1902	2281	599	2475	1624	251	9576	1581	24.407	30.549	29.725	80.593	62.265	37.803	79.501	54.184	34.559	60.07	33.615	31.687	88.976	44.7
YCL016C	DCC1	protein_coding	65	92	72	327	334	107	340	338	71	518	280	9	324	8	1.548	6.421	5.234	18.645	8.769	6.379	20.261	11.447	5.84	17.924	8.263	1.62	4.292	0.322
YCL012C	*	protein_coding	106	93	57	132	257	92	116	255	77	196	165	23	431	299	7.049	18.125	11.569	21.017	18.841	15.316	19.302	24.114	17.685	18.937	13.596	11.559	15.942	33.653
YCL011C	GBP2	protein_coding	703	1983	1073	3015	2749	1482	1924	2635	1010	2524	2171	137	2071	1513	15.573	128.733	72.545	159.905	67.132	82.179	106.641	83.002	77.269	81.233	59.589	22.934	25.517	56.725
YCL010C	SGF29	protein_coding	196	78	178	788	1081	297	615	761	194	848	539	19	902	8	6.336	7.389	17.563	60.989	38.524	24.034	49.745	34.982	21.659	39.828	21.59	4.642	16.218	0.438
YCL009C	ILV6	protein_coding	9645	1908	1588	4396	2329	1937	2374	1706	1427	4945	1672	1940	50494	883	296.816	172.074	149.153	323.894	79.012	149.214	182.797	74.654	151.663	221.095	63.755	451.171	864.283	45.99
YCL008C	STP22	protein_coding	223	110	250	748	1086	351	587	774	234	778	436	59	1276	22	4.487	6.486	15.353	36.035	24.089	17.679	29.553	22.146	16.261	22.744	10.87	8.971	14.28	0.749
YCL007C	*	protein_coding	143	90	114	185	504	200	229	379	114	384	324	22	620	400	11.422	21.066	27.791	35.378	44.377	39.987	45.765	43.045	31.447	44.561	32.065	13.279	27.543	54.072
snR43	*	snoRNA	33890	8461	4315	6183	8734	10596	8847	12145	13211	23374	21081	6172	134612	32843	5089.92	3724.01	1977.95	2223.31	1446.08	3983.61	3324.59	2593.74	6852.45	5100.34	3923.03	7005.18	11244.9	8348.34
CsnR43D1	CUT_CsnR43D1	CUTs	0	0	0	0	0	0	0	0	0	0	0	0	0	0	0	0	0	0	0	0	0	0	0	0	0	0	0	0
3R-41	XUT_3R-41	XUTs	341	78	201	647	959	292	536	690	207	810	639	50	1381	57	11.375	7.625	20.464	51.673	35.266	24.382	44.737	32.729	23.847	39.256	26.411	12.603	25.622	3.218
YCL002C	*	protein_coding	445	108	413	1376	2377	785	1067	1306	443	1226	1159	90	2329	203	16.093	11.445	45.584	119.136	94.762	71.061	96.545	67.158	55.328	64.414	51.933	24.597	46.845	12.424
3R-44	XUT_3R-44	XUTs	28	23	200	323	807	253	304	315	115	185	439	8	163	193	0.816	1.965	17.791	22.539	25.929	18.458	22.169	13.055	11.576	7.834	15.853	1.762	2.642	9.52
360451	SUT455	SUTs	25	23	200	320	786	250	299	314	115	185	439	8	176	193	0.742	2.002	18.127	22.752	25.732	18.584	22.217	13.26	11.795	7.982	16.154	1.796	2.907	9.7
Unit32	Unit32	anti-sense	18	21	146	251	615	187	243	268	87	150	336	5	126	193	0.768	2.624	19.005	25.629	28.915	19.964	25.931	16.253	12.815	9.294	17.756	1.611	2.989	13.931
3R-46	XUT_3R-46	XUTs	132	5216	158	569	2991	156	970	3219	124	677	786	8	322	653	2.043	236.595	7.464	21.086	51.035	6.044	37.565	70.848	6.628	15.224	15.074	0.935	2.772	17.106
360453	SUT456	SUTs	104	5195	147	534	2963	162	955	3220	116	685	722	2	302	607	1.766	258.455	7.616	21.704	55.452	6.884	40.566	77.731	6.801	16.895	15.187	0.256	2.852	17.441
YCR002C	CDC10	protein_coding	306	164	366	793	1737	499	890	830	366	1152	1083	67	1614	272	9.272	14.562	33.845	57.525	58.018	37.846	67.471	35.76	38.298	50.711	40.658	15.341	27.2	13.948
354045	CUT463	CUTs	2	5	9	20	28	9	19	39	13	46	103	0	92	111	0.269	1.974	3.701	6.451	4.158	3.035	6.405	7.471	6.048	9.003	17.193	0	6.894	25.308
YCR004C	YCP4	protein_coding	579	170	318	655	968	566	705	900	464	1173	1417	91	3271	599	17.476	15.037	29.294	47.332	32.208	42.763	53.24	38.626	48.366	51.437	52.992	20.756	54.911	30.598
YCR005C	CIT2	protein_coding	864	338	546	1511	4303	1096	1797	2969	1113	2382	2280	148	2195	859	18.325	21.008	35.344	76.727	100.608	58.187	95.362	89.541	81.525	73.399	59.917	23.721	25.893	30.835
CCR005CTs3-C	CUT_CCR005CTs3-C	CUTs	3	7	2	20	110	1	42	65	0	43	37	0	54	2	1.024	6.999	2.083	16.338	41.374	0.854	35.855	31.536	0	21.315	15.642	0	10.248	1.155
YCR006C	*	protein_coding	55	31	272	1113	1153	426	572	662	259	648	485	7	268	1	1.554	2.566	23.455	75.288	35.912	30.129	40.436	26.596	25.272	26.6	16.979	1.494	4.211	0.048
tP(AGG)C	SUF2	tRNA	305	45	0	13	6	0	17	8	0	36	21	0	80	0	132.97	57.493	0	13.57	2.884	0	18.544	4.959	0	22.803	11.344	0	19.399	0
3R-54	XUT_3R-54	XUTs	33	91	235	233	554	155	165	334	75	181	341	5	119	134	0.908	7.336	19.732	15.347	16.802	10.674	11.358	13.066	7.126	7.234	11.624	1.039	1.821	6.239
CtP(AGG)CTs1-B	CUT_CtP(AGG)CTs1-B	CUTs	10	73	134	114	250	66	58	59	33	74	169	4	39	0	1.032	22.089	42.229	28.182	28.457	17.059	14.985	8.663	11.768	11.101	21.622	3.122	2.24	0
YCR007C	*	protein_coding	25	87	299	492	866	302	426	560	180	600	635	4	141	78	0.711	7.249	25.946	33.492	27.144	21.494	30.306	22.641	17.675	24.785	22.371	0.859	2.23	3.753
354047	CUT464	CUTs	64	44	57	124	279	74	186	271	75	349	242	14	514	1	5.218	10.513	14.184	24.205	25.077	15.103	37.944	31.419	21.119	41.34	24.447	8.625	23.309	0.138
YCR009C	RVS161	protein_coding	156	195	172	302	654	242	526	739	257	1001	786	27	997	379	5.226	19.144	17.586	24.223	24.152	20.293	44.09	35.203	29.734	48.72	32.626	6.836	18.577	21.488
YCR010C	ADY2	protein_coding	5	96	19	70	188	17	66	235	9	33	135	2	60	57	0.111	6.237	1.286	3.716	4.594	0.944	3.661	7.408	0.689	1.063	3.708	0.334	0.74	2.138
YCR011C	ADP1	protein_coding	1043	253	691	2222	3279	1171	1713	2065	934	2640	2350	226	3533	1232	8.832	6.278	17.858	45.047	30.608	24.821	36.293	24.864	27.314	32.479	24.656	14.463	16.639	17.656
Unit35	Unit35	anti-sense	92342	10980	27184	40401	49215	47068	28609	26717	29783	43111	22399	16905	256491	24835	2264.51	789.093	2034.63	2372.07	1330.49	2889.33	1755.42	931.652	2522.41	1536	680.606	3132.89	3498.47	1030.76
YCR013C	*	protein_coding	79185	9696	18749	31238	39380	34880	23601	20891	22616	34434	17064	14109	216814	19421	1941.86	696.817	1403.3	1834.09	1064.61	2141.15	1448.13	728.493	1915.41	1226.85	518.499	2614.72	2957.29	806.056
YCR014C	POL4	protein_coding	147	15	141	238	420	243	237	316	92	188	263	8	178	2	2.61	0.78	7.64	10.117	8.22	10.799	10.528	7.978	5.641	4.849	5.786	1.072	1.758	0.06
YCR015C	*	protein_coding	22	1	152	217	409	156	278	308	108	350	354	1	139	25	0.724	0.097	15.264	17.094	14.835	12.848	22.886	14.41	12.273	16.732	14.432	0.249	2.544	1.392
snR33	*	snoRNA	44620	10135	4763	22769	25526	9322	22559	38214	10095	48064	70938	4495	230000	55308	7653.58	5094.58	2493.51	9350.59	4826.76	4002.57	9681.82	9320.67	5980.14	11977.9	15076.7	5826.64	21942.8	16056.1
tG(GCC)C	SUF16	tRNA	1	4	0	19	4	0	66	12	0	73	12	0	1049	8	0.442	5.183	0	20.112	1.95	0	73.009	7.544	0	46.89	6.573	0	257.949	5.986
YCR017C	CWH43	protein_coding	3128	538	933	3521	5966	1947	3042	3584	1288	3617	2667	499	12315	1619	32.394	16.328	29.49	87.302	68.112	50.473	78.825	52.779	46.066	54.422	34.223	39.052	70.936	28.377
354050	CUT465	CUTs	1	5	38	34	139	49	31	67	31	41	116	0	15	0	0.106	1.549	12.258	8.604	16.195	12.963	8.198	10.069	11.315	6.296	15.191	0	0.882	0
YCR018C	SRD1	protein_coding	101	15	108	380	674	115	246	355	95	426	369	36	313	6	4.497	1.958	14.676	40.508	33.082	12.817	27.406	22.476	14.608	27.557	20.357	12.112	7.751	0.452
CCR018CD3	CUT_CCR018CD3	CUTs	16	0	22	56	83	29	31	18	29	76	37	9	50	2	3.199	0	13.425	26.806	18.294	14.513	15.508	5.117	20.024	22.076	9.166	13.597	5.56	0.677
tK(CUU)C	*	tRNA	0	71	0	1	1	0	12	18	0	7	7	0	4	2	0	89.469	0	1.03	0.474	0	12.91	11.006	0	4.373	3.729	0	0.957	1.456
YCR018C-A	*	protein_coding	3	0	5	11	25	2	27	2	6	19	2	0	14	25	0.369	0	1.879	3.242	3.393	0.616	8.316	0.35	2.551	3.398	0.305	0	0.958	5.208
CtK(CUU)CD1-B	CUT_CtK(CUU)CD1-B	CUTs	0	0	0	4	3	0	1	0	0	4	3	0	1	0	0	0	0	4.357	1.505	0	1.138	0	0	2.644	1.691	0	0.253	0
3R-67	XUT_3R-67	XUTs	5	1	45	86	104	40	45	113	16	58	112	0	26	0	0.406	0.238	11.169	16.744	9.323	8.143	9.156	13.067	4.493	6.853	11.285	0	1.176	0
YCR020C	PET18	protein_coding	36	30	132	128	209	57	134	102	42	140	304	15	199	35	1.487	3.631	16.639	12.657	9.516	5.893	13.848	5.99	5.991	8.401	15.557	4.683	4.571	2.446
YCR020C-A	MAK31	protein_coding	66	109	94	257	483	134	282	419	95	406	514	12	426	705	5.065	24.515	22.019	47.223	40.865	25.743	54.152	45.726	25.18	45.271	48.878	6.96	18.184	91.574
YCR021C	HSP30	protein_coding	138	31	177	205	398	1204	223	239	730	311	258	18	186	12	2.791	1.837	10.926	9.927	8.874	60.956	11.285	6.873	50.99	9.139	6.466	2.752	2.092	0.411
CCR021CTs3-B	CUT_CCR021CTs3-B	CUTs	0	4	0	0	5	0	10	4	0	16	23	0	9	0	0	4.487	0	0	2.11	0	9.578	2.177	0	8.898	10.909	0	1.916	0
YCR022C	*	protein_coding	1	2	1	13	45	6	7	42	1	10	45	0	13	0	0.091	0.534	0.278	2.832	4.513	1.366	1.594	5.434	0.314	1.322	5.073	0	0.658	0
YCR023C	*	protein_coding	1015	235	538	1610	2165	758	1200	1346	551	1544	1755	174	4008	36	15.325	10.398	24.792	58.199	36.035	28.648	45.333	28.898	28.731	33.869	32.832	19.852	33.658	0.92
YCR024C	SLM5	protein_coding	93	150	209	445	841	261	374	466	163	485	411	33	537	85	1.521	7.186	10.428	17.418	15.157	10.681	15.299	10.833	9.204	11.52	8.326	4.078	4.883	2.352
YCR024C-A	PMP1	protein_coding	6211	1665	2508	4063	6984	3339	5748	7134	2660	8239	8009	1183	25717	1862	256.527	201.529	316.152	401.772	317.991	345.21	594.007	418.982	379.424	494.394	409.866	369.242	590.776	130.158
YCR024C-B	*	protein_coding	1201	371	197	405	1047	514	729	952	343	1029	1152	230	6259	571	141.195	127.82	70.687	113.996	135.694	151.263	214.44	159.148	139.264	175.759	167.81	204.34	409.27	113.613
CCR024C-ATs2	CUT_CCR024C-ATs2	CUTs	3120	950	1485	2480	6254	1809	3676	5908	1593	5008	7612	536	10589	1652	403.027	359.628	585.466	766.994	890.585	584.942	1188.11	1085.2	710.667	939.876	1218.34	523.236	760.79	361.166
YCR025C	*	protein_coding	283	85	22	703	934	40	712	1030	22	1002	1649	10	3196	59	11.689	10.288	2.774	69.517	42.526	4.135	73.579	60.492	3.138	60.127	84.389	3.122	73.419	4.124
YCR026C	NPP1	protein_coding	277	341	437	1192	1633	502	805	973	402	1251	951	57	944	62	3.505	12.643	16.875	36.107	22.776	15.899	25.484	17.505	17.565	22.995	14.908	5.449	6.643	1.328
YCR027C	RHB1	protein_coding	139	40	680	998	2043	767	910	1258	503	1094	1180	18	560	242	4.622	3.898	69.011	79.452	74.889	63.842	75.711	59.482	57.763	52.852	48.617	4.524	10.357	13.619
tQ(UUG)C	*	tRNA	1	6	0	32	10	0	72	5	0	386	25	0	77	5	0.436	7.665	0	33.401	4.806	0	78.54	3.099	0	244.494	13.505	0	18.671	3.689
YCR028C	FEN2	protein_coding	1184	5812	1354	5462	10677	1761	3482	6279	977	3080	4718	178	3341	1341	21.021	302.398	73.37	232.175	208.973	78.263	154.68	158.52	59.906	79.448	103.789	23.883	32.992	40.295
YCR028C-A	RIM1	protein_coding	632	184	232	442	713	276	424	598	287	753	662	118	1822	18	24.076	20.541	26.974	40.313	29.942	26.318	40.413	32.393	37.758	41.675	31.247	33.969	38.605	1.16
YCR030C	SYP1	protein_coding	838	320	499	1085	1907	757	902	1539	522	1496	1624	118	3609	807	8.024	8.98	14.584	24.875	20.131	18.145	21.612	20.956	17.263	20.813	19.269	8.54	19.222	13.079
360459	SUT457	SUTs	46	59	175	232	569	223	183	583	134	266	591	10	100	160	4.185	15.731	48.596	50.537	57.071	50.789	41.66	75.427	42.106	35.162	66.626	6.877	5.061	24.638
YCR031C	RPS14A	protein_coding	30248	6111	5249	9405	13224	6895	7320	8533	4130	12884	10200	5107	104600	5425	875.898	518.584	463.905	652.042	422.141	499.788	530.359	351.357	413.025	542.044	365.972	1117.57	1684.68	265.873
354053	CUT466	CUTs	3	0	148	100	92	124	72	35	23	40	10	0	12	0	0.418	0	63.018	33.401	14.149	43.303	25.133	6.943	11.081	8.108	1.728	0	0.931	0
snR189	*	snoRNA	74434	12471	1378	9336	19633	5624	19127	41757	5020	52020	86564	3222	264821	147466	12362.2	6069.82	698.505	3712.32	3594.59	2338.11	7948.28	9861.51	2879.38	12552.2	17813.6	4043.93	24462.8	41450.9
YCR035C	RRP43	protein_coding	102	65	210	387	580	194	497	611	170	724	563	21	797	236	2.437	4.551	15.311	22.134	15.274	11.601	29.706	20.755	14.026	25.128	16.664	3.791	10.59	9.541
3R-90	XUT_3R-90	XUTs	63	87	92	185	324	143	149	423	86	231	247	21	171	0	6.915	27.983	30.818	48.613	39.202	39.287	40.918	66.016	32.598	36.835	33.59	17.419	10.439	0
YCR037C	PHO87	protein_coding	248	282	248	566	1001	325	700	1006	248	1130	1091	49	1856	218	2.689	8.961	8.207	14.693	11.965	8.821	18.991	15.511	9.286	17.801	14.657	4.016	11.193	4
YCR038C	BUD5	protein_coding	26	120	48	98	182	56	107	162	33	195	179	1	144	88	0.383	5.183	2.159	3.458	2.957	2.066	3.945	3.395	1.679	4.175	3.269	0.111	1.18	2.195
YCR039C	MATALPHA2	protein_coding	0	0	0	0	0	0	0	0	0	0	0	0	0	0	0	0	0	0	0	0	0	0	0	0	0	0	0	0
YCR042C	TAF2	protein_coding	315	1181	525	1354	1918	500	935	2178	367	1235	1820	54	1307	192	2.253	24.752	11.46	23.185	15.122	8.951	16.731	22.15	9.065	12.833	16.128	2.918	5.199	2.324
YCR043C	*	protein_coding	427	134	476	781	1167	612	1021	1188	504	1610	1418	100	2815	962	17.636	16.22	60.004	77.229	53.135	63.273	105.512	69.772	71.891	96.611	72.567	31.213	64.667	67.246
YCR044C	PER1	protein_coding	2382	513	2575	6902	7675	2718	3873	3770	1770	4775	3366	407	10791	654	69.618	43.939	229.697	482.966	247.285	198.851	283.225	156.68	178.659	202.76	121.895	89.894	175.418	32.35
YCR045C	RRT12	protein_coding	389	213	406	1673	2235	631	1280	1855	378	1139	1119	57	1272	330	6.294	10.099	20.05	64.81	39.866	25.557	51.82	42.68	21.123	26.775	22.434	6.969	11.447	9.037
YCR046C	IMG1	protein_coding	317	48	88	389	197	191	229	195	120	390	145	79	1263	125	17.156	7.613	14.535	50.404	11.754	25.875	31.01	15.007	22.429	30.665	9.723	32.311	38.018	11.45
YCR047C	BUD23	protein_coding	106	74	136	810	719	136	464	471	99	748	475	28	763	1	2.538	5.193	9.939	46.433	18.978	8.151	27.797	16.036	8.186	26.02	14.092	5.067	10.161	0.04
YCR049C	*	protein_coding	131	33	81	464	237	135	190	169	84	283	83	29	745	21	8.513	6.285	16.066	72.196	16.979	21.962	30.895	15.618	18.853	26.721	6.683	14.242	26.929	2.31
YCR050C	*	protein_coding	110	127	54	102	178	87	90	156	85	233	285	31	393	23	11.174	37.807	16.743	24.808	19.934	22.123	22.875	22.534	29.821	34.388	35.873	23.797	22.205	3.954
Unit38	Unit38	anti-sense	353	105	252	1056	632	212	515	404	190	772	353	67	1372	135	12.422	10.828	27.065	88.971	24.517	18.675	45.345	20.216	23.091	39.47	15.392	17.817	26.854	8.041
3R-100	XUT_3R-100	XUTs	337	105	247	1049	626	210	512	368	187	765	344	65	1363	108	13.545	12.367	30.299	100.942	27.736	21.128	51.488	21.032	25.957	44.671	17.131	19.743	30.469	7.346
YCR054C	CTR86	protein_coding	7	52	89	313	678	139	335	338	88	371	419	0	350	3	0.112	2.443	4.354	12.014	11.982	5.578	13.437	7.705	4.872	8.641	8.323	0	3.121	0.081
YCR057C	PWP2	protein_coding	544	225	604	1768	2592	533	1289	1595	330	1711	1341	101	2654	1612	5.544	6.72	18.787	43.14	29.121	13.597	32.87	23.115	11.615	25.335	16.934	7.778	15.044	27.805
YCR059C	YIH1	protein_coding	901	232	816	3558	2300	724	1514	1419	628	2172	705	182	5374	666	18.956	14.304	52.397	179.219	53.343	38.128	79.698	42.451	45.629	66.39	18.378	28.935	62.885	23.714
Unit40	Unit40	anti-sense	101	11	110	318	545	121	255	323	140	477	221	33	662	212	7.53	2.404	25.032	56.766	44.796	22.583	47.571	34.245	36.05	51.671	20.417	18.593	27.453	26.752
3R-106	XUT_3R-106	XUTs	566	594	302	1066	1672	483	802	1339	403	1381	1068	107	2492	743	9.316	28.653	15.171	42.01	30.34	19.901	33.031	31.34	22.91	33.026	21.782	13.31	22.815	20.699
360464	SUT458	SUTs	1171	659	319	1204	1727	593	933	1443	479	1832	1291	193	5272	620	14.046	23.165	11.678	34.576	22.836	17.805	28.001	24.611	19.842	31.925	19.187	17.494	35.171	12.586
YCR064C	*	protein_coding	39	39	208	403	869	337	397	480	165	397	244	10	155	246	2.979	8.729	48.484	73.691	73.165	64.427	75.864	52.128	43.521	44.052	23.09	5.771	6.584	31.798
YCR067C	SED4	protein_coding	1190	275	659	1711	1793	808	1079	1193	436	1653	961	235	5396	991	11.299	7.652	19.097	38.895	18.767	19.204	25.634	16.107	14.297	22.803	11.306	16.861	28.496	15.925
354055	CUT467	CUTs	108	20	171	542	528	218	283	266	163	418	301	45	734	52	4.92	2.67	23.777	59.119	26.518	24.861	32.259	17.232	25.646	27.668	16.991	15.492	18.599	4.009
YCR071C	IMG2	protein_coding	110	121	160	453	646	256	369	432	325	931	598	29	582	36	6.079	19.596	26.987	59.938	39.356	35.413	51.023	33.948	62.028	74.75	40.948	12.112	17.889	3.367
YCR072C	RSA4	protein_coding	165	127	154	384	618	189	338	252	153	579	257	21	496	9	3.233	7.293	9.21	18.014	13.349	9.27	16.571	7.021	10.354	16.483	6.239	3.11	5.405	0.299
YCR073C	SSK22	protein_coding	130	425	229	944	1115	319	648	853	152	666	619	23	1024	541	1.008	9.653	5.417	17.517	9.527	6.189	12.566	9.401	4.069	7.499	5.944	1.347	4.414	7.097
YCR075C	ERS1	protein_coding	219	42	290	1052	1207	550	886	780	379	1292	988	42	1035	39	7.521	4.227	30.398	86.5	45.697	47.282	76.134	38.091	44.952	64.466	42.042	10.9	19.77	2.267
YCR076C	*	protein_coding	118	102	91	330	429	200	263	219	145	412	261	26	929	8	2.94	7.447	6.919	19.683	11.782	12.472	16.394	7.758	12.475	14.912	8.056	4.894	12.872	0.337
YCR077C	PAT1	protein_coding	683	414	607	1594	1641	770	1002	876	523	1497	957	94	3693	69	8.583	15.245	23.279	47.956	22.732	24.221	31.504	15.653	22.697	27.33	14.9	8.926	25.811	1.467
3R-119	XUT_3R-119	XUTs	774	125	558	2014	1543	662	1141	1087	553	1482	564	143	2461	87	23.073	10.92	50.767	143.74	50.706	49.398	85.103	46.076	56.932	64.185	20.832	32.214	40.804	4.389
YCR081C-A	*	protein_coding	6	30	18	45	73	16	26	34	25	36	85	0	18	0	0.795	11.644	7.276	14.269	10.659	5.305	8.616	6.403	11.436	6.927	13.949	0	1.326	0
YCR084C	TUP1	protein_coding	2687	555	777	2380	2322	1151	1634	1663	866	3067	1795	476	16916	1321	25.952	15.709	22.905	55.035	24.723	27.827	39.487	22.839	28.886	43.037	21.481	34.742	90.872	21.593
YCR087C-A	*	protein_coding	43	43	110	318	272	140	413	227	97	712	328	7	668	40	1.089	3.19	8.499	19.273	7.59	8.871	26.158	8.171	8.481	26.186	10.288	1.34	9.405	1.714
3R-124	XUT_3R-124	XUTs	28	9	74	178	272	83	99	138	40	75	118	5	75	0	3.041	2.865	24.531	46.288	32.568	22.567	26.904	21.314	15.005	11.835	15.88	4.104	4.531	0
YCR090C	*	protein_coding	121	82	156	276	511	164	425	463	190	898	742	19	467	2	6.048	12.011	23.799	33.029	28.157	20.52	53.152	32.908	32.798	65.212	45.954	7.176	12.983	0.169
YCR092C	MSH3	protein_coding	132	253	162	491	867	197	516	861	176	692	910	23	530	73	1.35	7.585	5.058	12.027	9.779	5.045	13.21	12.526	6.219	10.286	11.536	1.779	3.016	1.264
YCR095C	OCA4	protein_coding	43	75	157	486	717	192	638	872	206	1060	1487	3	402	90	1.199	6.127	13.358	32.438	22.035	13.399	44.501	34.566	19.833	42.932	51.363	0.631	6.233	4.246
3R-130	XUT_3R-130	XUTs	38	268	21	134	328	59	143	292	30	112	119	1	335	235	1.006	20.787	1.697	8.491	9.57	3.909	9.47	10.99	2.743	4.307	3.903	0.199	4.931	10.527
CCR095W-AC1	CUT_CCR095W-AC1	CUTs	0	0	0	0	6	0	2	7	0	1	0	0	0	0	0	0	0	0	2.532	0	1.916	3.81	0	0.556	0	0	0	0
YCR096C	HMRA2	protein_coding	0	0	0	0	0	0	0	0	0	0	0	0	0	0	0	0	0	0	0	0	0	0	0	0	0	0	0	0
YCR098C	GIT1	protein_coding	55	36	206	549	666	253	293	238	93	207	155	8	276	31	1.109	2.127	12.676	26.499	14.802	12.768	14.78	6.823	6.475	6.063	3.872	1.219	3.095	1.058
CCR098CTs2	CUT_CCR098CTs2	CUTs	0	0	0	0	2	0	2	4	0	0	0	0	0	0	0	0	0	0	1.357	0	3.08	3.501	0	0	0	0	0	0
3R-136	XUT_3R-136	XUTs	27	67	82	143	247	83	130	171	41	100	216	5	109	0	0.808	5.875	7.489	10.245	8.148	6.217	9.733	7.276	4.237	4.348	8.009	1.132	1.814	0
YCR099C	*	protein_coding	11	14	27	114	188	28	105	154	16	110	56	0	122	0	0.738	2.751	5.527	18.307	13.901	4.701	17.621	14.688	3.706	10.719	4.654	0	4.551	0
YCR100C	*	protein_coding	86	25	90	214	229	136	186	244	80	188	288	14	167	6	2.839	2.418	9.067	16.912	8.333	11.237	15.361	11.452	9.119	9.016	11.779	3.492	3.066	0.335
YCR101C	*	protein_coding	78	70	367	781	915	315	512	515	215	384	447	27	207	10	4.46	11.729	64.044	106.912	57.673	45.084	73.246	41.871	42.454	31.898	31.667	11.666	6.583	0.967
YCR102C	*	protein_coding	133	50	1699	612	864	1177	221	253	458	228	198	45	257	233	3.771	4.155	147.037	41.548	27.008	83.543	15.68	10.201	44.851	9.393	6.956	9.643	4.053	11.182
3R-144	XUT_3R-144	XUTs	131	97	177	421	446	271	322	430	150	269	220	26	536	65	2.312	5.016	9.531	17.785	8.675	11.969	14.216	10.789	9.141	6.896	4.81	3.466	5.26	1.941
360468	SUT459	SUTs	120	97	172	409	441	266	309	419	146	255	168	26	523	61	2.252	5.334	9.85	18.373	9.122	12.493	14.506	11.179	9.461	6.951	3.906	3.686	5.458	1.937
Unit41	Unit41	anti-sense	108	76	145	345	334	233	252	192	122	223	209	22	389	44	3.4	7.012	13.934	26.006	11.593	18.363	19.852	8.596	13.266	10.2	8.153	5.235	6.812	2.344
CCR105WTa1	CUT_CCR105WTa1	CUTs	0	0	0	0	0	0	0	0	0	0	0	0	0	0	0	0	0	0	0	0	0	0	0	0	0	0	0	0
3R-147	XUT_3R-147	XUTs	5	270	21	110	222	68	121	264	35	139	58	0	182	13	0.31	48.988	3.968	16.305	15.152	10.538	18.744	23.242	7.483	12.503	4.449	0	6.267	1.362
YCR108C	*	protein_coding	0	0	0	0	0	0	0	0	0	0	0	0	0	0	0	0	0	0	0	0	0	0	0	0	0	0	0	0
YCL076W	*	protein_coding	0	2	0	0	0	0	0	9	0	0	9	0	5	0	0	0.247	0	0	0	0	0	0.54	0	0	0.471	0	0.117	0
YCL075W	*	pseudogene	3	12	0	0	12	0	0	2	0	0	11	0	27	0	0.213	2.503	0	0	0.942	0	0	0.203	0	0	0.97	0	1.069	0
YCL074W	*	pseudogene	1	33	0	4	145	0	3	111	0	5	35	0	18	1	0.034	3.275	0	0.324	5.413	0	0.254	5.345	0	0.246	1.469	0	0.339	0.057
YCL069W	VBA3	protein_coding	0	5	0	0	3	1	3	3	0	2	6	0	10	3	0	0.334	0	0	0.075	0.057	0.171	0.097	0	0.066	0.17	0	0.127	0.116
YCL066W	HMLALPHA1	protein_coding	0	0	0	0	1	0	0	0	0	0	1	0	0	0	0	0	0	0	0.065	0	0	0	0	0	0.074	0	0	0
YCL065W	*	protein_coding	0	0	2	2	1	2	1	0	0	2	2	0	0	0	0	0	0.519	0.407	0.094	0.426	0.213	0	0	0.247	0.211	0	0	0
YCL063W	VAC17	protein_coding	207	48	163	475	685	163	364	261	135	555	466	33	813	448	3.907	2.655	9.391	21.466	14.254	7.702	17.191	7.005	8.8	15.22	10.899	4.706	8.535	14.311
YCL058W-A	ADF1	protein_coding	11	34	43	132	125	62	225	293	54	356	220	1	433	0	0.863	7.819	10.299	24.8	10.814	12.179	44.178	32.695	14.635	40.588	21.391	0.593	18.899	0
CCL057WD1	CUT_CCL057WD1	CUTs	0	0	0	0	0	0	0	0	0	0	0	0	0	0	0	0	0	0	0	0	0	0	0	0	0	0	0	0
YCL057W	PRD1	protein_coding	679	354	223	683	1313	480	652	1132	309	808	822	103	2828	799	9.348	14.282	9.371	22.513	19.928	16.542	22.459	22.161	14.692	16.162	14.022	10.717	21.655	18.617
YCL055W	KAR4	protein_coding	88	22	480	1044	2069	565	906	1272	308	993	835	25	372	31	2.527	1.852	42.073	71.784	65.504	40.617	65.102	51.945	30.548	41.433	29.713	5.425	5.942	1.507
CCL055WD2	CUT_CCL055WD2	CUTs	1	0	2	3	16	0	32	23	0	47	15	0	17	0	0.331	0	2.017	2.373	5.828	0	26.455	10.807	0	22.563	6.141	0	3.124	0
3F-5	XUT_3F-5	XUTs	59	41	397	471	1819	435	802	1465	229	830	1121	12	346	376	1.86	3.786	38.186	35.539	63.197	34.317	63.242	65.653	24.925	38.004	43.775	2.858	6.065	20.055
3F-6	XUT_3F-6	XUTs	160	95	320	659	1655	340	637	1518	230	916	1633	21	532	246	8.75	15.225	53.41	86.282	99.772	46.542	87.16	118.042	43.439	72.777	110.65	8.68	16.181	22.768
YCL054W	SPB1	protein_coding	155	118	227	474	847	169	640	487	118	857	902	19	772	4	1.886	4.208	8.429	13.807	11.36	5.147	19.483	8.425	4.959	15.149	13.598	1.746	5.224	0.082
YCL051W	LRE1	protein_coding	225	153	318	913	1377	445	664	664	299	830	807	43	1149	64	3.153	6.283	13.6	30.632	21.272	15.61	23.281	13.231	14.47	16.898	14.012	4.554	8.956	1.518
354042	CUT040	CUTs	16	3	414	703	761	496	336	632	216	535	362	1	116	0	1.332	0.732	105.206	140.139	69.85	103.376	69.998	74.826	62.111	64.718	37.346	0.629	5.372	0
CCL049CTa1-A	CUT_CCL049CTa1-A	CUTs	0	2	101	115	234	96	75	101	38	83	119	0	40	0	0	0.825	43.39	38.756	36.311	33.825	26.414	20.216	18.473	16.974	20.755	0	3.132	0
CCL049CTa1-B	CUT_CCL049CTa1-B	CUTs	0	1	0	0	0	0	0	0	0	0	0	0	0	0	0	1.804	0	0	0	0	0	0	0	0	0	0	0	0
360448	SUT025	SUTs	355	111	359	1011	1388	500	608	549	291	729	401	69	2118	2	6.386	5.851	19.71	43.541	27.525	22.514	27.365	14.043	18.078	19.052	8.938	9.379	21.191	0.061
3F-11	XUT_3F-11	XUTs	343	108	294	844	1192	418	518	473	208	594	292	69	2054	2	8.559	7.897	22.389	50.421	32.788	26.108	32.339	16.782	17.924	21.534	9.028	13.011	28.506	0.084
Unit28	Unit28	anti-sense	321	103	286	820	1170	411	505	468	203	578	258	65	2030	0	8.432	7.929	22.929	51.569	33.88	27.024	33.19	17.48	18.415	22.058	8.397	12.902	29.658	0
3F-12	XUT_3F-12	XUTs	8	2	63	158	156	80	86	65	78	132	108	0	62	0	0.591	0.433	14.202	27.939	12.702	14.791	15.892	6.826	19.896	14.164	9.884	0	2.547	0
CCL048W-AD2	CUT_CCL048W-AD2	CUTs	0	2	2	1	33	9	3	0	0	7	4	0	11	0	0	1.426	1.485	0.582	8.852	5.482	1.827	0	0	2.475	1.206	0	1.489	0
YCL048W	SPS22	protein_coding	17	109	13	45	92	22	40	66	13	56	40	5	141	1	0.234	4.392	0.545	1.481	1.395	0.757	1.376	1.29	0.617	1.119	0.681	0.519	1.078	0.023
YCL048W-A	*	protein_coding	7	0	0	9	6	3	9	21	5	22	15	1	61	0	0.916	0	0	2.818	0.865	0.982	2.945	3.906	2.258	4.181	2.431	0.989	4.438	0
YCL046W	*	protein_coding	227	105	75	285	403	110	162	228	70	210	268	48	1001	31	21.992	29.811	22.177	66.107	43.041	26.677	39.27	31.41	23.421	29.559	32.171	35.143	53.939	5.083
YCL042W	*	protein_coding	902	139	146	1691	1574	911	1427	868	575	2477	790	101	4627	790	41.093	18.558	20.301	184.447	79.051	103.892	162.665	56.231	90.47	163.953	44.595	34.773	117.246	60.913
360449	SUT026	SUTs	23	11	3	24	158	11	25	128	2	36	29	4	21	2	1.875	2.628	0.746	4.685	14.201	2.245	5.1	14.84	0.563	4.265	2.929	2.465	0.952	0.276
YCL040W	GLK1	protein_coding	12614	1429	2173	14121	9810	8208	8311	6100	7378	14167	5481	2336	45952	3205	232.911	77.325	122.46	624.256	199.684	379.376	383.966	160.161	470.485	380.051	125.397	325.96	471.924	100.157
YCL039W	GID7	protein_coding	327	1037	213	797	967	295	397	760	161	549	475	59	1389	414	4.335	40.284	8.618	25.294	14.131	9.789	13.167	14.326	7.371	10.573	7.802	5.911	10.241	9.288
YCL036W	GFD2	protein_coding	674	277	424	1566	2172	680	1664	1766	777	3357	2025	115	3194	318	9.492	11.431	18.224	52.799	33.719	23.971	58.631	35.363	37.79	68.684	35.334	12.238	25.017	7.579
YCL034W	LSB5	protein_coding	418	208	321	821	805	493	649	477	445	1132	539	80	1269	1	10.315	15.042	24.177	48.507	21.899	30.454	40.072	16.738	37.925	40.586	16.481	14.918	17.418	0.042
YCL032W	STE50	protein_coding	59	90	65	201	232	104	196	307	74	363	185	14	278	39	1.304	5.83	4.385	10.638	5.654	5.755	10.841	9.65	5.649	11.658	5.067	2.339	3.418	1.459
354043	CUT041	CUTs	13	24	19	67	245	40	110	253	24	141	240	7	103	130	0.749	4.051	3.34	9.239	15.556	5.767	15.852	20.72	4.774	11.799	17.128	3.046	3.3	12.672
CCL029CTa3	CUT_CCL029CTa3	CUTs	0	17	2	6	10	6	17	3	1	16	0	0	34	0	0	6.157	0.754	1.775	1.362	1.856	5.257	0.527	0.427	2.873	0	0	2.337	0
YCL028W	RNQ1	protein_coding	523	306	174	488	613	255	345	280	168	615	476	83	1671	124	12.437	21.325	12.629	27.784	16.07	15.179	20.527	9.468	13.797	21.248	14.025	14.916	22.101	4.991
YCL027W	FUS1	protein_coding	88	47	150	195	348	208	116	159	78	178	148	8	192	2	1.381	2.162	7.185	7.327	6.021	8.172	4.555	3.548	4.228	4.059	2.878	0.949	1.676	0.053
3F-31	XUT_3F-31	XUTs	14	19	177	193	204	264	91	61	89	111	236	3	77	0	0.545	2.165	21.013	17.974	8.747	25.705	8.856	3.374	11.956	6.273	11.374	0.882	1.666	0
CCL025CTa3	CUT_CCL025CTa3	CUTs	360	60	161	690	848	305	918	845	323	1530	1669	67	1413	300	77.933	38.064	106.375	357.625	202.373	165.277	497.236	260.115	241.486	481.211	447.678	109.609	170.134	109.915
3F-33	XUT_3F-33	XUTs	828	337	1398	6465	7376	3334	5180	3256	1477	3284	1450	138	5394	166	29.568	35.268	152.37	552.747	290.373	298.029	462.838	165.338	182.158	170.383	64.159	37.243	107.137	10.033
YCL024W	KCC4	protein_coding	60	127	253	694	988	288	416	537	191	641	465	8	548	28	0.574	3.564	7.394	15.911	10.43	6.904	9.967	7.312	6.317	8.918	5.517	0.579	2.919	0.454
YCL021W-A	*	protein_coding	54	48	58	102	131	69	94	150	51	146	113	8	486	79	1.607	4.186	5.267	7.266	4.297	5.139	6.998	6.346	5.24	6.311	4.166	1.798	8.043	3.978
YCL019W	*	protein_coding	80	1	21	48	101	35	33	34	27	53	72	14	168	0	1.947	0.072	1.56	2.796	2.709	2.132	2.009	1.177	2.269	1.874	2.171	2.574	2.274	0
YCL020W	*	protein_coding	80	1	21	48	101	35	33	34	27	53	72	14	168	0	1.907	0.07	1.528	2.739	2.654	2.089	1.968	1.152	2.222	1.835	2.126	2.522	2.227	0
YCL019W	*	protein_coding	80	1	21	48	101	35	33	34	27	53	72	14	168	0	1.947	0.072	1.56	2.796	2.709	2.132	2.009	1.177	2.269	1.874	2.171	2.574	2.274	0
tL(CAA)C	SUP53	tRNA	14	5	2637	885	137	2815	839	747	1745	2748	183	75	215	22	3.855	4.035	2216.09	583.425	41.585	1940.24	578.023	292.477	1659.38	1099.32	62.434	156.06	32.927	10.252
YCL018W	LEU2	protein_coding	136277	26599	25213	111564	134318	31718	116832	76998	23925	136571	64703	19070	655183	30936	3906.56	2234.53	2205.93	7656.96	4244.67	2276	8379.84	3138.64	2368.61	5687.97	2298.2	4131.2	10446.4	1500.91
3F-39	XUT_3F-39	XUTs	16	189	14	61	168	19	81	241	8	120	112	0	490	180	1.231	42.613	3.287	11.236	14.248	3.659	15.592	26.365	2.126	13.413	10.677	0	20.968	23.438
YCL014W	BUD3	protein_coding	540	394	463	1009	1682	515	871	1303	339	1169	1043	109	2409	307	2.963	6.335	7.753	13.255	10.174	7.073	11.958	10.166	6.424	9.318	7.091	4.519	7.352	2.851
Unit30	Unit30	anti-sense	9713	1898	1592	4432	2358	1943	2402	1778	1430	4991	1684	1945	51445	883	267.68	153.288	133.907	292.43	71.638	134.038	165.63	69.676	136.104	199.837	57.504	405.075	788.562	41.185
3F-45	XUT_3F-45	XUTs	4005	699	587	1712	766	692	855	650	538	1626	519	815	21104	492	335.241	171.468	149.964	343.098	70.684	144.996	179.07	77.367	155.528	197.743	53.829	515.543	982.539	69.701
354044	CUT042	CUTs	58	21	97	228	431	132	201	163	66	241	111	21	330	0	3.915	4.154	19.985	36.849	32.074	22.305	33.949	15.646	15.387	23.636	9.284	10.713	12.39	0
CCL008CTa3	CUT_CCL008CTa3	CUTs	3	0	47	106	130	38	77	48	23	76	36	0	107	0	0.682	0	32.629	57.727	32.598	21.636	43.823	15.525	18.068	25.116	10.146	0	13.537	0
360450	SUT027	SUTs	0	2	1	25	1	8	11	0	2	25	0	2	39	0	0	1.269	0.661	12.957	0.239	4.335	5.958	0	1.495	7.863	0	3.271	4.696	0
YCL005W-A	VMA9	protein_coding	266	117	162	370	899	266	370	557	149	568	594	37	1110	121	16.733	21.569	31.103	55.724	62.342	41.886	58.235	49.823	32.37	51.911	46.298	17.589	38.836	12.882
YCL005W	LDB16	protein_coding	32322	6585	7580	10691	11926	14398	9461	12277	16422	24505	16256	6774	107404	20074	798.878	476.967	571.804	632.646	324.949	890.799	585.089	431.484	1401.78	879.962	497.837	1265.26	1476.5	839.719
YCL004W	PGS1	protein_coding	53	103	90	177	291	80	127	90	54	137	178	8	201	28	1.062	6.05	5.506	8.495	6.43	4.014	6.37	2.565	3.738	3.99	4.421	1.212	2.241	0.95
Unit31	Unit31	anti-sense	539	137	476	1486	2541	853	1148	1570	548	1328	1318	101	2454	203	17.177	12.795	46.297	113.378	89.267	68.045	91.536	71.144	60.312	61.486	52.042	24.324	43.497	10.949
YCL001W	RER1	protein_coding	815	301	390	606	1824	477	601	1168	455	1092	1780	120	1676	533	30.132	32.613	44.008	53.643	74.343	44.146	55.597	61.406	58.097	58.658	81.543	33.528	34.465	33.352
YCL001W-A	*	protein_coding	28	26	217	349	900	284	334	404	134	228	434	8	176	193	0.597	1.625	14.123	17.818	21.157	15.159	17.821	12.251	9.868	7.064	11.467	1.288	2.088	6.965
YCL001W-B	*	protein_coding	0	15	63	77	265	59	87	103	25	57	57	0	47	0	0	5.411	23.669	22.693	35.961	18.18	26.796	18.029	10.628	10.194	8.694	0	3.218	0
360452	SUT028	SUTs	18	20	59	130	259	67	100	186	33	117	124	1	70	0	1.258	4.097	12.589	21.759	19.961	11.725	17.492	18.49	7.968	11.884	10.741	0.529	2.722	0
YCR001W	*	protein_coding	18	29	29	53	222	36	49	80	29	47	119	6	34	47	0.676	3.191	3.323	4.765	9.189	3.383	4.603	4.271	3.761	2.564	5.536	1.703	0.71	2.987
3F-51	XUT_3F-51	XUTs	42	21	114	202	424	114	219	475	79	315	249	2	155	301	1.56	2.286	12.925	17.965	17.363	10.6	20.355	25.091	10.135	17.001	11.461	0.562	3.202	18.924
360454	SUT029	SUTs	36	21	104	172	323	115	184	456	73	271	207	2	143	302	1.238	2.116	10.913	14.158	12.242	9.897	15.828	22.293	8.668	13.536	8.818	0.519	2.735	17.573
YCR003W	MRPL32	protein_coding	111	53	194	489	570	258	491	541	332	1081	873	23	622	415	3.707	5.186	19.772	39.095	20.983	21.566	41.024	25.689	38.288	52.446	36.121	5.805	11.553	23.454
CCR004CC4	CUT_CCR004CC4	CUTs	25	53	13	27	65	18	40	58	16	54	78	0	96	0	6.432	39.963	10.209	16.632	18.437	11.593	25.751	21.22	14.218	20.186	24.866	0	13.738	0
354046	CUT043	CUTs	425	105	147	280	936	378	582	1131	408	890	1079	74	482	328	21.906	15.86	23.125	34.553	53.184	48.77	75.058	82.894	72.627	66.648	68.91	28.824	13.818	28.613
CCR005CTa1-A	CUT_CCR005CTa1-A	CUTs	2	2	2	6	28	2	5	69	4	13	6	0	12	0	0.405	1.187	1.236	2.909	6.251	1.014	2.534	19.87	2.798	3.825	1.506	0	1.352	0
CtP(AGG)CTa1	CUT_CtP(AGG)CTa1	CUTs	10	3	57	208	405	85	87	115	40	93	72	0	73	1	1.474	1.295	25.638	73.389	65.796	31.356	32.079	24.099	20.358	19.912	13.147	0	5.984	0.249
360455	SUT030	SUTs	748	437	756	2343	2861	1324	3399	2162	535	5361	2387	13	1173	956	30.853	52.824	95.174	231.384	130.094	136.705	350.796	126.808	76.212	321.273	121.996	4.052	26.911	66.738
3F-58	XUT_3F-58	XUTs	41	125	533	758	1410	464	609	922	260	781	870	10	216	198	0.694	6.202	27.543	30.726	26.317	19.665	25.799	22.197	15.203	19.211	18.251	1.279	2.034	5.674
360456	SUT031	SUTs	3	34	116	172	511	128	164	304	70	209	326	0	56	0	0.12	3.984	14.157	16.467	22.526	12.812	16.408	17.285	9.667	12.142	16.152	0	1.246	0
Unit33	Unit33	anti-sense	32	89	371	613	1144	382	506	742	225	686	804	7	167	78	0.703	5.729	24.873	32.238	27.702	21.005	27.81	23.176	17.069	21.893	21.883	1.162	2.04	2.9
tN(GUU)C	*	tRNA	13	39	0	11	15	0	14	77	0	32	6	0	10	1	5.515	48.481	0	11.171	7.014	0	14.859	46.445	0	19.721	3.153	0	2.359	0.718
YCR008W	SAT4	protein_coding	734	448	588	1046	2586	927	1175	1824	736	1729	1974	114	2911	456	8	14.31	19.56	27.295	31.071	25.292	32.043	28.269	27.704	27.379	26.658	9.389	17.647	8.411
354048	CUT044	CUTs	4	2	53	152	528	73	91	429	29	88	235	0	24	0	0.301	0.442	12.177	27.394	43.815	13.755	17.14	45.92	7.539	9.624	21.918	0	1.005	0
CCR010CTa1	CUT_CCR010CTa1	CUTs	0	1	5	11	37	12	9	38	0	3	9	0	3	0	0	0.304	1.587	2.737	4.24	3.123	2.34	5.616	0	0.453	1.159	0	0.173	0
3F-61	XUT_3F-61	XUTs	171	137	43	129	503	79	118	396	65	190	598	26	333	461	3.295	7.736	2.529	5.951	10.685	3.811	5.689	10.85	4.325	5.319	14.278	3.786	3.569	15.035
Unit34	Unit34	anti-sense	47	103	24	91	328	17	94	324	12	97	425	2	159	172	0.993	6.38	1.548	4.605	7.643	0.9	4.972	9.738	0.876	2.979	11.131	0.32	1.869	6.153
YCR012W	PGK1	protein_coding	94734	11901	27551	41149	51468	47835	29648	28820	30369	44541	25114	17079	261218	28457	1770.04	651.644	1571.12	1840.76	1060.11	2237.26	1386.04	765.703	1959.65	1209.1	581.412	2411.53	2714.63	899.878
354049	CUT045	CUTs	103	4	64	105	103	152	107	168	34	75	72	8	79	2	4.748	0.54	9.004	11.588	5.234	17.538	12.34	11.011	5.413	5.022	4.112	2.787	2.025	0.156
CsnR33Ta1	CUT_CsnR33Ta1	CUTs	0	0	0	22	118	2	34	71	1	15	0	0	4	0	0	0	0	18.37	45.369	1.746	29.671	35.212	1.204	7.601	0	0	0.776	0
YCR016W	*	protein_coding	36	53	41	109	361	61	205	324	47	336	224	2	345	21	0.796	3.433	2.766	5.769	8.797	3.376	11.339	10.184	3.588	10.791	6.135	0.334	4.242	0.786
3F-65	XUT_3F-65	XUTs	117	20	135	400	904	144	289	493	114	473	511	36	340	3	4.714	2.361	16.603	38.59	40.156	14.524	29.137	28.248	15.864	27.691	25.513	10.962	7.62	0.205
tM(CAU)C	*	tRNA	2	19	0	2	73	0	3	125	0	10	196	0	38	72	0.872	24.275	0	2.088	35.084	0	3.273	77.491	0	6.334	105.877	0	9.214	53.126
CCR019WD1	CUT_CCR019WD1	CUTs	5	1	35	61	84	22	34	67	7	49	107	0	23	0	0.633	0.371	13.521	18.485	11.721	6.97	10.768	12.059	3.06	9.011	16.781	0	1.619	0
YCR019W	MAK32	protein_coding	49	30	110	143	242	132	202	179	81	280	290	8	222	232	1.241	2.225	8.499	8.667	6.753	8.364	12.794	6.443	7.081	10.298	9.096	1.53	3.126	9.94
YCR020W-B	HTL1	protein_coding	113	90	550	1801	1918	393	1271	2371	450	1863	3181	16	441	88	5.542	12.935	82.332	211.485	103.703	48.249	155.975	165.359	76.223	132.753	193.313	5.93	12.03	7.305
354051	CUT046	CUTs	0	0	0	1	10	0	0	10	0	0	3	0	0	0	0	0	0	0.573	2.642	0	0	3.407	0	0	0.891	0	0	0
Unit36	Unit36	anti-sense	136	25	135	181	333	1075	201	119	657	293	254	17	160	12	4.194	2.259	12.705	13.362	11.319	82.974	15.508	5.218	69.964	13.126	9.704	3.961	2.744	0.626
3F-70	XUT_3F-70	XUTs	80	24	152	171	362	1097	198	182	639	263	254	12	145	12	2.694	2.369	15.625	13.789	13.44	92.485	16.686	8.716	74.326	12.869	10.6	3.055	2.716	0.684
3F-71	XUT_3F-71	XUTs	79	31	304	682	1097	417	377	951	205	546	498	11	328	153	2.771	3.187	32.541	57.267	42.414	36.609	33.083	47.428	24.831	27.822	21.641	2.915	6.398	9.082
360457	SUT032	SUTs	401	94	395	923	1526	588	654	1254	341	871	1023	75	1192	180	8.19	5.626	24.621	45.131	34.356	30.059	33.419	36.417	24.051	25.844	25.887	11.576	13.54	6.222
3F-74	XUT_3F-74	XUTs	85	139	112	359	593	167	304	361	118	383	279	20	466	85	2.182	10.455	8.774	22.06	16.778	10.729	19.523	13.175	10.459	14.282	8.873	3.878	6.652	3.692
354052	CUT047	CUTs	109	52	91	387	398	101	203	235	103	389	230	13	176	0	8.706	12.172	22.183	74.005	35.044	20.194	40.569	26.69	28.412	45.141	22.762	7.847	7.819	0
CCR026CTa3-A	CUT_CCR026CTa3-A	CUTs	1	2	0	1	26	0	3	5	0	3	0	0	6	0	0.449	2.628	0	1.074	12.853	0	3.366	3.188	0	1.955	0	0	1.496	0
3F-78	XUT_3F-78	XUTs	61	81	138	132	416	133	178	421	116	226	468	12	246	249	5.44	21.168	37.56	28.182	40.895	29.689	39.716	53.384	35.725	29.281	51.711	8.087	12.201	37.58
360458	SUT033	SUTs	646	213	204	483	564	293	358	357	211	612	369	94	2780	597	9.82	9.489	9.464	17.578	9.451	11.149	13.616	7.717	11.077	13.516	6.95	10.798	23.504	15.359
3F-82	XUT_3F-82	XUTs	296	50	43	122	165	76	80	46	47	185	94	46	811	5	19.157	9.483	8.494	18.905	11.773	12.313	12.955	4.234	10.506	17.396	7.538	22.5	29.194	0.548
3F-84	XUT_3F-84	XUTs	60	28	37	78	183	34	74	83	41	107	77	9	581	225	4.158	5.686	7.825	12.941	13.979	5.898	12.83	8.178	9.812	10.772	6.611	4.713	22.392	26.387
snR65	*	snoRNA	186	132	9	26	73	23	75	135	19	135	391	9	1079	689	58.385	121.426	8.622	19.54	25.261	18.072	58.905	60.257	20.597	61.567	152.074	21.349	188.381	366.035
354054	CUT048	CUTs	60	58	745	1976	2486	399	657	770	269	670	462	21	496	42	4.996	14.153	189.32	393.905	228.183	83.16	136.872	91.164	77.351	81.049	47.662	13.213	22.97	5.919
CCR032WD1	CUT_CCR032WD1	CUTs	0	0	1	7	49	1	13	21	0	10	6	0	8	0	0	0	1.041	5.718	18.43	0.854	11.098	10.188	0	4.957	2.537	0	1.518	0
YCR032W	BPH1	protein_coding	420	414	316	660	1514	388	750	1361	335	941	1806	53	1581	519	1.957	5.652	4.493	7.361	7.775	4.524	8.742	9.016	5.39	6.369	10.425	1.867	4.097	4.092
YCR033W	SNT1	protein_coding	326	300	213	624	1463	298	642	1290	333	1419	1341	31	1690	399	2.53	6.823	5.045	11.593	12.516	5.789	12.465	14.235	8.924	15.998	12.894	1.817	7.294	5.24
YCR034W	FEN1	protein_coding	2306	1678	548	1807	3672	750	1420	2598	492	1971	2407	361	6951	2224	61.343	130.811	44.492	115.086	107.682	49.941	94.514	98.273	45.2	76.176	79.336	72.571	102.845	100.128
YCR036W	RBK1	protein_coding	298	217	456	847	1540	588	816	941	504	1146	1160	96	787	166	8.825	18.832	41.214	60.052	50.273	43.587	60.461	39.624	51.544	49.305	42.563	21.484	12.962	8.319
YCR038W-A	*	protein_coding	7	2	1	26	9	11	13	7	3	20	4	0	27	0	1.744	1.46	0.761	15.508	2.472	6.86	8.103	2.48	2.581	7.239	1.235	0	3.741	0
YCR040W	MATALPHA1	protein_coding	0	0	0	0	0	0	0	0	0	0	4	0	0	0	0	0	0	0	0	0	0	0	0	0	0.295	0	0	0
YCR041W	*	protein_coding	6	14	74	138	111	74	36	105	42	39	81	0	17	3	0.566	3.867	21.289	31.144	11.534	17.461	8.491	14.074	13.673	5.341	9.46	0	0.891	0.479
CCR042CC3	CUT_CCR042CC3	CUTs	0	0	6	61	148	6	88	50	1	71	28	0	20	0	0	0	4.636	36.971	41.301	3.802	55.738	17.998	0.874	26.113	8.783	0	2.816	0
360460	SUT034	SUTs	215	683	187	562	1121	177	333	1496	112	435	1083	35	810	184	3.868	36.005	10.266	24.204	22.23	7.97	14.988	38.266	6.958	11.368	24.138	4.759	8.104	5.602
3F-92	XUT_3F-92	XUTs	81	652	89	277	726	74	161	1309	51	202	895	18	466	184	3.985	94.007	13.365	32.629	39.377	9.114	19.819	91.579	8.666	14.439	54.561	6.692	12.752	15.321
3F-94	XUT_3F-94	XUTs	156	494	167	503	614	160	333	367	108	438	287	20	521	2	2.781	25.805	9.085	21.466	12.065	7.139	14.852	9.302	6.649	11.343	6.339	2.695	5.165	0.061
360461	SUT035	SUTs	19	0	1	2	6	0	5	5	1	5	6	0	0	0	3.369	0	0.541	0.849	1.173	0	2.219	1.261	0.612	1.288	1.318	0	0	0
360462	SUT036	SUTs	2404	525	2583	6936	7716	2732	3932	3805	1776	4860	3398	407	10883	654	62.005	39.683	203.336	428.317	219.394	176.388	253.753	139.553	158.201	182.12	108.595	79.331	156.126	28.549
Unit37	Unit37	anti-sense	389	208	401	1651	2159	629	1272	1846	376	1125	1107	57	1255	330	6.852	10.737	21.559	69.629	41.925	27.734	56.062	46.238	22.874	28.791	24.161	7.588	12.296	9.838
YCR045W-A	*	protein_coding	72	0	21	111	109	93	113	110	23	79	4	18	172	0	6.439	0	5.732	23.766	10.746	20.819	25.285	13.988	7.104	10.264	0.443	12.164	8.555	0
3F-99	XUT_3F-99	XUTs	21	43	19	162	138	28	112	248	21	242	264	3	301	1	1.588	9.531	4.386	29.337	11.507	5.301	21.196	26.673	5.485	26.594	24.742	1.715	12.663	0.128
CCR047CTa3	CUT_CCR047CTa3	CUTs	22	16	25	106	30	36	45	30	27	86	18	6	177	0	3.168	6.751	10.987	36.542	4.762	12.976	16.212	6.142	13.426	17.991	3.211	6.528	14.175	0
YCR047W-A	*	protein_coding	23	0	46	196	217	34	72	73	21	95	44	5	42	0	3.488	0	21.289	71.159	36.276	12.906	27.318	15.741	10.998	20.93	8.267	5.729	3.542	0
YCR048W	ARE1	protein_coding	693	236	275	1258	808	473	721	685	346	1319	692	135	3298	126	10.769	10.747	13.043	46.803	13.842	18.399	28.033	15.136	18.569	29.779	13.324	15.853	28.505	3.314
YCR051W	*	protein_coding	353	111	255	1064	660	215	518	406	192	776	357	67	1381	135	10.685	9.847	23.558	77.11	22.024	16.291	39.232	17.475	20.072	34.127	13.389	15.326	23.251	6.916
YCR052W	RSC6	protein_coding	142	115	77	285	356	120	236	279	75	383	291	10	604	15	2.821	6.695	4.669	13.556	7.797	5.968	11.731	7.882	5.146	11.055	7.163	1.502	6.674	0.504
YCR053W	THR4	protein_coding	2102	709	494	1369	2406	698	1154	1377	478	1766	1782	317	10819	1531	37.92	37.483	27.2	59.129	47.849	31.52	52.089	35.323	29.78	46.286	39.832	43.216	108.556	46.745
360463	SUT037	SUTs	533	141	320	1118	852	365	688	567	250	907	163	109	2753	46	23.465	18.192	42.998	117.841	41.35	40.224	75.786	35.495	38.011	58.014	8.891	36.265	67.411	3.428
Unit39	Unit39	anti-sense	650	171	653	3066	1536	532	1106	1001	448	1515	418	130	4083	249	24.852	19.159	76.199	280.657	64.74	50.915	105.804	54.421	59.155	84.155	19.802	37.56	86.826	16.112
YCR060W	TAH1	protein_coding	96	22	110	318	484	124	224	308	145	446	215	29	668	212	6.565	4.409	22.959	52.067	36.489	21.227	38.329	29.951	34.246	44.313	18.218	14.987	25.409	24.537
YCR061W	*	protein_coding	1177	676	324	1213	1738	593	942	1556	483	1850	1330	193	5299	725	13.489	22.704	11.333	33.282	21.957	17.011	27.011	25.357	19.116	30.803	18.886	16.714	33.777	14.062
tS(CGA)C	SUP61	tRNA	397	544	560	2352	6126	956	5682	8482	633	14665	12062	6	3474	959	123.383	495.466	531.188	1750.1	2098.84	743.734	4418.43	3748.46	679.421	6621.76	4644.89	14.093	600.516	504.43
YCR063W	BUD31	protein_coding	42	87	254	681	1110	392	548	735	194	699	441	10	386	67	2.492	15.129	46	96.747	72.609	58.225	81.361	62.016	39.756	60.261	32.424	4.483	12.739	6.728
YCR065W	HCM1	protein_coding	532	221	256	725	1191	504	995	1213	470	1262	1193	96	2319	261	7.975	9.709	11.712	26.02	19.682	18.912	37.32	25.856	24.332	27.485	22.158	10.876	19.335	6.622
YCR066W	RAD18	protein_coding	8	18	26	70	150	54	84	167	28	136	184	4	163	9	0.151	0.997	1.5	3.169	3.127	2.556	3.974	4.49	1.829	3.736	4.311	0.572	1.714	0.288
YCR068W	ATG15	protein_coding	580	151	437	1367	1033	535	758	626	419	995	620	146	2173	54	9.103	6.945	20.933	51.367	17.873	21.019	29.766	13.971	22.711	22.688	12.057	17.317	18.969	1.434
YCR069W	CPR4	protein_coding	1013	249	279	1416	1611	338	1254	1436	327	1958	1896	80	5931	554	28.391	20.451	23.866	95.015	49.774	23.713	87.936	57.228	31.65	79.727	65.841	16.944	92.454	26.278
3F-108	XUT_3F-108	XUTs	103	49	186	804	790	266	544	573	126	483	323	23	679	518	1.956	2.727	10.78	36.554	16.538	12.644	25.847	15.472	8.264	13.326	7.6	3.3	7.172	16.648
360465	SUT038	SUTs	103	49	178	780	682	255	525	553	119	455	304	23	673	454	2.114	2.948	11.153	38.339	15.435	13.105	26.967	16.143	8.437	13.571	7.733	3.568	7.685	15.775
YCR073W-A	SOL2	protein_coding	273	82	181	658	269	330	428	266	196	682	173	56	1353	4	8.569	7.543	17.34	49.451	9.308	25.93	33.615	11.873	21.248	31.103	6.729	13.284	23.622	0.213
YCR075W-A	*	protein_coding	35	6	9	79	97	34	57	40	30	106	41	9	219	0	3.65	1.833	2.865	19.725	11.151	8.876	14.873	5.932	10.805	16.06	5.298	7.093	12.703	0
3F-111	XUT_3F-111	XUTs	45	60	54	178	162	103	109	87	54	177	38	11	144	3	2.955	11.546	10.823	27.985	11.728	16.931	17.909	8.124	12.247	16.887	3.092	5.458	5.26	0.334
YCR079W	PTC6	protein_coding	941	162	694	2368	1970	834	1399	1473	683	1765	970	171	2782	89	19.407	9.791	43.685	116.927	44.789	43.056	72.193	43.198	48.648	52.886	24.788	26.651	31.912	3.107
YCR081W	SRB8	protein_coding	133	627	207	514	1056	236	538	772	201	585	801	22	683	153	0.932	12.875	4.427	8.622	8.156	4.139	9.432	7.692	4.864	5.955	6.954	1.165	2.662	1.814
YCR082W	AHC2	protein_coding	348	166	456	1042	1389	692	1270	1362	817	2662	2062	76	1887	536	16.78	23.456	67.107	120.291	73.832	83.523	153.218	93.384	136.049	186.483	123.192	27.692	50.607	43.741
YCR083W	TRX3	protein_coding	155	83	87	266	237	207	212	379	161	545	271	31	785	549	11.584	18.179	19.845	47.597	19.527	38.726	39.644	40.278	41.556	59.178	25.096	17.509	32.632	69.443
YCR085W	*	protein_coding	3	15	69	165	274	70	112	223	60	175	327	0	28	0	0.266	3.898	18.674	35.029	26.784	15.537	24.848	28.117	18.374	22.545	35.927	0	1.381	0
YCR086W	CSM1	protein_coding	43	43	110	318	272	140	413	227	97	712	328	7	668	40	1.089	3.19	8.499	19.273	7.59	8.871	26.158	8.171	8.481	26.186	10.288	1.34	9.405	1.714
YCR087W	*	protein_coding	40	14	81	208	169	81	266	116	61	526	156	3	482	0	2.433	2.496	15.039	30.294	11.333	12.335	40.487	10.034	12.816	46.489	11.759	1.378	16.309	0
YCR088W	ABP1	protein_coding	1034	215	377	1163	1208	388	723	708	416	1174	975	160	4579	92	16.392	9.989	18.241	44.143	21.112	15.397	28.679	15.961	22.776	27.041	19.152	19.169	40.376	2.468
YCR089W	FIG2	protein_coding	560	249	984	3855	3689	543	1210	1784	374	965	1052	96	2952	109	3.309	4.312	17.747	54.54	24.031	8.032	17.891	14.99	7.633	8.285	7.702	4.286	9.702	1.09
360466	SUT039	SUTs	2	8	21	29	54	26	52	60	15	56	55	0	272	1	0.05	0.581	1.59	1.723	1.477	1.615	3.229	2.117	1.286	2.019	1.691	0	3.754	0.042
YCR091W	KIN82	protein_coding	31	34	57	128	178	69	105	156	65	245	146	2	241	6	0.369	1.185	2.068	3.643	2.333	2.054	3.124	2.637	2.669	4.232	2.151	0.18	1.594	0.121
YCR093W	CDC39	protein_coding	999	421	875	1740	3781	1223	2054	2425	876	3000	3446	198	4856	590	4.827	5.962	12.905	20.13	20.141	14.793	24.833	16.663	14.619	21.061	20.632	7.23	13.051	4.825
YCR094W	CDC50	protein_coding	130	190	108	217	286	133	330	276	184	567	396	14	1060	199	3.315	14.199	8.405	13.248	8.04	8.489	21.054	10.008	16.204	21.006	12.512	2.697	15.034	8.588
YCR095W-A	*	protein_coding	5	0	17	57	137	28	53	98	14	50	17	1	15	0	0.555	0	5.755	15.137	16.752	7.774	14.709	15.457	5.363	8.057	2.336	0.837	0.925	0
YCR097W	HMRA1	protein_coding	0	30	15	74	141	7	96	328	10	153	349	0	48	13	0	13.142	6.843	26.482	23.234	2.619	35.904	69.715	5.162	33.226	64.637	0	3.991	3.288
3F-130	XUT_3F-130	XUTs	68	105	58	145	435	80	266	659	159	603	1159	8	440	711	3.493	15.808	9.095	17.835	24.636	10.288	34.192	48.142	28.211	45.008	73.777	3.105	12.573	61.821
YCR097W	HMRA1	protein_coding	0	30	15	74	141	7	96	328	10	153	349	0	48	13	0	13.142	6.843	26.482	23.234	2.619	35.904	69.715	5.162	33.226	64.637	0	3.991	3.288
YCR097W-A	*	protein_coding	0	0	0	0	0	0	0	0	0	0	0	0	0	0	0	0	0	0	0	0	0	0	0	0	0	0	0	0
tT(AGU)C	*	tRNA	0	434	0	11	40	0	20	124	0	6	130	0	22	6	0	546.894	0	11.324	18.961	0	21.517	75.818	0	3.748	69.262	0	5.262	4.366
360467	SUT040	SUTs	159	17	173	433	657	223	247	452	105	315	250	20	429	5	5.665	1.775	18.813	36.937	25.805	19.889	22.019	22.9	12.92	16.306	11.037	5.385	8.502	0.302
3F-132	XUT_3F-132	XUTs	153	17	174	441	658	223	249	452	105	317	263	20	431	10	5.12	1.667	17.772	35.333	24.274	18.68	20.849	21.509	12.135	15.412	10.905	5.057	8.022	0.566
CCR099CTa1-A	CUT_CCR099CTa1-A	CUTs	0	0	0	3	0	0	15	5	0	2	4	0	0	0	0	0	0	2.533	0	0	13.237	2.508	0	1.025	1.748	0	0	0
YCR102W-A	*	protein_coding	0	11	12	11	24	15	19	11	3	10	24	0	3	0	0	5.111	5.807	4.176	4.194	5.953	7.537	2.48	1.642	2.304	4.714	0	0.265	0
YCR104W	PAU3	protein_coding	1	10	7	37	54	8	20	135	11	23	7	1	39	4	0.038	1.124	0.82	3.399	2.284	0.768	1.92	7.367	1.458	1.282	0.333	0.289	0.832	0.26
YCR105W	ADH7	protein_coding	129	89	213	425	484	276	320	322	145	281	235	29	527	61	2.692	5.444	13.568	21.237	11.136	14.419	16.711	9.556	10.451	8.521	6.077	4.573	6.118	2.155
YCR106W	RDS1	protein_coding	275	442	816	1142	2424	995	843	1278	446	808	827	42	1046	16	2.626	12.37	23.783	26.11	25.519	23.785	20.142	17.354	14.71	11.211	9.786	3.032	5.556	0.259
YCR107W	AAD3	protein_coding	55	42	164	387	601	199	169	264	124	223	198	7	354	19	1.581	3.538	14.388	26.634	19.045	14.319	12.155	10.791	12.31	9.313	7.052	1.521	5.66	0.924
4R-1	XUT_4R-1	XUTs	0	0	0	0	1	1	1	0	0	1	0	0	5	1	0	0	0	0	0.079	0.178	0.178	0	0	0.104	0	0	0.198	0.121
YDL246C	SOR2	protein_coding	0	46	2	10	15	6	5	4	3	14	3	0	11	4	0	3.94	0.178	0.7	0.483	0.439	0.366	0.166	0.302	0.595	0.109	0	0.179	0.198
YDL245C	HXT15	protein_coding	5	3	2	16	40	10	10	3	11	12	5	1	12	0	0.092	0.162	0.112	0.706	0.812	0.461	0.461	0.079	0.7	0.321	0.114	0.14	0.123	0
YDL243C	AAD4	protein_coding	126	59	185	315	268	327	168	251	286	191	167	23	250	25	3.649	5.007	16.35	21.839	8.555	23.703	12.172	10.335	28.602	8.036	5.992	5.034	4.027	1.225
CDL241WTa1-A	CUT_CDL241WTa1-A	CUTs	0	0	0	0	3	0	1	0	0	2	0	0	0	0	0	0	0	0	1.348	0	1.02	0	0	1.184	0	0	0	0
4R-9	XUT_4R-9	XUTs	30	18	244	405	701	284	346	592	166	420	310	6	66	185	1.381	2.428	34.276	44.629	35.568	32.72	39.845	38.745	26.386	28.085	17.679	2.087	1.689	14.411
CDL241WTa1-B	CUT_CDL241WTa1-B	CUTs	25	18	182	288	532	182	210	478	87	209	267	4	39	0	1.321	2.787	29.354	36.438	30.992	24.075	27.767	35.918	15.877	16.046	17.482	1.596	1.146	0
354056	CUT468	CUTs	21	18	221	355	675	261	311	566	158	394	306	6	59	185	1.127	2.831	36.193	45.606	39.928	35.056	41.753	43.185	29.28	30.715	20.344	2.434	1.761	16.8
YDL240C-A	*	protein_coding	0	0	4	1	12	3	1	4	0	2	33	0	3	0	0	0	2.777	0.545	3.009	1.708	0.569	1.294	0	0.661	9.301	0	0.38	0
YDL239C	ADY3	protein_coding	50	28	36	94	176	40	117	198	19	128	222	9	135	24	0.609	0.999	1.337	2.74	2.362	1.219	3.564	3.428	0.799	2.264	3.349	0.828	0.914	0.495
YDL238C	GUD1	protein_coding	117	71	364	723	1294	500	571	822	396	736	837	16	568	42	2.222	3.951	21.097	32.871	27.089	23.767	27.13	22.196	25.97	20.306	19.694	2.296	5.999	1.35
CDL237WTa3-B	CUT_CDL237WTa3-B	CUTs	22	16	17	34	155	31	39	51	22	67	87	6	182	0	3.615	7.706	8.527	13.378	28.082	12.753	16.037	11.918	12.486	15.998	17.716	7.451	16.636	0
354057	CUT469	CUTs	24	7	38	47	101	42	40	128	8	68	54	4	145	273	2.29	1.958	11.065	10.736	10.623	10.031	9.549	17.366	2.636	9.426	6.384	2.885	7.695	44.083
YDL235C	YPD1	protein_coding	177	145	216	329	947	267	471	854	297	909	1038	49	626	911	6.851	16.447	25.516	30.487	40.407	25.868	45.613	47.002	39.7	51.116	49.78	14.332	13.476	59.676
YDL234C	GYP7	protein_coding	95	149	247	539	905	332	429	884	170	558	668	17	428	352	1.159	5.327	9.197	15.743	12.171	10.138	13.095	15.335	7.162	9.89	10.098	1.568	2.904	7.268
YDL231C	BRE4	protein_coding	957	173	2021	6189	6660	2285	3252	3520	1222	3030	2397	168	3103	1213	7.764	4.113	50.044	120.218	59.566	46.405	66.015	40.609	34.239	35.716	24.096	10.3	14.002	16.656
4R-15	XUT_4R-15	XUTs	97	74	42	168	170	58	132	57	62	199	107	10	396	0	6.214	13.892	8.211	25.767	12.005	9.301	21.158	5.192	13.717	18.521	8.493	4.842	14.11	0
YDL228C	*	protein_coding	13079	1762	1777	3428	3354	2114	1936	1662	1511	3635	2010	2924	49290	3297	427.651	168.839	177.336	268.359	120.897	173.027	158.388	77.274	170.628	172.682	81.433	722.512	896.404	182.453
YDL227C	HO	protein_coding	170	110	204	735	856	277	697	1047	190	1176	1021	20	657	79	2.852	5.408	10.445	29.523	15.832	11.633	29.258	24.977	11.009	28.665	21.224	2.536	6.131	2.243
YDL226C	GCS1	protein_coding	226	394	236	691	941	300	689	701	184	955	838	55	1618	90	6.261	31.989	19.956	45.835	28.74	20.805	47.761	27.616	17.605	38.44	28.767	11.514	24.932	4.22
YDL224C	WHI4	protein_coding	448	123	208	494	837	305	471	478	302	808	564	68	2035	46	5.911	4.756	8.376	15.606	12.175	10.074	15.549	8.968	13.761	15.489	9.22	6.78	14.934	1.027
YDL223C	HBT1	protein_coding	105	163	175	673	935	233	433	477	152	516	214	19	660	2	0.934	4.246	4.748	14.324	9.163	5.185	9.631	6.03	4.667	6.664	2.357	1.276	3.263	0.03
YDL222C	FMP45	protein_coding	133	51	54	270	213	234	164	302	219	353	369	19	569	1	4.003	4.498	4.96	19.455	7.067	17.628	12.35	12.924	22.762	15.435	13.76	4.322	9.525	0.051
YDL220C	CDC13	protein_coding	318	258	434	1014	1429	561	786	1025	342	1054	1282	57	1309	250	2.71	6.442	11.287	20.685	13.422	11.965	16.757	12.419	10.063	13.048	13.535	3.67	6.203	3.605
354059	CUT470	CUTs	191	77	465	691	1431	570	676	1158	327	1022	1151	35	703	326	6.625	7.826	49.225	57.382	54.716	49.489	58.666	57.113	39.171	51.501	49.466	9.173	13.562	19.137
4R-27	XUT_4R-27	XUTs	113	201	93	273	323	168	125	304	47	126	118	32	353	12	2.323	12.109	5.834	13.436	7.32	8.645	6.429	8.886	3.337	3.763	3.006	4.972	4.036	0.418
YDL217C	TIM22	protein_coding	86	56	183	365	981	221	332	536	200	544	576	17	377	35	2.329	4.445	15.126	23.668	29.289	14.983	22.498	20.642	18.707	21.406	19.329	3.48	5.679	1.604
YDL216C	RRI1	protein_coding	61	196	62	270	529	113	236	426	92	376	482	13	218	7	1.325	12.477	4.111	14.042	12.668	6.145	12.827	13.159	6.902	11.867	12.973	2.135	2.634	0.257
YDL215C	GDH2	protein_coding	306	231	1166	1790	3135	1425	1453	1604	619	1418	1346	47	1318	358	2.614	5.783	30.405	36.615	29.527	30.476	31.061	19.487	18.264	17.602	14.249	3.034	6.263	5.177
YDL214C	PRR2	protein_coding	212	1323	269	725	1029	266	471	947	111	461	725	29	615	122	2.295	41.966	8.887	18.788	12.278	7.207	12.756	14.576	4.15	7.25	9.723	2.372	3.703	2.235
YDL213C	NOP6	protein_coding	73	73	60	215	378	56	310	270	68	481	271	16	482	16	2.446	7.167	6.134	17.245	13.96	4.696	25.984	12.862	7.867	23.411	11.249	4.052	8.981	0.907
YDL211C	*	protein_coding	26	49	212	460	789	253	341	543	129	425	337	12	236	34	0.629	3.475	15.659	26.654	21.051	15.328	20.649	18.687	10.782	14.944	10.106	2.194	3.177	1.392
YDL209C	CWC2	protein_coding	12	120	176	396	514	133	304	774	89	305	597	6	246	85	0.363	10.625	16.228	28.644	17.119	10.058	22.98	33.251	9.286	13.387	22.348	1.369	4.134	4.346
354061	CUT471	CUTs	9	0	19	20	82	30	44	25	17	62	44	2	92	81	0.88	0	5.671	4.683	8.84	7.344	10.765	3.476	5.741	8.809	5.331	1.478	5.004	13.406
YDL205C	HEM3	protein_coding	255	150	330	571	1109	487	630	640	304	892	719	44	987	98	5.973	10.297	23.594	32.024	28.638	28.556	36.925	21.318	24.594	30.358	20.869	7.79	12.86	3.885
YDL203C	ACK1	protein_coding	136	117	214	486	693	341	406	720	246	631	664	22	629	25	1.982	4.997	9.518	16.957	11.133	12.439	14.804	14.92	12.381	13.36	11.989	2.422	5.098	0.617
354062	CUT472	CUTs	3	7	65	120	365	78	185	221	63	267	343	0	96	0	0.206	1.409	13.626	19.734	27.638	13.411	31.794	21.585	14.945	26.645	29.192	0	3.668	0
CDL202WTa2	CUT_CDL202WTa2	CUTs	2	7	59	86	256	73	122	165	60	195	215	0	80	0	0.173	1.774	15.571	17.804	24.404	15.801	26.396	20.289	17.919	24.499	23.036	0	3.848	0
4R-40	XUT_4R-40	XUTs	63	19	74	171	297	60	155	153	56	233	146	8	282	0	3.184	2.815	11.416	20.694	16.55	7.592	19.603	10.997	9.776	17.111	9.144	3.055	7.928	0
YDL200C	MGT1	protein_coding	91	61	206	453	529	237	406	276	254	534	532	10	474	1051	4.449	8.741	30.74	53.029	28.513	29.007	49.668	19.189	42.89	37.933	32.23	3.696	12.89	86.97
YDL199C	*	protein_coding	262	197	240	783	677	365	467	644	285	641	466	38	1391	32	3.686	8.123	10.307	26.376	10.501	12.855	16.44	12.884	13.849	13.103	8.124	4.04	10.885	0.762
YDL198C	GGC1	protein_coding	3695	862	2797	4183	5139	3332	2497	2553	1973	3845	3259	776	14164	616	82.846	56.639	191.402	224.547	127.021	187.007	140.081	81.395	152.777	125.251	90.539	131.485	176.634	23.375
YDL197C	ASF2	protein_coding	179	1174	529	1183	1403	557	865	1164	374	1105	1588	17	420	376	2.854	54.848	25.739	45.153	24.657	22.227	34.503	26.386	20.591	25.594	31.368	2.047	3.724	10.145
354063	CUT473	CUTs	112	74	423	664	1393	350	426	870	206	609	866	10	383	2	3.752	7.265	43.25	53.256	51.444	29.35	35.707	41.444	23.833	29.641	35.947	2.531	7.136	0.113
4R-45	XUT_4R-45	XUTs	93	20	373	578	1225	298	358	743	171	491	663	4	313	2	4.583	2.888	56.099	68.192	66.546	36.759	44.14	52.063	29.102	35.152	40.481	1.49	8.579	0.167
CDL192WTa1	CUT_CDL192WTa1	CUTs	6	20	0	1	31	0	6	28	0	21	27	0	47	14	3.424	33.451	0	1.366	19.504	0	8.568	22.723	0	17.413	19.093	0	14.919	13.523
YDL190C	UFD2	protein_coding	571	378	483	1000	1903	608	1010	1182	400	1246	1484	78	2956	859	5.4	10.477	13.942	22.644	19.841	14.394	23.9	15.896	13.065	17.121	17.39	5.575	15.549	13.749
YDL188C	PPH22	protein_coding	748	166	287	1232	1244	412	720	914	346	1061	824	124	3495	280	14.458	9.403	16.93	57.013	26.507	19.934	34.82	25.121	23.096	29.795	19.734	18.111	37.573	9.159
YDL187C	*	protein_coding	12	22	52	204	258	68	142	234	32	62	40	1	62	0	0.942	5.059	12.454	38.328	22.319	13.358	27.882	26.111	8.673	7.069	3.889	0.593	2.706	0
Unit42	Unit42	anti-sense	58	73	522	1847	1726	805	1144	1107	328	708	753	16	299	9	2.127	7.845	58.422	162.158	69.774	73.893	104.964	57.723	41.539	37.72	34.213	4.434	6.098	0.558
YDL185C-A	*	protein_coding	463	104	167	337	749	236	289	573	159	349	364	89	1764	231	63.743	41.96	70.172	111.081	113.677	81.332	99.552	112.175	75.6	69.808	62.093	92.596	135.076	53.825
YDL184C	RPL41A	protein_coding	8612	4009	1265	7113	6042	1926	23243	5574	2083	37946	6844	584	62168	6196	662.567	903.882	297.038	1310.2	512.442	370.917	4474.25	609.793	553.459	4241.49	652.42	339.54	2660.25	806.779
CDL184CTs3	CUT_CDL184CTs3	CUTs	0	0	0	0	0	0	0	0	0	0	0	0	0	0	0	0	0	0	0	0	0	0	0	0	0	0	0	0
YDL183C	*	protein_coding	62	229	65	142	151	89	113	153	42	113	144	6	147	45	1.548	16.759	4.954	8.49	4.157	5.563	7.061	5.433	3.622	4.1	4.456	1.132	2.042	1.902
4R-55	XUT_4R-55	XUTs	41	14	389	382	634	279	237	299	99	203	229	7	160	1	1.778	1.779	51.474	39.652	30.302	30.279	25.71	18.433	14.824	12.787	12.302	2.294	3.858	0.073
354064	CUT474	CUTs	23	12	219	182	381	157	103	123	49	82	104	4	92	1	2.194	3.355	63.772	41.574	40.073	37.496	24.588	16.687	16.146	11.367	12.295	2.885	4.882	0.162
354065	CUT475	CUTs	95	20	137	322	677	239	305	556	167	501	493	17	720	281	7.588	4.681	33.397	61.576	59.61	47.784	60.953	63.148	46.066	58.138	48.79	10.262	31.986	37.985
4R-56	XUT_4R-56	XUTs	68	6	116	266	567	183	250	399	125	436	401	10	615	192	7.335	1.897	38.19	68.697	67.424	49.413	67.474	61.2	46.566	68.329	53.596	8.151	36.898	35.052
Unit43	Unit43	anti-sense	1460	1138	748	1634	2399	1151	1468	2502	713	2588	2353	222	5317	1192	56.649	129.398	88.58	151.793	102.614	111.791	142.517	138.043	95.542	145.891	113.123	65.094	114.745	78.276
4R-57	XUT_4R-57	XUTs	1471	1138	748	1627	2393	1153	1469	2516	713	2597	2374	223	5346	1257	54.515	123.594	84.606	144.361	97.765	106.962	136.216	132.587	91.256	139.83	109.012	62.454	110.195	78.842
360471	SUT460	SUTs	1397	1136	735	1626	2360	1135	1447	2448	706	2565	2189	217	5234	1170	57.623	137.318	92.53	160.576	107.313	117.191	149.339	143.583	100.572	153.715	111.876	67.641	120.078	81.678
354066	CUT476	CUTs	77	39	186	355	661	216	310	480	120	363	235	16	302	81	2.454	3.642	18.091	27.086	23.222	17.231	24.718	21.751	13.207	16.807	9.279	3.852	5.353	4.369
CDL179WTa2	CUT_CDL179WTa2	CUTs	27	14	66	135	274	78	157	216	45	133	99	1	120	0	2.912	4.426	21.728	34.865	32.582	21.061	42.374	33.131	16.764	20.843	13.232	0.816	7.2	0
CDL179WTa1	CUT_CDL179WTa1	CUTs	0	0	0	0	0	0	0	0	0	0	0	0	0	0	0	0	0	0	0	0	0	0	0	0	0	0	0	0
YDL177C	*	protein_coding	3	11	30	94	111	41	144	132	58	241	82	1	85	0	0.126	1.357	3.852	9.47	5.149	4.318	15.16	7.898	8.429	14.733	4.275	0.318	1.989	0
YDL175C	AIR2	protein_coding	65	83	99	292	518	76	192	107	59	245	270	8	274	2	1.925	7.203	8.948	20.702	16.91	5.634	14.226	4.505	6.034	10.541	9.907	1.791	4.513	0.1
YDL174C	DLD1	protein_coding	806	220	734	2445	3150	1029	1720	1330	780	2536	1315	115	4217	296	12.981	10.384	36.08	94.279	55.927	41.484	69.311	30.459	43.385	59.34	26.241	13.996	37.775	8.068
YDL172C	*	protein_coding	129	130	86	328	286	141	303	357	172	672	341	30	781	3	4.382	12.942	8.916	26.678	10.711	11.99	25.755	17.245	20.18	33.167	14.354	7.702	14.757	0.173
YDL171C	GLT1	protein_coding	7151	1793	2370	6839	7589	2884	5700	4081	2005	7191	4001	1344	38695	3392	32.75	24.064	33.127	74.988	38.315	33.063	65.316	26.577	31.712	47.847	22.704	46.515	98.566	26.291
CDL171CD3-B	CUT_CDL171CD3-B	CUTs	3	0	10	16	23	0	7	0	1	15	14	0	91	1	1.024	0	10.414	13.07	8.651	0	5.976	0	1.178	7.435	5.918	0	17.269	0.577
CDL171CD3-C	CUT_CDL171CD3-C	CUTs	0	0	0	0	0	0	0	0	0	0	0	0	0	0	0	0	0	0	0	0	0	0	0	0	0	0	0	0
YDL169C	UGX2	protein_coding	27	225	10	62	211	52	66	230	53	142	439	1	236	578	1.2	29.317	1.357	6.6	10.342	5.787	7.342	14.541	8.138	9.173	24.184	0.337	5.836	43.494
YDL167C	NRP1	protein_coding	325	285	737	1829	1728	710	1502	1508	395	2003	1526	31	1243	1035	4.5	11.565	31.146	60.633	26.376	24.609	52.036	29.691	18.889	40.294	26.181	3.243	9.573	24.254
YDL166C	FAP7	protein_coding	89	82	220	541	703	273	582	709	200	1032	727	25	465	387	3.479	9.394	26.247	50.632	30.295	26.714	56.924	39.41	27.001	58.611	35.212	7.384	10.11	25.603
YDL164C	CDC9	protein_coding	306	677	220	757	1316	334	615	986	242	840	756	52	1202	102	3.056	19.814	6.706	18.101	14.489	8.35	15.368	14.002	8.347	12.188	9.355	3.924	6.677	1.724
4R-68	XUT_4R-68	XUTs	49	16	41	95	152	62	84	118	37	152	95	13	275	1	3.826	3.661	9.771	17.76	13.084	12.119	16.412	13.102	9.978	17.244	9.191	7.671	11.943	0.132
YDL162C	*	protein_coding	0	23	12	37	114	10	18	26	5	28	5	0	22	0	0	5.927	3.22	7.789	11.05	2.201	3.96	3.251	1.519	3.577	0.545	0	1.076	0
4R-71	XUT_4R-71	XUTs	6	50	5	33	63	13	73	52	29	166	82	3	133	1	0.439	10.721	1.117	5.781	5.082	2.381	13.364	5.41	7.328	17.647	7.434	1.658	5.413	0.124
YDL160C-A	*	protein_coding	25	18	20	48	145	36	47	84	6	60	85	4	74	0	3.229	6.814	7.885	14.845	20.648	11.641	15.191	15.429	2.677	11.26	13.605	3.905	5.317	0
YDL160C	DHH1	protein_coding	748	321	496	876	1741	681	982	1525	522	1401	1714	111	3787	388	10.116	12.722	20.473	28.364	25.957	23.055	33.229	29.327	24.381	27.528	28.722	11.344	28.486	8.881
YDL159C-B	*	protein_coding	71	188	120	300	476	146	256	378	117	417	348	4	260	189	1.411	10.946	7.276	14.269	10.425	7.261	12.726	10.678	8.028	12.036	8.566	0.6	2.873	6.355
YDL158C	*	protein_coding	38	0	6	24	45	9	35	63	7	58	120	4	133	0	3.86	0	1.861	5.837	5.039	2.289	8.896	9.1	2.455	8.56	15.104	3.07	7.515	0
YDL157C	*	protein_coding	48	52	56	85	170	64	116	156	57	207	230	8	489	44	4.22	13.399	15.028	17.894	16.478	14.086	25.52	19.504	17.308	26.443	25.058	5.316	23.914	6.548
CDL157CD3-A	CUT_CDL157CD3-A	CUTs	0	0	0	0	0	0	0	0	0	0	0	0	0	0	0	0	0	0	0	0	0	0	0	0	0	0	0	0
YDL153C	SAS10	protein_coding	63	135	68	178	153	49	216	500	58	388	341	8	423	9	1.037	6.516	3.418	7.019	2.778	2.02	8.901	11.709	3.299	9.284	6.958	0.996	3.875	0.251
YDL151C	BUD30	protein_coding	58	46	109	201	457	110	218	297	114	350	317	8	264	3	2.734	6.354	15.679	22.681	23.745	12.978	25.708	19.905	18.556	23.967	18.513	2.849	6.921	0.239
354068	CUT477	CUTs	0	3	5	2	4	2	7	25	2	18	5	0	22	0	0	1.633	2.835	0.889	0.819	0.93	3.253	6.603	1.282	4.857	1.151	0	2.273	0
YDL148C	NOP14	protein_coding	69	107	113	305	707	115	350	371	118	672	680	12	545	464	0.809	3.674	4.041	8.556	9.132	3.373	10.261	6.181	4.775	11.44	9.872	1.063	3.552	9.201
354070	CUT478	CUTs	3	0	17	46	42	10	28	28	16	60	78	0	76	0	0.378	0	6.541	13.884	5.837	3.156	8.832	5.019	6.966	10.989	12.183	0	5.329	0
YDL145C	COP1	protein_coding	3641	1346	1626	5204	6825	2416	3813	4721	1602	5054	3469	769	14091	3351	28.303	30.663	38.577	96.854	58.487	47.013	74.163	52.185	43.008	57.08	33.413	45.175	60.924	44.087
YDL144C	*	protein_coding	1506	334	603	2947	2134	786	1471	1069	698	2522	879	298	7724	267	38.653	25.122	47.236	181.092	60.38	50.498	94.466	39.015	61.871	94.044	27.954	57.799	110.264	11.598
YDL142C	CRD1	protein_coding	94	72	259	385	388	335	302	510	200	416	412	16	459	17	2.919	6.551	24.543	28.619	13.28	26.036	23.461	22.516	21.445	18.765	15.85	3.755	7.927	0.894
YDL140C	RPO21	protein_coding	3069	1007	1538	4215	4094	2265	3599	2550	1581	5119	3437	577	18085	1794	18.37	17.665	28.098	60.406	27.015	33.938	53.902	21.705	32.684	44.518	25.492	26.101	60.21	18.175
YDL139C	SCM3	protein_coding	15	16	6	33	95	14	46	29	17	106	32	0	82	2	0.664	2.076	0.81	3.498	4.637	1.552	5.096	1.826	2.6	6.818	1.755	0	2.019	0.15
4R-81	XUT_4R-81	XUTs	2598	892	4855	11417	12540	5401	8371	8898	4305	10865	8584	437	9103	2020	17.896	18.006	102.068	188.287	95.223	93.127	144.273	87.154	102.412	108.733	73.264	22.749	34.876	23.549
Unit44	Unit44	anti-sense	675	402	1768	4399	4402	1844	2783	2790	1207	2982	2455	109	2443	747	8.666	15.125	69.277	135.214	62.301	59.26	89.397	50.933	53.516	55.621	39.053	10.575	17.445	16.231
CDL138WTa2	CUT_CDL138WTa2	CUTs	126	35	539	1362	1283	593	685	535	324	665	481	24	574	0	5.707	4.646	74.514	147.703	64.064	67.236	77.633	34.459	50.683	43.763	26.995	8.215	14.461	0
354071	CUT479	CUTs	142	71	949	1927	1895	944	1438	1724	625	1607	1189	10	426	343	10.689	15.662	218.028	347.29	157.252	177.876	270.839	184.534	162.48	175.749	110.898	5.688	17.836	43.698
354072	CUT480	CUTs	726	207	2495	5862	6056	2840	4581	4718	2470	6330	4648	87	2621	298	28.738	24.012	301.425	555.545	264.263	281.402	453.707	265.559	337.66	364.035	227.966	26.025	57.705	19.964
Unit45	Unit45	anti-sense	885	198	370	697	1435	508	650	803	438	1142	814	211	3295	375	42.738	28.022	54.534	80.587	76.394	61.409	78.54	55.141	73.05	80.124	48.707	77.004	88.503	30.649
YDL135C	RDI1	protein_coding	151	106	147	240	548	222	426	351	176	755	530	27	718	0	4.979	10.242	14.793	18.946	19.919	18.323	35.145	16.457	20.041	36.168	21.653	6.727	13.167	0
YDL134C	PPH21	protein_coding	649	159	892	2102	3974	1394	1604	3053	940	2319	2822	125	2346	1219	10.964	7.872	45.994	85.022	74.013	58.952	67.802	73.343	54.845	56.921	59.073	15.96	22.044	34.855
YDL133C-A	RPL41B	protein_coding	12153	5199	3668	15988	11042	5018	31010	21521	5655	60091	25839	944	94098	13019	921.444	1155.2	848.81	2902.29	922.935	952.382	5882.88	2320.27	1480.77	6619.45	2427.46	540.892	3968.22	1670.63
CDL130W-ATa4	CUT_CDL130W-ATa4	CUTs	85	4	13	37	50	43	57	96	36	187	103	7	237	0	13.969	1.926	6.52	14.559	9.059	17.689	23.439	22.434	20.433	44.65	20.974	8.694	21.664	0
4R-92	XUT_4R-92	XUTs	5085	859	1501	6489	4889	2380	4550	4004	2018	6337	3556	883	20562	2867	95.066	47.063	85.646	290.451	100.761	111.38	212.838	106.443	130.295	172.126	82.374	124.753	213.811	90.715
360472	SUT461	SUTs	5195	916	1523	6535	4978	2412	4593	4167	2039	6416	3751	900	20723	3220	78.061	40.336	69.847	235.1	82.459	90.724	172.682	89.035	105.813	140.068	69.837	102.199	173.193	81.888
Unit46	Unit46	anti-sense	5191	916	1519	6534	4959	2411	4590	4162	2036	6407	3767	900	20727	3220	80.745	41.755	72.114	243.335	85.035	93.877	178.641	92.057	109.374	144.793	72.603	105.795	179.321	84.769
4R-94	XUT_4R-94	XUTs	97	73	157	463	685	198	389	391	87	360	599	10	350	85	1.842	4.062	9.099	21.05	14.34	9.412	18.483	10.558	5.705	9.932	14.094	1.435	3.697	2.732
Unit47	Unit47	anti-sense	111	69	244	732	915	339	600	622	195	632	702	9	599	116	2.95	5.375	19.793	46.581	26.81	22.554	39.901	23.508	17.899	24.405	23.119	1.808	8.855	5.218
YDL126C	CDC48	protein_coding	3570	1422	1217	3842	4951	2368	3284	3121	1689	4831	2998	651	14703	4091	41.986	49.01	43.685	108.182	64.19	69.713	96.637	52.194	68.602	82.547	43.688	57.859	96.177	81.43
YDL125C	HNT1	protein_coding	541	136	475	1164	2004	865	946	1303	425	1283	1287	111	3149	453	20.71	15.256	55.496	106.68	84.568	82.887	90.608	70.926	56.186	71.355	61.044	32.112	67.046	29.349
4R-100	XUT_4R-100	XUTs	1433	500	1842	3579	4088	2724	2415	3311	1884	3695	2956	257	5767	663	20.027	20.479	78.57	119.756	62.983	95.297	84.449	65.8	90.934	75.027	51.189	27.144	44.829	15.682
Unit48	Unit48	anti-sense	373	285	358	1074	756	449	535	643	331	682	613	71	1071	122	16.284	36.463	47.702	112.259	36.385	49.068	58.44	39.917	49.906	43.258	33.159	23.425	26.006	9.014
YDL121C	*	protein_coding	340	190	745	2001	1857	590	2253	2072	830	3908	2753	72	2897	1485	23.717	38.84	158.609	334.181	142.798	103.02	393.221	205.519	199.95	396.054	237.942	37.954	112.396	175.314
YDL119C	*	protein_coding	36	88	99	278	392	184	296	235	152	407	247	10	185	1	0.946	6.78	7.943	17.498	11.361	12.108	19.471	8.785	13.8	15.545	8.046	1.988	2.705	0.045
CDL118WTa2	CUT_CDL118WTa2	CUTs	16	29	206	330	240	175	166	127	83	177	130	4	72	5	2.05	10.889	80.554	101.227	33.898	56.125	53.214	23.137	36.726	32.947	20.637	3.874	5.131	1.084
354073	CUT481	CUTs	3	0	58	60	163	75	64	284	53	58	66	1	22	0	0.391	0	23.056	18.71	23.404	24.452	20.857	52.599	23.841	10.975	10.651	0.984	1.594	0
4R-104	XUT_4R-104	XUTs	80	72	80	274	260	95	174	205	135	476	180	19	400	101	5.298	13.973	16.17	43.443	18.981	15.748	28.831	19.304	30.875	45.797	14.77	9.508	14.733	11.32
YDL115C	IWR1	protein_coding	81	338	118	447	928	257	609	841	238	954	936	6	389	405	1.807	22.099	8.035	23.876	22.823	14.352	33.995	26.68	18.337	30.922	25.874	1.011	4.827	15.292
YDL113C	ATG20	protein_coding	16	44	98	290	404	186	346	484	201	734	778	4	409	98	0.217	1.751	4.063	9.431	6.049	6.324	11.759	9.348	9.429	14.485	13.094	0.41	3.09	2.253
YDL111C	RRP42	protein_coding	485	154	644	1690	1633	746	1139	1008	436	1767	1190	75	2062	195	16.37	15.232	66.341	136.568	60.761	63.028	96.19	48.379	50.823	86.65	49.767	19.131	38.71	11.139
YDL110C	TMA17	protein_coding	109	44	59	525	369	229	577	440	199	1258	467	25	746	29	4.752	5.621	7.85	54.799	17.734	24.991	62.941	27.277	29.963	79.682	25.227	8.236	18.089	2.14
YDL109C	*	protein_coding	120	50	51	279	272	114	222	481	53	270	272	18	298	2	1.718	2.097	2.228	9.561	4.292	4.084	7.951	9.79	2.62	5.615	4.824	1.948	2.372	0.048
YDL106C	PHO2	protein_coding	41	184	100	175	327	87	235	331	116	488	296	4	287	1	0.735	9.666	5.471	7.511	6.462	3.904	10.541	8.437	7.182	12.71	6.575	0.541	2.862	0.03
YDL104C	QRI7	protein_coding	70	61	95	214	454	113	188	277	79	195	300	14	146	169	1.515	3.87	6.277	11.092	10.834	6.123	10.183	8.527	5.906	6.133	8.047	2.291	1.758	6.192
YDL103C	QRI1	protein_coding	82	93	121	211	364	141	222	294	111	392	272	21	620	0	1.675	5.566	7.542	10.317	8.195	7.208	11.344	8.538	7.829	11.631	6.883	3.24	7.043	0
YDL101C	DUN1	protein_coding	16	64	114	212	367	153	295	302	105	514	397	2	248	3	0.297	3.484	6.463	9.427	7.515	7.113	13.71	7.976	6.735	13.87	9.136	0.28	2.562	0.095
YDL100C	GET3	protein_coding	1308	306	724	2276	2889	955	1986	1633	769	3175	1888	234	7118	819	26.661	18.278	45.04	111.07	64.916	48.726	101.285	47.331	54.133	94.023	47.682	36.045	80.696	28.253
YDL098C	SNU23	protein_coding	72	15	37	127	193	64	208	151	63	398	146	14	210	0	2.99	1.825	4.689	12.625	8.834	6.652	21.609	8.915	9.034	24.009	7.511	4.393	4.85	0
YDL097C	RPN6	protein_coding	282	107	132	440	534	369	547	547	314	1052	813	72	864	625	5.917	6.579	8.454	22.104	12.352	19.381	28.717	16.32	22.753	32.07	21.137	11.417	10.083	22.195
YDL096C	OPI6	protein_coding	839	326	917	12107	7273	1132	6138	5041	1175	10298	2867	104	7341	442	64.391	73.322	214.796	2224.64	615.339	217.473	1178.67	550.135	311.437	1148.27	272.635	60.319	313.363	57.412
YDL094C	*	protein_coding	32	1	125	282	358	167	207	213	109	251	141	6	203	0	1.91	0.175	22.767	40.291	23.552	24.947	30.908	18.075	22.464	21.762	10.426	2.707	6.738	0
CDL093WTa2	CUT_CDL093WTa2	CUTs	26	26	30	165	368	44	98	216	37	97	178	2	327	0	1.718	5.035	6.051	26.106	26.809	7.278	16.204	20.297	8.444	9.313	14.575	0.999	12.019	0
354074	CUT482	CUTs	0	7	52	183	309	86	123	172	48	119	127	0	50	0	0	2.057	15.916	43.939	34.162	21.589	30.864	24.528	16.624	17.339	15.781	0	2.789	0
4R-120	XUT_4R-120	XUTs	1	5	68	155	181	101	106	91	54	126	148	0	44	0	0.081	1.188	16.834	30.1	16.184	20.506	21.512	10.495	15.126	14.848	14.874	0	1.985	0
YDL091C	UBX3	protein_coding	109	47	162	432	362	214	474	575	275	1107	473	22	839	19	1.966	2.485	8.919	18.659	7.199	9.664	21.395	14.75	17.134	29.014	10.573	2.998	8.418	0.58
YDL090C	RAM1	protein_coding	57	39	97	300	414	123	235	231	82	271	374	7	424	397	1.359	2.727	7.062	17.132	10.886	7.344	14.025	7.835	6.755	9.391	11.053	1.262	5.625	16.026
YDL088C	ASM4	protein_coding	357	2662	76	334	1789	125	377	3056	103	514	2679	10	1799	4515	7.061	154.301	4.588	15.817	39.008	6.189	18.658	85.951	7.036	14.771	65.656	1.494	19.791	151.142
YDL087C	LUC7	protein_coding	64	20	56	202	169	60	145	159	70	240	187	14	232	4	1.667	1.527	4.452	12.598	4.853	3.912	9.451	5.89	6.297	9.083	6.036	2.756	3.361	0.176
CDL087CD3-B	CUT_CDL087CD3-B	CUTs	0	0	0	0	0	0	0	0	0	0	0	0	0	0	0	0	0	0	0	0	0	0	0	0	0	0	0	0
YDL086C-A	*	protein_coding	2006	340	545	1791	1989	709	928	1101	456	1457	724	434	8061	205	76.79	38.141	63.674	164.145	83.935	67.938	88.884	59.931	60.285	81.032	34.34	125.55	171.629	13.281
Unit49	Unit49	anti-sense	1491	292	459	1510	1393	544	685	706	332	1103	475	301	6409	83	74.883	42.977	70.358	181.57	77.125	68.391	86.079	50.42	57.586	80.484	29.559	114.242	179.03	7.055
YDL085C-A	*	protein_coding	148	187	93	294	281	133	310	376	139	708	416	10	1417	1298	9.678	35.837	18.562	46.031	20.258	21.771	50.723	34.964	31.392	67.267	33.708	4.941	51.54	143.661
4R-125	XUT_4R-125	XUTs	127	182	177	815	908	258	342	542	141	357	324	22	508	16	2.198	9.229	9.348	33.765	17.321	11.176	14.807	13.337	8.426	8.975	6.947	2.877	4.889	0.469
354076	CUT483	CUTs	82	76	158	703	774	213	279	426	118	253	255	15	333	16	2.551	6.929	15.002	52.361	26.545	16.587	21.717	18.845	12.678	11.435	9.83	3.527	5.762	0.843
YDL083C	RPS16B	protein_coding	2501	783	682	1419	2058	944	1431	1463	521	1835	1212	440	14963	344	83.963	77.034	69.88	114.056	76.165	79.331	120.203	69.841	60.406	89.503	50.416	111.63	279.398	19.545
354077	CUT484	CUTs	0	0	10	36	33	12	24	13	3	14	10	0	25	0	0	0	4.964	14.018	5.917	4.886	9.766	3.007	1.685	3.308	2.015	0	2.261	0
YDL081C	RPP1A	protein_coding	24844	3357	4525	11419	10751	6052	6768	7632	5011	13517	9083	4878	94142	8198	1614.58	639.352	897.539	1776.75	770.239	984.539	1100.53	705.289	1124.69	1276.28	731.407	2395.71	3402.93	901.705
YDL080C	THI3	protein_coding	99	74	724	1420	1958	699	714	1077	364	726	667	13	329	2	1.517	3.323	33.851	52.083	33.067	26.805	27.368	23.461	19.258	16.159	12.661	1.504	2.803	0.052
YDL079C	MRK1	protein_coding	247	10	738	1158	1623	756	693	897	367	623	428	39	474	19	3.932	0.466	35.854	44.131	28.48	30.123	27.6	20.303	20.176	14.408	8.441	4.692	4.197	0.512
YDL078C	MDH3	protein_coding	703	163	172	530	950	337	563	485	285	868	594	128	3027	249	17.514	11.901	13.078	31.612	26.09	21.016	35.094	17.181	24.521	31.417	18.336	24.099	41.943	10.499
YDL077C	VAM6	protein_coding	55	129	109	264	559	140	259	612	119	374	676	11	410	49	0.423	2.909	2.56	4.863	4.741	2.696	4.986	6.695	3.162	4.181	6.444	0.64	1.754	0.638
YDL076C	RXT3	protein_coding	182	317	186	448	771	179	489	553	233	730	507	17	607	93	4.825	24.629	15.05	28.436	22.533	11.879	32.438	20.847	21.333	28.118	16.655	3.406	8.951	4.173
snR63	*	snoRNA	44595	7136	7193	6662	13766	16550	9541	16491	10802	19660	26055	9203	127912	83793	5489.49	2574.25	2702.41	1963.41	1868.06	5099.63	2938.61	2886.57	4592.19	3516.06	3974	8561.08	8757.64	17457.1
YDL074C	BRE1	protein_coding	109	96	378	660	990	403	609	839	300	980	1076	19	588	11	1.461	3.771	15.463	21.179	14.628	13.521	20.423	15.99	13.887	19.083	17.869	1.924	4.383	0.25
YDL072C	YET3	protein_coding	1179	440	536	1227	1973	1158	1043	1578	896	1861	1988	236	4610	626	42.49	46.47	58.956	105.87	78.385	104.465	94.049	80.866	111.518	97.441	88.772	64.273	92.406	38.182
YDL071C	*	protein_coding	11	38	52	318	425	77	265	229	42	274	261	0	160	2	0.84	8.505	12.121	58.147	35.782	14.721	50.64	24.87	11.078	30.404	24.699	0	6.797	0.259
YDL069C	CBS1	protein_coding	21	5	82	129	213	74	191	136	87	340	309	1	159	7	0.741	0.517	8.826	10.893	8.282	6.533	16.855	6.821	10.597	17.422	13.503	0.266	3.119	0.418
YDL067C	COX9	protein_coding	2019	719	754	2174	2991	985	1421	2711	988	2644	2814	341	6692	1297	108.893	113.643	124.116	280.727	177.835	132.982	191.761	207.914	184.03	207.182	188.052	138.986	200.747	118.391
YDL065C	PEX19	protein_coding	50	65	67	162	103	47	224	256	57	401	289	10	455	16	1.343	5.115	5.491	10.415	3.049	3.159	15.05	9.775	5.286	15.644	9.615	2.028	6.795	0.727
YDL063C	*	protein_coding	122	89	101	295	473	79	464	334	80	495	285	17	781	122	1.868	3.993	4.72	10.815	7.984	3.028	17.777	7.272	4.23	11.012	5.407	1.966	6.651	3.162
354080	CUT485	CUTs	0	0	11	2	0	1	1	2	2	2	2	0	2	0	0	0	6.545	0.933	0	0.488	0.488	0.554	1.346	0.566	0.483	0	0.217	0
YDL061C	RPS29B	protein_coding	5277	3226	1408	3491	4618	1755	1769	3424	1808	3465	3654	1060	17498	2374	418.29	749.385	340.635	662.523	403.536	348.228	350.849	385.935	494.948	399.044	358.881	634.966	771.453	318.485
YDL059C	RAD59	protein_coding	56	44	64	204	326	96	198	215	87	266	190	18	139	6	1.64	3.775	5.719	14.302	10.523	7.036	14.506	8.952	8.798	11.316	6.893	3.983	2.264	0.298
354081	CUT486	CUTs	0	0	18	56	72	30	30	43	10	37	26	1	10	0	0	0	4.673	11.405	6.752	6.388	6.385	5.201	2.938	4.573	2.74	0.643	0.473	0
CDL059CD1	CUT_CDL059CD1	CUTs	0	0	2	8	6	2	1	7	1	9	2	0	0	0	0	0	1.047	3.286	1.135	0.859	0.429	1.707	0.592	2.243	0.425	0	0	0
354082	CUT487	CUTs	30	18	89	166	200	77	79	126	33	92	140	4	30	0	2.668	4.691	24.154	35.341	19.605	17.139	17.577	15.932	10.134	11.886	15.425	2.688	1.484	0
YDL055C	PSA1	protein_coding	5273	1882	2527	4654	7309	3776	5123	5446	2457	6945	5233	934	18330	5795	125.392	131.154	183.405	264.971	191.605	224.771	304.817	184.153	201.784	239.944	154.189	167.848	242.44	233.229
CDL055CD2	CUT_CDL055CD2	CUTs	616	410	725	711	1644	948	711	1121	589	1180	1315	128	2255	2534	64.669	126.139	232.3	178.709	190.263	249.126	186.761	167.344	213.55	179.98	171.053	101.549	131.671	450.235
354083	CUT488	CUTs	0	1	6	5	0	4	5	3	2	8	37	0	9	0	0	0.395	2.467	1.613	0	1.349	1.685	0.575	0.93	1.566	6.176	0	0.674	0
CDL055CD1-A	CUT_CDL055CD1-A	CUTs	0	10	0	12	1	0	6	4	0	10	0	0	4	0	0	10.823	0	10.61	0.407	0	5.544	2.101	0	5.365	0	0	0.822	0
YDL054C	MCH1	protein_coding	626	449	243	845	1162	486	626	868	354	978	781	147	2708	264	11.083	23.295	13.131	35.817	22.679	21.538	27.73	21.852	21.644	25.156	17.133	19.667	26.666	7.91
YDL053C	PBP4	protein_coding	143	171	123	247	530	177	294	597	146	527	468	25	733	95	3.804	13.331	9.987	15.731	15.542	11.786	19.568	22.582	13.413	20.368	15.426	5.027	10.845	4.277
YDL052C	SLC1	protein_coding	377	123	1025	3108	2305	1574	1909	2061	902	2416	1579	82	1585	0	12.225	11.689	101.445	241.297	82.399	127.764	154.889	95.034	101.016	113.824	63.443	20.094	28.587	0
CDL052CD3-B	CUT_CDL052CD3-B	CUTs	0	18	53	130	244	91	100	285	34	122	141	2	94	0	0	13.914	42.669	82.1	70.952	60.087	66	106.899	30.973	46.755	46.084	3.988	13.791	0
YDL050C	*	protein_coding	237	162	310	668	1286	289	820	677	229	1164	740	26	1466	126	7.018	14.059	28.018	47.361	41.982	21.423	60.757	28.508	23.42	50.079	27.152	5.819	24.146	6.315
YDL049C	KNH1	protein_coding	55	141	72	144	435	56	156	171	49	207	156	12	262	1	1.721	12.932	6.877	10.79	15.008	4.387	12.215	7.61	5.296	9.412	6.049	2.837	4.561	0.053
CDL049CTs2	CUT_CDL049CTs2	CUTs	13	111	25	49	168	31	39	100	11	32	15	0	60	1	1.806	45.18	10.598	16.294	25.723	10.778	13.554	19.75	5.276	6.457	2.581	0	4.635	0.235
YDL048C	STP4	protein_coding	76	191	116	418	394	213	313	245	103	392	188	10	506	127	1.62	11.928	7.545	21.326	9.256	11.362	16.689	7.424	7.581	12.136	4.964	1.611	5.997	4.58
354084	CUT489	CUTs	0	8	5	8	53	7	7	13	1	12	74	0	6	0	0	4.355	2.835	3.558	10.852	3.255	3.253	3.433	0.642	3.238	17.03	0	0.62	0
CDL047WTa2	CUT_CDL047WTa2	CUTs	19	71	12	37	84	31	36	52	16	67	44	2	94	0	3.488	38.194	6.723	16.261	16.998	14.245	16.535	13.573	10.144	17.869	10.008	2.775	9.597	0
360478	SUT462	SUTs	3748	1076	483	1347	1484	892	1227	940	590	1773	1391	566	13509	566	112.046	94.267	44.07	96.411	48.907	66.751	91.779	39.959	60.914	77.007	51.525	127.87	224.621	28.637
4R-155	XUT_4R-155	XUTs	3754	1077	484	1354	1487	895	1230	969	590	1776	1388	566	13524	566	115.413	97.035	45.416	99.664	50.398	68.878	94.617	42.362	62.644	79.329	52.874	131.502	231.257	29.451
Unit50	Unit50	anti-sense	3672	1019	478	1328	1482	881	1203	922	585	1748	1355	565	13398	566	140.393	114.174	55.779	121.563	62.464	84.317	115.083	50.126	77.245	97.098	64.191	163.248	284.913	36.625
YDL045C	FAD1	protein_coding	153	43	126	312	631	153	386	409	191	842	487	27	479	0	4.224	3.479	10.617	20.623	19.204	10.573	26.663	16.056	18.211	33.773	16.659	5.634	7.355	0
YDL044C	MTF2	protein_coding	54	18	73	325	372	127	358	298	82	467	564	6	181	123	1.154	1.127	4.76	16.627	8.763	6.793	19.14	9.055	6.051	14.498	14.932	0.968	2.151	4.448
YDL043C	PRP11	protein_coding	19	12	25	46	107	30	84	177	47	155	126	1	75	8	0.745	1.378	2.99	4.316	4.622	2.943	8.236	9.863	6.361	8.825	6.118	0.297	1.635	0.531
YDL042C	SIR2	protein_coding	48	92	59	253	463	90	207	328	62	326	249	3	527	141	0.864	4.85	3.239	10.896	9.181	4.053	9.316	8.39	3.852	8.52	5.55	0.408	5.273	4.293
YDL040C	NAT1	protein_coding	406	1128	286	658	1150	336	664	691	221	982	1015	54	2107	258	4.591	37.379	9.871	17.814	14.335	9.511	18.786	11.111	8.63	16.133	14.221	4.614	13.251	4.937
YDL039C	PRM7	protein_coding	41	499	73	183	330	126	168	177	70	186	132	7	156	92	0.614	21.89	3.335	6.559	5.446	4.722	6.292	3.768	3.619	4.045	2.448	0.792	1.299	2.331
YDL037C	BSC1	protein_coding	4	16	19	45	55	29	41	9	24	35	67	1	40	0	0.125	1.463	1.81	3.362	1.892	2.265	3.201	0.399	2.587	1.587	2.59	0.235	0.694	0
YDL036C	PUS9	protein_coding	141	151	444	723	1107	343	560	901	225	720	562	12	588	82	2.265	7.109	21.769	27.807	19.604	13.793	22.509	20.582	12.483	16.804	11.187	1.456	5.254	2.23
YDL035C	GPR1	protein_coding	345	149	286	779	1251	407	665	817	416	1049	1105	63	1161	459	3.56	4.506	9.007	19.245	14.23	10.512	17.17	11.988	14.825	15.726	14.128	4.913	6.663	8.016
CDL035CTs1	CUT_CDL035CTs1	CUTs	22	18	41	77	344	61	76	108	36	81	195	3	131	129	2.185	5.24	12.431	18.313	37.67	15.168	18.89	15.255	12.35	11.69	24.001	2.251	7.238	21.687
YDL033C	SLM3	protein_coding	79	151	290	921	906	423	594	529	174	583	458	25	708	9	1.978	11.076	22.156	55.196	25.001	26.505	37.203	18.829	15.043	21.202	14.205	4.73	9.857	0.381
4R-167	XUT_4R-167	XUTs	21	201	13	109	130	41	79	67	29	107	142	1	80	0	2.161	60.623	4.083	26.858	14.749	10.563	20.343	9.805	10.307	15.999	18.108	0.778	4.579	0
CDL030WTa3-B	CUT_CDL030WTa3-B	CUTs	1	95	12	46	121	24	47	86	21	43	73	2	55	0	0.139	38.668	5.087	15.297	18.527	8.344	16.333	16.985	10.073	8.677	12.563	2.099	4.249	0
YDL028C	MPS1	protein_coding	40	243	117	235	315	141	229	279	204	614	696	5	382	4	0.47	8.363	4.193	6.607	4.078	4.145	6.728	4.659	8.274	10.475	10.127	0.444	2.495	0.08
YDL027C	*	protein_coding	102	38	48	120	296	118	130	243	100	238	299	17	418	30	2.163	2.362	3.107	6.093	6.921	6.265	6.899	7.329	7.325	7.334	7.858	2.726	4.931	1.077
YDL025C	RTK1	protein_coding	252	64	377	934	1179	578	710	719	440	1310	1045	39	1097	2	3.851	2.866	17.584	34.174	19.863	22.111	27.149	15.624	23.223	29.086	19.787	4.505	9.324	0.052
354085	CUT490	CUTs	1	14	22	29	6	29	15	35	12	15	12	0	13	1	0.17	6.962	11.393	11.781	1.122	12.317	6.368	8.445	7.031	3.698	2.523	0	1.227	0.287
CDL025CTs1	CUT_CDL025CTs1	CUTs	0	0	0	0	0	0	0	0	0	0	0	0	0	0	0	0	0	0	0	0	0	0	0	0	0	0	0	0
4R-172	XUT_4R-172	XUTs	20	2	31	73	164	75	95	105	37	116	146	0	103	0	1.121	0.328	5.304	9.797	10.134	10.523	13.323	8.369	7.162	9.447	10.14	0	3.211	0
YDL024C	DIA3	protein_coding	36	847	52	153	385	64	98	298	33	93	199	0	194	45	0.689	47.509	3.038	7.011	8.124	3.066	4.694	8.111	2.181	2.586	4.719	0	2.065	1.458
YDL022C-A	*	protein_coding	0	11	1	3	1	4	6	0	1	6	19	0	52	0	0	4.064	0.385	0.906	0.139	1.262	1.893	0	0.436	1.099	2.968	0	3.646	0
360481	SUT463	SUTs	0	9	0	0	0	1	0	1	0	3	0	0	22	0	0	4.898	0	0	0	0.465	0	0.264	0	0.809	0	0	2.273	0
YDL023C	*	protein_coding	684	130	677	1327	2038	1446	1049	1221	796	1420	1269	118	2962	334	66.886	37.254	202.053	310.68	219.696	353.952	256.66	169.78	268.822	201.742	153.757	87.2	161.1	55.277
354087	CUT491	CUTs	67	76	120	334	591	180	252	586	103	275	474	8	213	91	2.188	7.274	11.963	26.119	21.281	14.717	20.595	27.218	11.619	13.05	19.184	1.974	3.87	5.03
4R-177	XUT_4R-177	XUTs	25	43	65	226	424	102	141	379	52	124	237	5	132	91	1.246	6.278	9.884	26.96	23.289	12.721	17.578	26.852	8.948	8.976	14.631	1.883	3.658	7.673
YDL020C	RPN4	protein_coding	387	91	2829	1365	3910	2582	1146	2843	2023	1897	3902	56	815	62	6.377	4.394	142.272	53.85	71.024	106.498	47.247	66.613	115.121	45.413	79.665	6.974	7.469	1.729
YDL019C	OSH2	protein_coding	526	2471	515	1067	2434	889	911	1695	658	1954	1529	119	2238	294	3.963	54.561	11.843	19.248	20.217	16.767	17.174	18.161	17.123	21.391	14.275	6.775	9.379	3.749
4R-182	XUT_4R-182	XUTs	29	1	24	53	190	71	54	145	35	29	49	7	24	0	2.536	0.257	6.404	11.095	18.314	15.54	11.814	18.028	10.569	3.684	5.309	4.626	1.167	0
YDL018C	ERP3	protein_coding	210	108	265	853	1683	557	946	1355	628	2090	2089	41	1249	727	7.043	10.614	27.124	68.488	62.22	46.759	79.378	64.616	72.734	101.832	86.804	10.39	23.297	41.263
YDL016C	*	protein_coding	23	2	11	28	44	25	18	20	15	53	97	0	55	0	2.383	0.607	3.478	6.945	5.025	6.483	4.666	2.946	5.366	7.977	12.451	0	3.169	0
YDL015C	TSC13	protein_coding	3010	544	1339	2186	3768	1984	1980	2412	1207	2733	2431	509	11395	1697	77.892	41.254	105.755	135.436	107.492	128.517	128.202	88.755	107.87	102.752	77.947	99.54	164.01	74.323
CDL014WTa1	CUT_CDL014WTa1	CUTs	265	116	81	76	260	68	106	91	49	169	187	20	887	107	26.747	34.311	24.952	18.365	28.929	17.18	26.769	13.06	17.081	24.782	23.386	15.255	49.794	18.278
354091	CUT492	CUTs	6	13	49	33	100	23	26	29	15	32	59	2	54	96	0.711	4.513	17.715	9.359	13.058	6.819	7.706	4.884	6.136	5.507	8.659	1.791	3.558	19.245
YDL012C	*	protein_coding	279	60	108	239	249	126	185	218	96	299	183	45	952	17	16.218	10.221	19.161	33.262	15.956	18.334	26.907	18.019	19.273	25.252	13.181	19.767	30.779	1.672
YDL011C	*	protein_coding	65	5	167	308	433	216	325	365	216	556	427	9	312	34	6.297	1.419	49.38	71.442	46.245	52.383	78.782	50.283	72.272	78.261	51.258	6.59	16.812	5.575
YDL009C	*	protein_coding	1	0	12	29	39	29	54	140	9	77	111	0	54	0	0.097	0	3.549	6.727	4.165	7.033	13.09	19.287	3.012	10.838	13.325	0	2.91	0
360482	SUT464	SUTs	75	134	264	621	1267	254	472	693	137	477	495	28	452	3	3.093	16.197	33.235	61.327	57.612	26.226	48.713	40.646	19.516	28.586	25.299	8.727	10.37	0.209
Unit51	Unit51	anti-sense	71	133	213	564	1177	229	437	645	112	450	460	26	429	3	3.471	19.057	31.786	66.022	63.44	28.027	53.461	44.843	18.912	31.966	27.868	9.607	11.666	0.248
tT(AGU)D	*	tRNA	1	51	0	14	5	0	2	22	0	9	17	0	22	2	0.43	64.266	0	14.413	2.37	0	2.152	13.452	0	5.623	9.058	0	5.262	1.456
YDL007C-A	*	protein_coding	0	10	0	0	1	0	0	8	0	0	2	0	1	0	0	3.565	0	0	0.134	0	0	1.384	0	0	0.301	0	0.068	0
YDL005C	MED2	protein_coding	37	30	33	109	246	36	124	278	57	256	306	0	197	1	0.791	1.88	2.154	5.58	5.799	1.927	6.634	8.453	4.209	7.953	8.107	0	2.343	0.036
CDL004WTa2	CUT_CDL004WTa2	CUTs	0	0	0	0	0	0	0	0	0	0	0	0	2	0	0	0	0	0	0	0	0	0	0	0	0	0	0.944	0
CDL004WTa1-A	CUT_CDL004WTa1-A	CUTs	0	0	0	0	0	0	0	0	0	0	0	0	0	0	0	0	0	0	0	0	0	0	0	0	0	0	0	0
4R-190	XUT_4R-190	XUTs	31	3	246	329	790	202	208	347	65	270	329	9	59	445	1.908	0.541	46.211	48.481	53.602	31.122	32.032	30.369	13.816	24.144	25.09	4.187	2.02	46.355
360483	SUT465	SUTs	29	2	244	324	788	196	197	333	64	255	326	9	41	0	2.316	0.468	59.482	61.958	69.384	39.187	39.37	37.821	17.654	29.591	32.263	5.432	1.821	0
CDL004WTa1-B	CUT_CDL004WTa1-B	CUTs	16	2	134	137	255	79	59	76	24	98	143	3	18	0	2.602	0.953	66.516	53.347	45.72	32.163	24.01	17.576	13.48	23.157	28.817	3.686	1.628	0
YDL002C	NHP10	protein_coding	51	52	88	327	495	159	460	535	168	830	811	17	389	384	1.211	3.618	6.378	18.589	12.957	9.45	27.329	18.063	13.776	28.633	23.86	3.051	5.137	15.431
YDR001C	NTH1	protein_coding	477	240	383	1289	1756	768	1028	1406	765	1878	1808	112	2133	178	4.991	7.359	12.231	32.291	20.255	20.115	26.913	20.919	27.644	28.549	23.44	8.855	12.413	3.152
4R-195	XUT_4R-195	XUTs	45	12	57	175	334	71	115	144	60	141	206	1	71	0	3.132	2.448	12.109	29.162	25.627	12.37	20.027	14.252	14.422	14.258	17.765	0.527	2.749	0
YDR005C	MAF1	protein_coding	68	13	194	329	666	334	422	380	192	651	744	12	474	328	1.458	0.817	12.695	16.889	15.742	17.926	22.639	11.585	14.218	20.279	19.766	1.945	5.653	11.902
YDR006C	SOK1	protein_coding	258	150	122	456	571	244	364	528	180	791	524	58	802	297	2.721	4.636	3.927	11.516	6.639	6.442	9.606	7.919	6.556	12.121	6.848	4.623	4.705	5.302
Unit52	Unit52	anti-sense	214	34	700	1784	2061	695	864	1184	425	808	841	46	787	86	8.524	3.969	85.104	170.143	90.506	69.301	86.115	67.066	58.468	46.762	41.509	13.849	17.437	5.798
YDR008C	*	protein_coding	33	27	176	474	664	247	418	545	147	491	370	8	190	0	2.545	6.103	41.428	87.525	56.454	47.685	80.662	59.769	39.154	55.017	35.358	4.664	8.15	0
4R-200	XUT_4R-200	XUTs	9	30	39	84	132	49	48	37	32	72	108	0	52	0	0.272	2.661	3.603	6.087	4.405	3.713	3.636	1.593	3.345	3.166	4.051	0	0.875	0
YDR010C	*	protein_coding	0	11	6	11	2	4	8	6	2	7	4	0	29	12	0	3.038	1.726	2.482	0.208	0.944	1.887	0.804	0.652	0.959	0.467	0	1.52	1.915
354094	CUT493	CUTs	0	9	2	8	5	8	11	9	3	6	1	0	4	0	0	3.435	0.795	2.495	0.718	2.609	3.585	1.667	1.35	1.136	0.161	0	0.29	0
360485	SUT466	SUTs	8	68	130	166	412	136	147	313	57	125	152	2	68	5	0.33	8.22	16.366	16.393	18.734	14.042	15.171	18.358	8.12	7.491	7.769	0.624	1.56	0.349
4R-203	XUT_4R-203	XUTs	0	68	103	118	259	112	121	290	49	96	104	0	63	0	0	11.052	17.434	15.668	15.835	15.548	16.79	22.87	9.385	7.735	7.147	0	1.943	0
CDR013WTa3	CUT_CDR013WTa3	CUTs	0	0	4	12	26	9	23	14	2	31	1	0	13	0	0	0	3.042	7.158	7.14	5.613	14.337	4.959	1.72	11.22	0.309	0	1.801	0
CDR013WTa2	CUT_CDR013WTa2	CUTs	3	7	54	55	81	35	47	82	23	65	31	7	41	173	0.514	3.519	28.27	22.587	15.316	15.028	20.171	20.001	13.625	16.198	6.589	9.073	3.911	50.223
YDR015C	*	protein_coding	0	0	7	17	16	10	10	0	3	5	18	0	24	0	0	0	2.795	5.323	2.307	3.274	3.273	0	1.355	0.95	2.917	0	1.746	0
YDR016C	DAD1	protein_coding	121	55	239	804	860	268	628	680	307	1315	623	26	599	50	5.112	6.809	30.817	81.323	40.053	28.342	66.383	40.85	44.793	80.714	32.612	8.3	14.075	3.575
YDR017C	KCS1	protein_coding	203	1547	191	676	2025	225	565	1397	174	768	1286	16	712	466	1.918	42.825	5.507	15.288	21.087	5.32	13.354	18.765	5.676	10.54	15.052	1.141	3.741	7.45
YDR018C	*	protein_coding	22	37	122	185	383	145	127	311	59	132	132	0	105	0	0.58	2.858	9.813	11.674	11.128	9.566	8.375	11.656	5.37	5.054	4.311	0	1.539	0
YDR019C	GCV1	protein_coding	495	329	410	1563	1756	476	826	1297	451	1304	1153	73	1742	721	11.259	21.931	28.463	85.119	44.032	27.103	47.01	41.951	35.428	43.094	32.496	12.549	22.039	27.756
YDR020C	DAS2	protein_coding	67	35	178	872	1064	223	647	865	164	747	864	13	480	3	1.773	2.715	14.378	55.255	31.044	14.774	42.846	32.554	14.99	28.724	28.334	2.6	7.066	0.134
YDR022C	CIS1	protein_coding	25	15	99	325	506	88	245	236	83	309	135	2	265	0	1.059	1.862	12.799	32.962	23.63	9.331	25.968	14.216	12.143	19.017	7.086	0.64	6.244	0
tV(UAC)D	*	tRNA	2	4	0	24	15	0	27	230	0	52	29	0	41	2	0.848	4.972	0	24.374	7.014	0	28.656	138.731	0	32.047	15.242	0	9.673	1.436
CtV(UAC)DD2	CUT_CtV(UAC)DD2	CUTs	359	328	1	3607	2176	2	7172	7698	0	10176	11849	0	2813	406	70.43	188.578	0.599	1694.23	470.612	0.982	3520.53	2147.5	0	2900.48	2880.31	0	306.949	134.806
4R-212	XUT_4R-212	XUTs	21	354	107	193	570	106	165	240	53	120	199	5	67	36	1.767	87.303	27.482	38.886	52.88	22.329	34.743	28.72	15.404	14.672	20.75	3.179	3.136	5.127
360487	SUT467	SUTs	18	354	80	178	552	96	150	227	46	103	181	4	63	36	1.955	112.678	26.52	46.288	66.094	26.101	40.764	35.059	17.255	16.254	24.359	3.283	3.806	6.618
CtV(UAC)DD1	CUT_CtV(UAC)DD1	CUTs	0	0	0	0	19	0	0	25	0	0	1	0	0	0	0	0	0	0	20.546	0	0	34.871	0	0	1.215	0	0	0
YDR026C	*	protein_coding	41	398	130	382	395	142	354	447	130	515	431	2	309	422	0.638	18.134	6.169	14.219	6.77	5.526	13.77	9.882	6.98	11.633	8.303	0.235	2.672	11.104
YDR027C	VPS54	protein_coding	158	82	358	806	1894	447	564	1033	322	939	1322	19	526	21	1.719	2.613	11.884	20.989	22.709	12.17	15.349	15.976	12.095	14.838	17.816	1.561	3.182	0.387
YDR028C	REG1	protein_coding	140	173	143	317	656	163	386	705	190	799	931	19	892	203	1.139	4.123	3.55	6.172	5.881	3.318	7.854	8.152	5.336	9.44	9.381	1.167	4.035	2.794
YDR030C	RAD28	protein_coding	46	84	225	443	1275	265	372	629	193	458	609	9	269	319	0.749	4.01	11.186	17.277	22.896	10.806	15.162	14.569	10.858	10.839	12.292	1.108	2.437	8.794
YDR032C	PST2	protein_coding	1758	358	473	1111	1348	947	753	600	646	1385	733	307	5785	1292	66.326	39.582	54.465	100.355	56.065	89.435	71.082	32.189	84.171	75.917	34.266	87.529	121.394	82.498
354098	CUT494	CUTs	60	14	374	484	1402	280	403	941	151	391	832	4	153	2	1.622	1.109	30.862	31.33	41.787	18.95	27.262	36.177	14.099	15.359	27.872	0.818	2.301	0.091
4R-218	XUT_4R-218	XUTs	123	362	756	1333	2276	1088	1022	1379	403	980	1652	19	477	131	5.58	48.121	104.664	144.767	113.813	123.539	115.993	88.947	63.133	64.585	92.85	6.514	12.035	10.057
360490	SUT468	SUTs	121	367	828	1399	2089	1156	1030	1225	465	974	1524	17	517	127	4.197	37.303	87.653	116.176	79.876	100.367	89.387	60.418	55.7	49.082	65.496	4.455	9.974	7.455
YDR034C	LYS14	protein_coding	205	149	386	916	1554	440	864	770	295	1096	1237	19	1111	71	2.52	5.367	14.48	26.954	21.055	13.537	26.569	13.457	12.522	19.57	18.838	1.765	7.595	1.477
YDR034C-D	*	protein_coding	6	3	2	21	44	4	31	21	11	59	28	0	232	1	0.047	0.069	0.048	0.392	0.379	0.079	0.606	0.233	0.297	0.669	0.271	0	1.008	0.013
YDR034C-C	*	protein_coding	0	2	1	5	0	4	8	26	5	4	4	0	17	0	0	0.14	0.073	0.286	0	0.239	0.477	0.881	0.412	0.139	0.118	0	0.225	0
YDR034C-D	*	protein_coding	6	3	2	21	44	4	31	21	11	59	28	0	232	1	0.047	0.069	0.048	0.392	0.379	0.079	0.606	0.233	0.297	0.669	0.271	0	1.008	0.013
CtL(UAA)DC1	CUT_CtL(UAA)DC1	CUTs	0	0	0	0	0	0	0	0	0	0	0	0	0	0	0	0	0	0	0	0	0	0	0	0	0	0	0	0
YDR034C-A	*	protein_coding	0	6	63	95	53	73	73	61	43	101	86	0	40	0	0	3.118	34.099	40.336	10.362	32.406	32.392	15.383	26.336	26.023	18.898	0	3.946	0
YDR036C	EHD3	protein_coding	222	91	321	445	944	330	463	518	262	685	771	25	940	119	2.928	3.518	12.921	14.051	13.725	10.895	15.279	9.715	11.933	13.126	12.6	2.491	6.896	2.656
CDR036CD1	CUT_CDR036CD1	CUTs	0	0	0	0	0	0	0	0	0	0	0	0	0	0	0	0	0	0	0	0	0	0	0	0	0	0	0	0
YDR038C	ENA5	protein_coding	210	28	103	314	349	126	138	158	95	248	149	32	495	7	2.012	0.787	3.012	7.203	3.686	3.022	3.308	2.153	3.144	3.452	1.769	2.318	2.638	0.114
YDR039C	ENA2	protein_coding	98	7	15	19	167	22	11	20	16	17	79	8	60	244	0.939	0.197	0.439	0.436	1.764	0.528	0.264	0.273	0.529	0.237	0.938	0.579	0.32	3.957
YDR040C	ENA1	protein_coding	254	12	42	168	328	83	70	78	65	90	84	33	380	2	2.339	0.324	1.18	3.704	3.33	1.913	1.612	1.021	2.067	1.204	0.958	2.296	1.946	0.031
4R-231	XUT_4R-231	XUTs	30	28	75	183	192	51	65	353	28	73	197	2	72	0	1.336	3.654	10.192	19.507	9.424	5.684	7.241	22.349	4.306	4.722	10.868	0.674	1.783	0
YDR042C	*	protein_coding	22	3	42	7	69	27	16	15	13	30	4	5	25	0	1.145	0.458	6.673	0.873	3.96	3.519	2.084	1.111	2.337	2.269	0.258	1.966	0.724	0
snR47	*	snoRNA	10645	3324	812	2556	3670	1585	3021	3786	1653	7117	4698	1335	50481	27885	3375.18	3088.6	785.783	1940.31	1282.79	1257.98	2396.64	1706.95	1810.06	3278.49	1845.67	3198.79	8902.44	14963.7
4R-234	XUT_4R-234	XUTs	45	4	160	376	582	115	155	249	99	227	111	8	36	0	3.316	0.864	35.983	66.332	47.276	21.211	28.577	26.09	25.193	24.301	10.134	4.455	1.475	0
YDR043C	NRG1	protein_coding	185	118	289	821	1329	510	788	1187	320	1025	947	34	588	7	5.926	11.076	28.252	62.96	46.927	40.891	63.152	54.063	35.398	47.699	37.584	8.229	10.475	0.379
4R-237	XUT_4R-237	XUTs	69	11	122	279	382	115	171	189	47	179	160	9	189	283	1.814	0.847	9.789	17.561	11.071	7.567	11.248	7.065	4.267	6.837	5.212	1.789	2.764	12.592
360493	SUT469	SUTs	54	8	107	263	341	96	151	163	44	157	98	9	181	283	1.721	0.747	10.407	20.067	11.979	7.658	12.04	7.386	4.843	7.269	3.87	2.168	3.208	15.264
354100	CUT495	CUTs	3	0	0	0	4	0	3	0	3	3	0	0	6	0	0.687	0	0	0	1.01	0	1.72	0	2.374	0.999	0	0	0.765	0
YDR045C	RPC11	protein_coding	78	401	124	306	694	223	479	1028	204	733	831	13	332	771	2.993	45.095	14.523	28.113	29.358	21.421	45.99	56.094	27.036	40.866	39.512	3.769	7.086	50.073
YDR046C	BAP3	protein_coding	3118	526	6870	11530	17544	11742	9024	8806	7487	11266	9612	559	9664	3708	47.488	23.477	319.345	420.434	294.56	447.656	343.882	190.711	393.809	249.29	181.39	64.339	81.864	95.58
CDR046CD2	CUT_CDR046CD2	CUTs	5	10	42	182	550	30	156	389	20	144	656	0	90	16	1.725	10.109	44.217	150.306	209.144	25.904	134.64	190.803	23.826	72.166	280.375	0	17.267	9.341
YDR048C	*	protein_coding	0	1	30	42	71	27	30	90	27	58	92	0	25	0	0	0.219	6.827	7.497	5.836	5.039	5.597	9.542	6.952	6.283	8.499	0	1.037	0
354101	CUT496	CUTs	11	21	26	55	90	8	56	106	5	41	55	0	43	43	1.433	8.016	10.335	17.151	12.922	2.609	18.25	19.632	2.249	7.758	8.876	0	3.115	9.479
YDR050C	TPI1	protein_coding	15135	2678	2509	5936	11829	3570	5653	6523	2337	9375	7009	2557	66679	8479	475.082	246.347	240.371	446.108	409.328	280.511	443.984	291.154	253.347	427.547	272.605	606.555	1164.14	450.452
CDR050CTs2	CUT_CDR050CTs2	CUTs	10871	1954	1981	4436	8667	2763	4109	4343	1881	6578	4547	1974	47939	5606	639.02	336.604	355.406	624.305	561.632	406.556	604.343	363.015	381.86	561.779	331.178	876.89	1567.34	557.719
354102	CUT497	CUTs	0	0	0	0	1	1	1	25	0	0	26	0	1	0	0	0	0	0	0.215	0.488	0.488	6.931	0	0	6.281	0	0.108	0
YDR051C	DET1	protein_coding	210	133	236	719	995	336	681	982	355	1413	1138	20	601	105	6.178	11.466	21.19	50.642	32.269	24.743	50.127	41.079	36.068	60.393	41.481	4.445	9.834	5.228
YDR052C	DBF4	protein_coding	68	118	102	394	710	122	428	555	158	743	692	15	448	52	0.828	4.212	3.792	11.49	9.534	3.72	13.044	9.613	6.646	13.149	10.444	1.381	3.035	1.072
YDR054C	CDC34	protein_coding	221	72	514	900	1269	828	697	1066	554	930	934	42	925	1	6.085	5.81	43.196	59.331	38.52	57.07	48.019	41.738	52.681	37.204	31.865	8.739	14.166	0.047
CDR054CD1	CUT_CDR054CD1	CUTs	62	38	270	295	530	308	216	396	251	328	428	18	160	0	5.775	10.373	76.757	65.787	54.421	71.813	50.34	52.449	80.742	44.387	49.396	12.67	8.289	0
354103	CUT498	CUTs	9	29	72	81	233	76	65	73	38	104	103	0	33	0	0.819	7.733	19.994	17.644	23.37	17.309	14.798	9.444	11.94	13.748	11.612	0	1.67	0
4R-246	XUT_4R-246	XUTs	574	124	166	481	633	199	362	576	117	486	502	64	1577	1157	32.641	20.664	28.81	65.487	39.682	28.327	51.506	46.576	22.978	40.152	35.371	27.503	49.878	111.352
YDR056C	*	protein_coding	271	180	369	773	1511	577	882	1280	535	1809	1740	72	1368	715	9.612	18.71	39.945	65.642	59.08	51.229	78.273	64.557	65.534	93.22	76.469	19.3	26.987	42.921
YDR058C	TGL2	protein_coding	70	22	24	88	317	42	108	271	31	170	224	5	207	27	1.808	1.666	1.892	5.443	9.028	2.716	6.981	9.956	2.765	6.381	7.17	0.977	2.974	1.18
YDR059C	UBC5	protein_coding	327	142	150	287	560	206	295	647	181	414	474	43	1299	66	13.871	17.652	19.419	29.147	26.187	21.874	31.31	39.025	26.515	25.514	24.913	13.784	30.647	4.738
4R-252	XUT_4R-252	XUTs	22	43	76	232	599	112	183	356	76	225	258	8	329	38	0.879	5.033	9.263	22.183	26.371	11.196	18.286	20.217	10.482	13.055	12.766	2.415	7.308	2.569
360495	SUT470	SUTs	11	43	78	244	548	118	187	370	72	239	261	5	327	38	0.454	5.197	9.82	24.096	24.919	12.184	19.3	21.702	10.256	14.323	13.339	1.558	7.502	2.653
CDR061WTa2	CUT_CDR061WTa2	CUTs	4	1	15	33	120	27	40	32	11	44	67	1	74	17	0.657	0.482	7.523	12.984	21.741	11.107	16.448	7.478	6.243	10.506	13.643	1.243	6.764	4.729
4R-253	XUT_4R-253	XUTs	168	11	398	550	474	389	268	371	310	504	516	30	602	11	11.489	2.205	83.071	90.053	35.735	66.591	45.858	36.078	73.216	50.076	43.723	15.504	22.898	1.273
354105	CUT499	CUTs	156	144	120	358	424	205	434	470	214	763	498	28	892	44	8.729	23.612	20.492	47.959	26.153	28.713	60.76	37.395	41.353	62.026	34.526	11.839	27.76	4.167
4R-255	XUT_4R-255	XUTs	161	137	147	409	487	259	564	497	238	948	698	25	1061	41	8.992	22.424	25.059	54.693	29.986	36.211	78.819	39.473	45.909	76.928	48.305	10.551	32.961	3.876
CDR065WC4	CUT_CDR065WC4	CUTs	0	0	6	15	102	12	16	45	4	24	42	0	7	0	0	0	2.522	4.944	15.481	4.135	5.512	8.81	1.901	4.8	7.165	0	0.536	0
YDR066C	RTR2	protein_coding	34	53	37	58	141	49	71	118	41	83	63	12	103	0	1.806	8.25	5.998	7.376	8.256	6.515	9.436	8.912	7.52	6.405	4.146	4.815	3.043	0
YDR067C	OCA6	protein_coding	71	84	106	203	346	143	215	262	106	368	387	12	319	48	3.004	10.414	13.687	20.56	16.136	15.143	22.758	15.761	15.487	22.618	20.285	3.836	7.506	3.437
YDR069C	DOA4	protein_coding	99	84	289	489	624	315	354	733	243	620	498	16	460	25	0.971	2.414	8.649	11.48	6.746	7.733	8.686	10.221	8.229	8.833	6.051	1.186	2.509	0.415
YDR070C	FMP16	protein_coding	177	1255	84	242	729	105	245	1072	35	272	796	5	1068	1047	12.542	260.601	18.166	41.055	56.944	18.624	43.436	108.011	8.565	28.001	69.885	2.678	42.091	125.559
YDR071C	PAA1	protein_coding	377	249	448	1245	1674	707	1781	2523	913	3813	3066	63	2582	272	14.172	27.431	51.402	112.055	69.373	66.53	167.519	134.867	118.533	208.254	142.812	17.898	53.987	17.306
CDR071CTs3	CUT_CDR071CTs3	CUTs	7	13	12	21	71	30	98	74	38	207	72	1	74	0	2.22	12.079	11.612	15.941	24.817	23.81	77.746	33.363	41.611	95.356	28.286	2.396	13.05	0
YDR072C	IPT1	protein_coding	1082	375	1321	3777	4968	2091	2583	3403	1219	3162	2742	171	4182	227	18.661	18.953	69.536	155.963	94.457	90.274	111.466	83.458	72.609	79.232	58.597	22.289	40.117	6.626
4R-263	XUT_4R-263	XUTs	113	88	115	260	646	172	329	630	96	513	589	20	314	20	3.664	8.363	11.381	20.186	23.093	13.962	26.694	29.05	10.751	24.169	23.666	4.901	5.663	1.098
CDR073WTa2	CUT_CDR073WTa2	CUTs	88	53	84	138	157	123	190	333	79	344	271	14	231	20	5.637	9.95	16.424	21.165	11.087	19.724	30.454	30.334	17.477	32.017	21.51	6.777	8.231	2.169
360496	SUT471	SUTs	9	2	13	43	134	12	40	87	4	52	48	0	32	0	1.035	0.674	4.562	11.837	16.985	3.454	11.508	14.224	1.588	8.687	6.838	0	2.047	0
354107	CUT500	CUTs	17	12	68	89	134	63	78	104	31	97	121	3	53	0	1.168	2.416	14.256	14.636	10.147	10.832	13.405	10.158	7.353	9.68	10.298	1.556	2.025	0
4R-265	XUT_4R-265	XUTs	160	110	305	774	1281	408	568	1107	211	566	657	28	526	97	2.684	5.408	15.617	31.089	23.692	17.135	23.843	26.409	12.225	13.796	13.657	3.551	4.908	2.754
360497	SUT472	SUTs	127	98	208	639	1084	313	458	929	166	413	475	25	439	97	2.845	6.435	14.224	34.277	26.774	17.554	25.675	29.597	12.845	13.444	13.186	4.232	5.471	3.678
CDR076WTa3-C	CUT_CDR076WTa3-C	CUTs	0	14	3	1	6	1	4	1	0	4	1	0	5	0	0	14.153	3.159	0.826	2.281	0.864	3.453	0.491	0	2.005	0.427	0	0.959	0
Unit58	Unit58	anti-sense	59545	15961	9936	23346	16730	11929	12472	11025	9237	27816	13907	10136	348030	4624	1517.12	1191.75	772.65	1424.12	469.904	760.807	795.085	399.433	812.786	1029.67	439.036	1951.62	4931.99	199.394
YDR078C	SHU2	protein_coding	56	222	274	525	741	279	327	562	171	391	486	5	178	4	1.953	22.691	29.166	43.839	28.49	24.358	28.536	27.872	20.597	19.813	21.002	1.319	3.453	0.236
CDR078CD3-B	CUT_CDR078CD3-B	CUTs	17	0	85	178	106	83	87	74	63	96	34	1	30	1	2.642	0	40.313	66.224	18.158	32.285	33.826	16.352	33.81	21.674	6.547	1.174	2.593	0.263
354108	CUT501	CUTs	26	172	63	126	295	84	147	139	60	232	353	4	110	0	2.676	51.875	19.789	31.046	33.469	21.64	37.854	20.342	21.326	34.69	45.015	3.11	6.297	0
YDR079C-A	TFB5	protein_coding	31	28	100	207	218	112	280	357	112	542	436	12	330	49	2.202	5.828	21.675	35.196	17.067	19.91	49.753	36.051	27.469	55.923	38.366	6.44	13.035	5.89
YDR081C	PDC2	protein_coding	101	150	248	465	879	290	448	564	197	602	675	16	394	240	1.041	4.53	7.8	11.473	9.986	7.481	11.552	8.265	7.011	9.013	8.619	1.245	2.258	4.186
YDR084C	TVP23	protein_coding	841	325	255	917	1637	421	796	1266	378	1138	1439	147	4159	332	34.553	39.131	31.976	90.203	74.145	43.298	81.829	73.963	53.635	67.93	73.256	45.642	95.041	23.086
YDR085C	AFR1	protein_coding	80	320	126	405	739	250	335	367	201	576	540	11	772	253	0.966	11.322	4.643	11.707	9.835	7.555	10.12	6.3	8.381	10.103	8.078	1.003	5.184	5.17
YDR086C	SSS1	protein_coding	443	318	339	833	1571	600	1464	1891	494	2849	2926	59	4198	401	25.751	54.171	60.144	115.93	100.671	87.305	212.929	156.305	99.172	240.609	210.745	25.918	135.726	39.451
YDR087C	RRP1	protein_coding	109	25	282	713	1010	268	857	929	314	1491	1517	23	958	3	3.168	2.13	25.015	49.615	32.361	19.498	62.323	38.395	31.518	62.96	54.631	5.053	15.487	0.148
YDR088C	SLU7	protein_coding	25	764	151	205	656	112	246	375	103	334	909	3	711	573	0.493	44.201	9.098	9.689	14.277	5.535	12.152	10.527	7.023	9.58	22.235	0.448	7.807	19.145
tR(ACG)D	*	tRNA	3	3	0	85	11	0	76	30	0	224	11	0	24	4	1.29	3.781	0	87.507	5.214	0	81.767	18.343	0	139.939	5.86	0	5.74	2.911
4R-274	XUT_4R-274	XUTs	9	40	165	237	460	298	214	312	102	250	236	6	88	19	0.2	2.61	11.211	12.632	11.289	16.607	11.92	9.877	7.842	8.086	6.51	1.011	1.09	0.716
354109	CUT502	CUTs	0	1	0	0	67	3	3	12	1	4	3	0	1	0	0	0.358	0	0	9.021	0.917	0.917	2.084	0.422	0.71	0.454	0	0.068	0
360499	SUT473	SUTs	3	36	157	219	325	279	183	201	93	210	171	1	68	18	0.161	5.661	25.712	28.134	19.224	37.474	24.569	15.336	17.233	16.371	11.369	0.406	2.029	1.635
YDR090C	*	protein_coding	228	93	215	886	880	429	438	537	216	561	620	35	813	189	7.671	9.169	22.077	71.367	32.638	36.129	36.87	25.69	25.097	27.422	25.846	8.898	15.213	10.762
YDR091C	RLI1	protein_coding	1447	2742	732	1517	5363	709	1497	1675	405	1617	2070	271	4897	863	22.53	125.116	34.786	56.551	92.054	27.634	58.32	37.085	21.778	36.579	39.935	31.886	42.409	22.742
354110	CUT503	CUTs	208	216	582	958	1466	537	781	646	319	1068	822	36	1763	69	5.227	15.909	44.642	57.643	40.616	33.782	49.111	23.086	27.687	38.996	25.597	6.836	24.644	2.935
YDR095C	*	protein_coding	1	30	11	33	10	28	17	8	7	16	24	0	57	0	0.076	6.714	2.564	6.034	0.842	5.353	3.248	0.869	1.846	1.775	2.271	0	2.421	0
CDR093WTa1-A	CUT_CDR093WTa1-A	CUTs	0	11	4	9	1	1	2	5	0	1	2	0	40	0	0	6.657	2.522	4.45	0.228	0.517	1.034	1.468	0	0.3	0.512	0	4.594	0
YDR097C	MSH6	protein_coding	170	85	123	349	491	195	372	647	129	576	671	27	603	172	1.349	1.978	2.98	6.634	4.297	3.875	7.389	7.304	3.537	6.644	6.6	1.62	2.662	2.311
YDR098C	GRX3	protein_coding	450	378	335	1041	1557	397	1008	1145	309	1610	1048	60	2009	265	13.376	32.927	30.392	74.086	51.021	29.54	74.97	48.397	31.721	69.53	38.599	13.478	33.215	13.332
tQ(UUG)D2	*	tRNA	9	341	0	34	29	0	131	20	0	52	45	0	68	153	3.924	435.67	0	35.489	13.938	0	142.898	12.399	0	32.937	24.308	0	16.489	112.892
YDR098C-B	*	protein_coding	5	1	2	1	6	1	4	6	3	12	54	0	42	0	0.04	0.023	0.048	0.019	0.052	0.02	0.079	0.067	0.082	0.138	0.53	0	0.185	0
YDR098C-A	*	protein_coding	1	1	0	1	33	0	0	1	1	1	17	0	0	0	0.024	0.07	0	0.057	0.863	0	0	0.034	0.082	0.035	0.5	0	0	0
YDR098C-B	*	protein_coding	5	1	2	1	6	1	4	6	3	12	54	0	42	0	0.04	0.023	0.048	0.019	0.052	0.02	0.079	0.067	0.082	0.138	0.53	0	0.185	0
4R-283	XUT_4R-283	XUTs	167	50	148	374	860	248	350	699	139	407	613	27	445	310	3.883	3.407	10.503	20.82	22.044	14.434	20.362	23.111	11.162	13.749	17.66	4.744	5.755	12.199
YDR101C	ARX1	protein_coding	340	334	469	965	1513	393	798	895	164	981	768	43	2154	423	5.806	16.716	24.446	39.458	28.485	16.801	34.1	21.735	9.673	24.341	16.252	5.548	20.461	12.226
CDR100WTa1-A	CUT_CDR100WTa1-A	CUTs	0	0	0	0	0	0	0	0	0	0	0	0	0	0	0	0	0	0	0	0	0	0	0	0	0	0	0	0
YDR102C	*	protein_coding	2	12	68	73	137	53	34	23	36	63	55	0	86	0	0.189	3.315	19.563	16.475	14.236	12.506	8.019	3.083	11.72	8.628	6.424	0	4.509	0
YDR104C	SPO71	protein_coding	513	312	331	979	1476	385	785	1145	364	1212	1276	90	1802	622	3.564	6.353	7.019	16.285	11.305	6.695	13.646	11.312	8.734	12.234	10.985	4.725	6.963	7.314
YDR105C	TMS1	protein_coding	1193	399	1378	4260	5162	2050	2989	3528	1543	3566	2776	200	3988	962	20.069	19.67	70.749	171.571	95.726	86.323	125.806	84.391	89.642	87.153	57.861	25.425	37.313	27.388
tI(AAU)D	*	tRNA	3	15	0	9	26	0	61	17	0	42	45	0	2698	4	1.273	18.646	0	9.14	12.158	0	64.742	10.254	0	25.884	23.652	0	636.541	2.871
YDR107C	TMN2	protein_coding	831	566	669	1924	3189	1059	1868	3592	952	2709	5405	165	3936	2075	9.956	19.872	24.462	55.189	42.119	31.76	55.997	61.194	39.391	47.154	80.237	14.94	26.228	42.074
CtI(AAU)DTs1-B	CUT_CtI(AAU)DTs1-B	CUTs	0	0	0	0	0	0	0	0	0	0	0	0	0	0	0	0	0	0	0	0	0	0	0	0	0	0	0	0
YDR109C	*	protein_coding	122	71	162	600	495	218	375	534	122	513	488	21	351	575	1.783	3.04	7.226	20.992	7.974	7.975	13.711	11.096	6.158	10.892	8.836	2.32	2.853	14.221
YDR111C	ALT2	protein_coding	163	172	186	472	1061	253	313	687	131	382	680	28	535	498	2.361	7.301	8.223	16.369	16.943	9.174	11.344	14.151	6.553	8.039	12.205	3.065	4.31	12.209
YDR113C	PDS1	protein_coding	23	70	69	197	259	112	205	211	120	323	350	6	289	3	0.439	3.914	4.019	9	5.448	5.35	9.788	5.725	7.908	8.955	8.275	0.866	3.067	0.097
YDR114C	*	protein_coding	13	8	48	281	292	55	303	260	91	449	185	36	308	0	1.347	2.429	15.177	69.696	33.348	14.263	78.54	38.301	32.558	67.58	23.747	28.183	17.747	0
YDR116C	MRPL1	protein_coding	212	209	291	916	1284	413	845	837	361	1596	1020	46	1113	409	7.394	21.362	30.976	76.489	49.368	36.057	73.74	41.511	43.483	80.873	44.079	12.124	21.591	24.142
YDR117C	TMA64	protein_coding	113	60	104	364	601	152	289	300	96	354	428	18	422	2	2.021	3.145	5.677	15.587	11.85	6.805	12.933	7.63	5.93	9.199	9.485	2.434	4.198	0.061
354111	CUT504	CUTs	46	2	29	102	155	50	86	204	25	134	83	8	112	0	2.371	0.302	4.562	12.587	8.807	6.451	11.091	14.952	4.45	10.034	5.301	3.117	3.211	0
4R-298	XUT_4R-298	XUTs	46	2	27	98	147	48	83	204	22	131	83	8	110	0	3.053	0.389	5.468	15.571	10.754	7.974	13.782	19.251	5.042	12.631	6.825	4.011	4.06	0
CDR119WTa3-A	CUT_CDR119WTa3-A	CUTs	147	16	9	163	235	6	271	126	9	324	164	1	752	0	40.476	12.911	7.564	107.455	71.332	4.135	186.703	49.333	8.559	129.614	55.952	2.08	115.167	0
354112	CUT505	CUTs	295	117	122	314	412	147	257	240	118	365	271	45	1109	49	36.031	41.878	45.479	91.821	55.474	44.943	78.54	41.682	49.774	64.77	41.012	41.536	75.338	10.129
YDR120C	TRM1	protein_coding	112	96	103	271	477	103	277	355	81	373	273	27	549	59	1.987	4.992	5.578	11.513	9.331	4.575	12.299	8.957	4.964	9.616	6.002	3.62	5.418	1.772
YDR123C	INO2	protein_coding	108	138	85	199	334	94	188	219	51	239	210	21	311	411	2.295	8.595	5.513	10.125	7.825	5	9.997	6.618	3.743	7.379	5.53	3.373	3.676	14.783
Unit60	Unit60	anti-sense	135	309	228	599	910	250	453	556	151	560	508	27	489	291	1.609	10.791	8.293	17.091	11.955	7.457	13.507	9.422	6.215	9.696	7.501	2.431	3.241	5.869
YDR125C	ECM18	protein_coding	49	180	46	187	294	80	158	246	39	243	234	3	236	19	1.022	11.002	2.928	9.338	6.76	4.177	8.245	7.296	2.809	7.363	6.047	0.472	2.738	0.67
354113	CUT506	CUTs	14	36	76	185	424	98	129	143	45	147	80	0	183	3	0.929	7.001	15.394	29.394	31.019	16.28	21.42	13.495	10.314	14.173	6.578	0	6.755	0.337
4R-303	XUT_4R-303	XUTs	27	36	129	339	591	136	194	227	64	214	170	2	229	36	1.466	5.729	21.381	44.078	35.382	18.488	26.361	17.53	12.004	16.885	11.439	0.821	6.917	3.309
CDR126WTa3	CUT_CDR126WTa3	CUTs	169	23	943	1709	2305	708	778	1259	348	750	553	18	489	33	12.661	5.049	215.616	306.531	190.362	132.77	145.832	134.118	90.037	81.632	51.332	10.191	20.376	4.184
354114	CUT507	CUTs	176	36	912	1680	2183	695	783	1242	351	785	526	19	510	33	15.65	9.381	247.515	357.669	213.995	154.7	174.211	157.044	107.792	101.416	57.954	12.767	25.224	4.966
CDR127WTa2	CUT_CDR127WTa2	CUTs	54	34	9	26	63	3	38	46	3	41	26	0	286	69	11.376	20.991	5.787	13.114	14.631	1.582	20.03	13.78	2.182	12.549	6.787	0	33.512	24.602
YDR129C	SAC6	protein_coding	1686	527	870	1860	3051	1240	1507	2118	1035	2514	1974	309	6359	796	22.811	20.896	35.926	60.252	45.507	41.996	51.017	40.749	48.362	49.419	33.093	31.594	47.854	18.227
YDR130C	FIN1	protein_coding	27	9	105	287	473	179	320	516	166	606	443	10	253	29	0.778	0.76	9.229	19.788	15.016	12.903	23.058	21.13	16.509	25.355	15.807	2.175	4.052	1.414
YDR131C	*	protein_coding	29	20	100	182	329	105	114	209	64	173	176	2	129	1	0.545	1.101	5.733	8.186	6.813	4.938	5.358	5.583	4.152	4.721	4.097	0.285	1.348	0.032
YDR132C	*	protein_coding	99	216	359	608	1025	432	444	554	276	433	462	14	346	148	1.691	10.811	18.712	24.86	19.298	18.468	18.973	13.453	16.278	10.744	9.776	1.808	3.287	4.278
YDR133C	*	protein_coding	723	408	202	1041	1009	518	1036	911	360	1529	643	137	5483	671	67.544	111.701	57.596	232.84	103.915	121.136	242.163	121.019	116.15	207.53	74.43	96.721	284.902	106.093
YDR134C	*	pseudogene	3244	948	738	3493	3759	1963	2865	2336	1360	4166	1747	562	11229	2	247.756	212.179	172.027	638.709	316.486	375.284	547.483	253.692	358.718	462.264	165.321	324.366	476.997	0.259
4R-309	XUT_4R-309	XUTs	16	3	2	22	23	17	37	30	12	60	43	0	24	2	1.069	0.587	0.408	3.518	1.694	2.842	6.183	2.849	2.768	5.822	3.558	0	0.891	0.226
YDR135C	YCF1	protein_coding	2128	1042	4194	3464	6556	4697	2935	3577	2954	4028	4580	439	8211	1035	14.346	20.587	86.297	55.913	48.725	79.267	49.509	34.291	68.779	39.454	38.259	22.367	30.789	11.809
YDR136C	VPS61	protein_coding	37	19	288	343	362	258	241	305	225	293	271	9	68	0	2.027	3.05	48.153	44.987	21.861	35.379	33.033	23.759	42.568	23.32	18.395	3.727	2.072	0
CDR137WTa3-B	CUT_CDR137WTa3-B	CUTs	0	0	0	0	0	0	0	0	0	0	0	0	0	0	0	0	0	0	0	0	0	0	0	0	0	0	0	0
4R-313	XUT_4R-313	XUTs	6	1	11	40	41	20	19	76	18	37	58	1	30	0	0.62	0.303	3.466	9.889	4.667	5.169	4.909	11.159	6.419	5.551	7.42	0.78	1.723	0
YDR139C	RUB1	protein_coding	127	57	99	227	484	176	336	516	269	730	589	12	528	396	7.973	10.487	18.969	34.119	33.496	27.658	52.779	46.063	58.323	66.583	45.817	5.693	18.437	42.075
YDR141C	DOP1	protein_coding	628	953	468	1348	2237	728	1162	1560	520	1642	1679	123	2744	464	3.849	17.119	8.755	19.783	15.116	11.17	17.821	13.597	11.008	14.623	12.752	5.698	9.355	4.814
YDR142C	PEX7	protein_coding	114	173	414	1212	2029	613	858	1448	389	1058	891	20	566	0	2.351	10.456	26.06	59.846	46.131	31.647	44.275	42.465	27.707	31.702	22.769	3.117	6.493	0
YDR143C	SAN1	protein_coding	266	166	366	991	1836	350	751	1171	262	883	522	44	1544	8	4.169	7.624	17.506	37.183	31.719	13.73	29.448	26.095	14.18	20.105	10.136	5.212	13.458	0.212
YDR144C	MKC7	protein_coding	414	216	444	1176	1380	571	838	876	319	1002	792	42	2555	5	6.09	9.311	19.933	41.415	22.377	21.024	30.842	18.323	16.205	21.413	14.435	4.668	20.903	0.124
YDR146C	SWI5	protein_coding	69	155	90	269	542	103	268	498	113	532	651	0	326	13	0.929	6.119	3.701	8.676	8.05	3.474	9.034	9.54	5.258	10.413	10.867	0	2.443	0.296
354117	CUT508	CUTs	1	6	145	317	579	125	180	377	57	195	201	2	57	278	0.073	1.275	32.082	55.02	46.272	22.683	32.649	38.862	14.271	20.538	18.054	1.096	2.298	34.108
YDR148C	KGD2	protein_coding	517	407	401	873	1450	630	794	956	430	1137	1019	101	3111	254	7.928	18.29	18.768	32.051	24.512	24.183	30.464	20.845	22.772	25.331	19.361	11.704	26.534	6.592
YDR149C	*	protein_coding	47	89	6	43	148	11	51	75	21	116	220	5	89	1	2.078	11.531	0.81	4.551	7.213	1.217	5.641	4.715	3.207	7.451	12.052	1.67	2.188	0.075
YDR151C	CTH1	protein_coding	122	198	169	398	828	286	336	673	172	643	580	9	383	1	2.888	13.736	12.21	22.557	21.608	16.948	19.901	22.654	14.061	22.115	17.012	1.611	5.043	0.04
CDR151CD2	CUT_CDR151CD2	CUTs	1	0	10	16	91	17	8	8	11	33	30	0	17	0	0.217	0	6.608	8.292	21.717	9.212	4.333	2.463	8.224	10.379	8.047	0	2.047	0
YDR153C	ENT5	protein_coding	78	146	126	320	496	193	333	636	144	597	857	7	618	409	1.457	7.994	7.185	14.315	10.216	9.027	15.567	16.897	9.292	16.206	19.84	0.989	6.422	12.933
354118	CUT509	CUTs	11	0	8	26	13	30	18	9	23	26	9	1	31	0	1.303	0	2.892	7.373	1.698	8.895	5.334	1.516	9.409	4.474	1.321	0.894	2.042	0
YDR155C	CPR1	protein_coding	20315	3331	2640	6078	6575	5122	5088	5199	3578	9082	5409	3533	72799	6601	842.378	404.776	334.11	603.408	300.555	531.648	527.885	306.549	512.39	547.14	277.906	1107.1	1678.98	463.252
YDR154C	*	protein_coding	3304	550	429	855	1092	862	816	790	532	1592	842	639	14559	987	295.474	144.142	117.093	183.065	107.656	192.966	182.588	100.461	164.309	206.847	93.3	431.85	724.17	149.388
CDR156WTa3	CUT_CDR156WTa3	CUTs	818	206	556	1260	1094	959	1186	1328	814	2477	802	150	2566	69	45.285	33.421	93.945	167.007	66.766	132.898	164.282	104.542	155.632	199.231	55.013	62.755	79.011	6.465
354119	CUT510	CUTs	590	127	328	669	740	521	670	600	445	1339	519	87	1513	29	36.673	23.134	62.224	99.559	50.707	81.064	104.201	53.032	95.527	120.921	39.972	40.867	52.307	3.051
YDR162C	NBP2	protein_coding	127	96	81	395	314	103	395	340	106	800	332	38	308	5	4.093	9.066	7.967	30.478	11.156	8.309	31.851	15.581	11.798	37.458	13.257	9.254	5.521	0.273
354120	CUT511	CUTs	0	0	5	2	8	0	2	5	0	2	12	0	1	0	0	0	3.959	1.242	2.288	0	1.298	1.844	0	0.754	3.857	0	0.144	0
YDR164C	SEC1	protein_coding	200	197	117	414	689	156	371	715	179	693	690	55	795	93	2.154	6.217	3.846	10.673	8.179	4.205	9.996	10.948	6.657	10.842	9.206	4.476	4.762	1.695
CDR164CD2	CUT_CDR164CD2	CUTs	17	0	81	189	274	67	102	113	31	119	53	0	42	0	1.17	0	17.018	31.149	20.793	11.545	17.568	11.061	7.369	11.901	4.521	0	1.608	0
354121	CUT512	CUTs	9	0	11	33	38	7	20	24	3	17	8	0	4	0	1.671	0	6.236	14.675	7.781	3.255	9.294	6.339	1.924	4.587	1.841	0	0.413	0
354122	CUT513	CUTs	10	2	72	138	219	39	84	86	21	73	73	0	30	0	1.502	0.88	33.004	49.623	36.26	14.662	31.566	18.366	10.893	15.929	13.585	0	2.506	0
4R-327	XUT_4R-327	XUTs	59	8	76	86	236	54	92	175	34	129	314	11	173	1	3.932	1.563	15.459	13.722	17.339	9.009	15.341	16.584	7.826	12.491	25.929	5.539	6.413	0.113
YDR166C	SEC5	protein_coding	102	320	180	281	858	182	295	498	131	502	712	7	436	16	1.049	9.645	5.65	6.919	9.728	4.685	7.592	7.283	4.653	7.501	9.073	0.543	2.494	0.278
4R-329	XUT_4R-329	XUTs	47	19	18	28	94	21	21	86	23	44	150	1	65	15	5.001	5.925	5.846	7.134	11.026	5.594	5.591	13.012	8.452	6.802	19.776	0.804	3.847	2.701
YDR169C	STB3	protein_coding	21	68	56	224	269	112	149	293	82	306	296	9	390	2	0.344	3.268	2.803	8.795	4.863	4.598	6.114	6.833	4.644	7.291	6.015	1.115	3.557	0.055
YDR169C-A	*	protein_coding	44	2	82	222	299	117	70	44	66	71	47	15	50	0	9.208	1.226	52.373	111.226	68.977	61.288	36.652	13.093	47.699	21.586	12.187	23.721	5.82	0
4R-333	XUT_4R-333	XUTs	21	89	74	213	375	97	107	192	46	108	135	6	175	235	1.522	18.907	16.373	36.969	29.969	17.602	19.408	19.792	11.517	11.375	12.126	3.288	7.056	28.833
YDR170C	SEC7	protein_coding	1039	715	533	1351	1778	687	1185	1964	564	2035	2141	194	5136	368	4.983	10.049	7.802	15.513	9.4	8.248	14.22	13.394	9.341	14.18	12.723	7.031	13.7	2.987
tQ(UUG)D3	*	tRNA	272	1023	0	55	763	0	67	598	0	161	464	0	418	1264	118.583	1307.01	0	57.409	366.704	0	73.086	370.719	0	101.978	250.647	0	101.359	932.649
4R-336	XUT_4R-336	XUTs	126	17	182	297	433	172	114	275	77	175	216	4	272	2	6.738	2.664	29.704	38.024	25.525	23.024	15.253	20.911	14.221	13.596	14.312	1.615	8.09	0.181
CDR170W-ATa1	CUT_CDR170W-ATa1	CUTs	4	0	22	17	71	64	32	50	21	65	102	0	53	120	0.258	0	4.327	2.624	5.045	10.326	5.161	4.583	4.674	6.087	8.146	0	1.9	13.091
YDR173C	ARG82	protein_coding	101	103	306	693	932	311	387	691	205	493	454	10	247	582	2.544	7.604	23.528	41.799	25.883	19.612	24.394	24.753	17.836	18.045	14.172	1.905	3.461	24.814
CDR173CD3-C	CUT_CDR173CD3-C	CUTs	1	38	0	16	33	0	26	36	0	20	6	0	17	0	0.378	42.115	0	14.487	13.758	0	24.603	19.36	0	10.989	2.812	0	3.576	0
YDR175C	RSM24	protein_coding	108	117	218	573	1053	304	686	690	265	1029	857	17	692	167	2.763	8.771	17.021	35.096	29.697	19.468	43.911	25.101	23.413	38.246	27.165	3.285	9.846	7.23
YDR179C	CSN9	protein_coding	5	8	32	57	95	39	61	161	34	136	190	0	60	4	0.271	1.269	5.285	7.386	5.668	5.283	8.26	12.39	6.355	10.693	12.741	0	1.806	0.367
4R-342	XUT_4R-342	XUTs	20	26	64	118	309	68	114	182	56	189	214	3	172	53	0.555	2.115	5.422	7.841	9.454	4.724	7.917	7.183	5.367	7.621	7.359	0.629	2.655	2.489
YDR181C	SAS4	protein_coding	14	23	23	89	82	41	120	63	37	246	296	5	124	2	0.264	1.269	1.322	4.012	1.702	1.933	5.654	1.687	2.407	6.73	6.906	0.712	1.299	0.064
4R-346	XUT_4R-346	XUTs	5	10	33	65	127	36	40	78	42	74	34	5	96	47	0.476	2.787	9.58	14.803	13.317	8.572	9.52	10.55	13.797	10.226	4.007	3.594	5.079	7.566
CDR182WTa1	CUT_CDR182WTa1	CUTs	0	0	0	0	0	0	0	0	0	0	0	0	2	0	0	0	0	0	0	0	0	0	0	0	0	0	1.746	0
YDR183C-A	*	protein_coding	11	56	10	15	8	11	22	89	9	37	76	3	13	58	1.338	19.966	3.713	4.369	1.073	3.35	6.697	15.397	3.781	6.54	11.457	2.759	0.88	11.943
YDR184C	ATC1	protein_coding	11	58	148	276	383	79	310	421	59	379	528	4	267	62	0.39	6.029	16.021	23.437	14.975	7.014	27.511	21.233	7.227	19.53	23.204	1.072	5.267	3.722
354126	CUT514	CUTs	0	0	1	1	10	5	2	4	0	0	0	0	2	0	0	0	0.496	0.389	1.793	2.036	0.814	0.925	0	0	0	0	0.181	0
YDR185C	UPS3	protein_coding	56	44	288	517	1147	292	330	808	112	318	416	9	217	1	2.431	5.598	38.162	53.74	54.897	31.734	35.848	49.883	16.793	20.058	22.379	2.953	5.24	0.073
YDR186C	*	protein_coding	408	474	397	1375	1931	534	1071	1127	367	1346	861	61	1486	399	3.841	13.078	11.408	30.995	20.042	12.585	25.23	15.088	11.933	18.412	10.044	4.341	7.782	6.358
YDR187C	*	protein_coding	238	50	308	749	869	446	530	425	258	736	272	62	1188	104	10.703	6.589	42.274	80.644	43.081	50.207	59.636	27.177	40.07	48.088	15.156	21.072	29.715	7.916
YDR190C	RVB1	protein_coding	364	167	326	841	1196	225	635	683	233	1184	709	75	919	228	7.907	10.631	21.614	43.74	28.641	12.235	34.514	21.097	17.481	37.368	19.083	12.311	11.104	8.383
YDR192C	NUP42	protein_coding	118	259	298	978	1059	325	489	454	210	595	588	36	592	11	2.74	17.622	21.116	54.363	27.104	18.888	28.407	14.988	16.839	20.07	16.915	6.317	7.645	0.432
YDR194C	MSS116	protein_coding	164	1014	320	659	1432	385	752	1281	341	1132	1602	27	1067	826	2.086	37.795	12.422	20.067	20.078	12.258	23.931	23.167	14.979	20.918	25.246	2.595	7.548	17.78
YDR196C	CAB5	protein_coding	96	48	89	327	367	242	474	399	217	851	433	6	419	1	3.348	4.906	9.474	27.305	14.111	21.128	41.364	19.788	26.138	43.122	18.712	1.582	8.128	0.059
YDR198C	RKM2	protein_coding	54	22	104	242	551	118	240	299	60	292	469	9	289	0	1.068	1.275	6.278	11.46	12.014	5.842	11.878	8.41	4.099	8.391	11.494	1.345	3.179	0
YDR200C	VPS64	protein_coding	25	51	92	250	274	89	174	255	85	356	193	6	261	4	0.388	2.319	4.357	9.287	4.687	3.456	6.755	5.626	4.555	8.026	3.71	0.705	2.253	0.105
YDR202C	RAV2	protein_coding	25	199	53	72	286	74	103	226	47	184	227	0	155	171	0.677	15.795	4.381	4.669	8.539	5.017	6.98	8.704	4.396	7.24	7.618	0	2.335	7.838
YDR207C	UME6	protein_coding	71	106	92	373	436	96	219	268	90	352	219	11	352	186	0.743	3.253	2.94	9.351	5.032	2.516	5.737	3.99	3.254	5.354	2.841	0.871	2.05	3.296
CDR208WTa3	CUT_CDR208WTa3	CUTs	20	32	33	63	73	37	107	70	43	200	155	4	150	1	2.121	9.945	10.681	15.996	8.534	9.822	28.391	10.556	15.748	30.814	20.367	3.205	8.847	0.18
YDR209C	*	protein_coding	164	359	61	165	320	131	403	196	106	803	378	14	890	68	12.435	79.768	14.116	29.952	26.747	24.863	76.453	21.132	27.756	88.456	35.511	8.023	37.532	8.726
YDR210C-D	*	protein_coding	41	6	10	18	34	17	30	13	13	61	18	7	253	3	0.325	0.139	0.241	0.341	0.297	0.337	0.595	0.146	0.356	0.702	0.177	0.42	1.115	0.04
YDR210C-C	*	protein_coding	48	14	13	27	31	8	19	54	5	37	6	2	167	0	1.139	0.973	0.942	1.534	0.811	0.475	1.128	1.822	0.41	1.276	0.177	0.358	2.204	0
YDR210C-D	*	protein_coding	41	6	10	18	34	17	30	13	13	61	18	7	253	3	0.325	0.139	0.241	0.341	0.297	0.337	0.595	0.146	0.356	0.702	0.177	0.42	1.115	0.04
CDR213WTa3-E	CUT_CDR213WTa3-E	CUTs	34	40	541	466	571	636	264	258	246	248	313	5	196	0	2.041	7.035	99.101	66.962	37.78	95.551	39.645	22.019	50.99	21.625	23.277	2.268	6.543	0
4R-364	XUT_4R-364	XUTs	47	34	539	463	606	631	271	307	248	246	298	5	202	1	3.179	6.741	111.289	74.991	45.194	106.854	45.871	29.532	57.941	24.178	24.979	2.557	7.601	0.115
354127	CUT515	CUTs	57	34	540	473	605	647	311	302	252	291	332	5	205	1	4.291	7.5	124.062	85.245	50.205	121.913	58.575	32.326	65.512	31.825	30.965	2.844	8.583	0.128
4R-365	XUT_4R-365	XUTs	790	565	1364	1234	2030	1951	1028	953	1240	1836	918	101	2814	171	32.038	67.149	168.832	119.818	90.757	198.06	104.314	54.958	173.675	108.179	46.13	30.954	63.475	11.737
YDR215C	*	protein_coding	2	29	8	27	31	10	12	37	8	16	84	1	38	93	0.152	6.444	1.851	4.901	2.591	1.898	2.277	3.989	2.094	1.763	7.891	0.574	1.603	11.934
YDR217C	RAD9	protein_coding	110	223	50	226	362	77	221	423	76	385	629	12	393	143	0.853	5.065	1.183	4.194	3.093	1.494	4.286	4.662	2.035	4.335	6.041	0.702	1.694	1.876
YDR218C	SPR28	protein_coding	1	8	18	46	60	27	42	98	9	55	116	0	63	6	0.025	0.579	1.356	2.718	1.632	1.668	2.593	3.439	0.768	1.972	3.547	0	0.865	0.251
YDR219C	MFB1	protein_coding	65	382	134	202	569	146	270	452	181	472	467	12	198	111	1.104	19.015	6.947	8.215	10.655	6.207	11.475	10.917	10.617	11.648	9.829	1.54	1.871	3.191
YDR220C	*	protein_coding	0	8	4	3	12	2	2	39	4	3	6	0	5	0	0	2.503	1.304	0.767	1.413	0.534	0.534	5.921	1.475	0.465	0.794	0	0.297	0
4R-370	XUT_4R-370	XUTs	156	115	146	521	610	207	393	581	144	505	297	38	790	0	4.368	9.437	12.477	34.928	18.83	14.51	27.534	23.134	13.926	20.545	10.304	8.042	12.304	0
360504	SUT474	SUTs	81	106	138	473	528	192	330	539	125	404	246	34	673	0	2.785	10.68	14.481	38.935	20.012	16.524	28.388	26.351	14.842	20.18	10.479	8.834	12.869	0
4R-372	XUT_4R-372	XUTs	475	404	664	1835	2672	814	1341	1384	520	1576	1498	71	1487	218	3.843	9.578	16.395	35.543	23.83	16.484	27.145	15.921	14.529	18.524	15.016	4.341	6.691	2.985
Unit63	Unit63	anti-sense	236	117	229	565	932	329	505	493	257	711	673	42	732	145	5.549	8.062	16.434	31.806	24.158	19.364	29.71	16.483	20.869	24.288	19.607	7.463	9.573	5.77
360505	SUT475	SUTs	461	381	607	1740	2530	773	1260	1261	498	1461	1310	67	1394	218	3.931	9.521	15.798	35.525	23.784	16.501	26.884	15.291	14.666	18.101	13.841	4.317	6.612	3.146
Unit64	Unit64	anti-sense	189	285	224	725	1163	327	569	539	183	513	529	23	634	73	2.569	11.354	9.294	23.597	17.429	11.128	19.354	10.419	8.592	10.132	8.911	2.363	4.794	1.68
YDR224C	HTB1	protein_coding	299	344	116	410	765	195	940	701	203	1796	1077	34	3142	75	13.966	47.089	16.538	45.852	39.393	22.801	109.862	46.561	32.748	121.885	62.334	12.003	81.631	5.929
4R-374	XUT_4R-374	XUTs	2	12	27	69	129	27	41	119	14	33	48	3	39	11	0.169	2.976	6.973	13.977	12.032	5.719	8.679	14.317	4.091	4.057	5.032	1.919	1.835	1.575
CDR225WTa2	CUT_CDR225WTa2	CUTs	2341	846	4290	8029	13184	3641	5795	9721	4828	9917	11917	522	8582	549	153.73	162.809	859.828	1262.35	954.428	598.513	952.168	907.735	1094.95	946.161	969.653	259.049	313.456	61.017
360506	SUT476	SUTs	39	63	197	317	401	157	180	152	76	196	168	0	129	0	4.357	20.624	67.165	84.781	49.381	43.901	50.31	24.144	29.32	31.81	23.253	0	8.015	0
YDR228C	PCF11	protein_coding	138	288	342	431	1021	328	451	586	208	537	651	16	1760	478	2.167	13.253	16.391	16.204	17.674	12.892	17.719	13.085	11.28	12.251	12.666	1.898	15.371	12.703
360507	SUT477	SUTs	35	28	215	828	1136	271	386	673	123	550	534	8	200	0	4.275	10.022	80.147	242.127	152.957	82.854	117.962	116.885	51.883	97.598	80.814	7.384	13.587	0
YDR231C	COX20	protein_coding	121	52	153	343	650	250	264	258	195	462	334	24	450	24	5.916	7.451	22.832	40.152	35.035	30.598	32.296	17.937	32.927	32.819	20.234	8.867	12.237	1.986
360508	SUT478	SUTs	3	51	27	109	14	28	19	20	28	50	2	10	194	0	0.778	38.772	21.378	67.7	4.004	18.182	12.332	7.378	25.085	18.845	0.643	19.603	27.992	0
YDR233C	RTN1	protein_coding	7661	2521	2006	4480	6306	2120	2881	3553	1391	4692	4393	1227	35401	3211	190.854	184.051	152.525	267.211	173.184	132.205	179.581	125.864	119.678	169.824	135.603	231.001	490.525	135.386
CDR233CD3-A	CUT_CDR233CD3-A	CUTs	0	0	0	0	0	0	0	0	0	0	0	0	0	0	0	0	0	0	0	0	0	0	0	0	0	0	0	0
CDR233CD3-D	CUT_CDR233CD3-D	CUTs	0	0	0	2	0	0	4	0	0	1	2	0	16	0	0	0	0	4.176	0	0	8.727	0	0	1.267	2.161	0	7.759	0
CDR234WTa3	CUT_CDR234WTa3	CUTs	0	0	0	0	8	0	1	9	0	3	1	0	5	0	0	0	0	0	6.438	0	1.827	9.342	0	3.182	0.905	0	2.03	0
YDR236C	FMN1	protein_coding	579	176	513	1392	1606	491	961	921	481	1336	944	101	1482	597	27.663	24.642	74.805	159.228	84.587	58.722	114.881	62.571	79.367	92.737	55.883	36.467	39.382	48.274
YDR238C	SEC26	protein_coding	781	614	849	1587	2430	1114	1601	1691	765	2118	1677	184	4355	397	8.048	18.543	26.703	39.155	27.606	28.737	41.281	24.779	27.226	31.711	21.413	14.33	24.962	6.924
YDR239C	*	protein_coding	39	59	47	208	318	88	184	171	82	336	403	10	305	38	0.487	2.159	1.792	6.218	4.377	2.75	5.748	3.036	3.536	6.095	6.235	0.944	2.118	0.803
YDR240C	SNU56	protein_coding	44	97	97	283	413	101	279	318	84	422	448	6	233	191	0.906	5.851	6.094	13.946	9.371	5.204	14.369	9.307	5.971	12.62	11.426	0.932	2.668	6.654
Unit65	Unit65	anti-sense	99	93	79	265	1064	120	178	569	56	225	246	14	352	32	2.064	5.68	5.026	13.224	24.448	6.261	9.283	16.864	4.031	6.813	6.353	2.206	4.081	1.129
YDR243C	PRP28	protein_coding	36	15	59	150	222	64	146	272	48	177	262	2	240	3	0.632	0.772	3.162	6.305	4.296	2.812	6.414	6.79	2.911	4.514	5.699	0.266	2.344	0.089
Unit66	Unit66	anti-sense	20	38	77	262	254	167	242	237	77	315	182	0	247	0	0.884	4.923	10.39	27.732	12.38	18.481	26.77	14.899	11.757	20.233	9.97	0	6.074	0
CDR246WTa2	CUT_CDR246WTa2	CUTs	5	8	36	85	69	59	75	48	45	81	82	11	70	0	0.801	3.755	17.596	32.592	12.182	23.652	30.053	10.931	24.889	18.847	16.272	13.312	6.235	0
Unit67	Unit67	anti-sense	58	132	87	347	279	105	190	113	63	211	96	1	175	63	3.865	25.78	17.696	55.367	20.498	17.517	31.683	10.709	14.5	20.43	7.927	0.503	6.487	7.106
YDR248C	*	protein_coding	50	78	65	216	150	169	183	372	140	323	402	7	289	101	2.697	12.328	10.699	27.892	8.918	22.816	24.695	28.53	26.077	25.31	26.865	2.854	8.669	9.219
YDR249C	*	protein_coding	204	385	1225	2153	2092	916	879	1367	406	693	732	28	723	104	4.398	24.324	80.604	111.129	49.719	49.433	47.415	41.907	30.229	21.706	19.554	4.562	8.67	3.795
YDR250C	*	protein_coding	27	36	15	122	346	4	146	247	6	156	246	0	120	7	3.071	11.998	5.207	33.22	43.38	1.139	41.547	39.945	2.357	25.777	34.666	0	7.591	1.347
YDR253C	MET32	protein_coding	66	58	116	226	480	190	272	348	119	379	579	10	219	0	1.476	3.8	7.915	12.097	11.83	10.633	15.215	11.063	9.189	12.311	16.039	1.689	2.723	0
4R-393	XUT_4R-393	XUTs	113	35	54	121	243	87	121	259	67	170	421	23	260	224	2.944	2.672	4.293	7.546	6.978	5.673	7.886	9.594	6.027	6.434	13.589	4.528	3.767	9.876
YDR255C	RMD5	protein_coding	94	87	93	373	669	151	389	844	129	627	812	15	522	215	2.07	5.616	6.252	19.671	16.245	8.326	21.44	26.436	9.814	20.066	22.162	2.498	6.396	8.016
YDR256C	CTA1	protein_coding	309	283	863	2090	2719	1129	916	967	358	477	606	47	933	358	5.639	15.135	48.068	91.32	54.702	51.576	41.827	25.094	22.564	12.648	13.703	6.483	9.47	11.058
YDR257C	RKM4	protein_coding	55	199	142	313	674	199	357	357	139	465	523	1	351	98	0.984	10.431	7.751	13.404	13.29	8.91	15.977	9.08	8.586	12.084	11.591	0.135	3.492	2.967
YDR258C	HSP78	protein_coding	492	199	904	1512	1569	2844	1942	1501	2651	4472	3270	100	2468	257	5.986	7.095	33.569	44.043	21.044	86.615	59.117	25.968	111.39	79.049	49.295	9.194	16.701	5.292
YDR259C	YAP6	protein_coding	69	98	364	215	283	405	268	382	241	308	331	7	234	0	1.022	4.253	16.449	7.622	4.619	15.011	9.929	8.043	12.324	6.625	6.072	0.783	1.927	0
YDR260C	SWM1	protein_coding	98	77	376	769	1340	515	642	639	300	901	752	12	802	503	2.848	6.559	33.354	53.512	42.934	37.468	46.687	26.409	30.113	38.046	27.082	2.635	12.965	24.743
YDR261C	EXG2	protein_coding	576	239	1399	3165	3761	1200	1480	1819	893	1918	2490	91	2368	2	9.869	12.001	73.16	129.836	71.04	51.468	63.449	44.318	52.843	47.746	52.863	11.782	22.567	0.058
360512	SUT479	SUTs	38	20	244	744	861	223	377	488	153	482	359	8	253	8	1.392	2.147	27.276	65.243	34.765	20.446	34.55	25.417	19.354	25.65	16.292	2.213	5.154	0.496
tS(AGA)D2	*	tRNA	0	7	0	5	8	0	28	60	0	42	14	0	19	3	0	7.853	0	4.583	3.376	0	26.818	32.66	0	23.359	6.64	0	4.045	1.944
YDR261C-D	*	protein_coding	64	47	181	499	1110	197	213	809	102	292	744	9	323	77	0.572	1.232	4.941	10.685	10.943	4.41	4.766	10.287	3.15	3.794	8.244	0.607	1.607	1.166
YDR261C-C	*	protein_coding	1	1	0	1	4	0	2	4	0	4	1	4	11	0	0.024	0.07	0	0.057	0.105	0	0.119	0.135	0	0.138	0.03	0.716	0.145	0
YDR261C-D	*	protein_coding	64	47	181	499	1110	197	213	809	102	292	744	9	323	77	0.572	1.232	4.941	10.685	10.943	4.41	4.766	10.287	3.15	3.794	8.244	0.607	1.607	1.166
YDR263C	DIN7	protein_coding	53	200	57	137	450	53	154	302	55	191	305	4	230	22	0.945	10.454	3.103	5.85	8.848	2.366	6.872	7.659	3.388	4.949	6.74	0.538	2.282	0.664
YDR264C	AKR1	protein_coding	1698	473	1185	3550	4307	1662	2473	2916	1417	4011	3180	336	7989	2834	19.977	16.309	42.551	99.997	55.862	48.947	72.799	48.784	57.576	68.561	46.357	29.875	52.278	56.431
4R-411	XUT_4R-411	XUTs	36	205	83	220	299	197	207	349	105	279	357	3	139	242	1.291	21.552	9.088	18.896	11.824	17.69	18.58	17.803	13.009	14.542	15.869	0.814	2.774	14.693
YDR266C	*	protein_coding	84	22	127	281	421	157	337	354	148	465	706	9	571	7	1.355	1.04	6.252	10.852	7.486	6.339	13.601	8.12	8.244	10.897	14.111	1.096	5.123	0.191
YDR267C	CIA1	protein_coding	140	100	293	756	900	403	581	629	276	747	529	27	498	168	3.458	7.238	22.086	44.702	24.503	24.914	35.902	22.089	23.541	26.803	16.188	5.038	6.841	7.022
CDR268WTa3	CUT_CDR268WTa3	CUTs	0	0	0	1	9	0	10	2	0	10	3	0	5	0	0	0	0	0.906	3.752	0	9.462	1.076	0	5.494	1.406	0	1.052	0
354131	CUT516	CUTs	124	22	343	971	1697	455	550	1043	262	552	801	16	396	130	4.5	2.339	37.989	84.362	67.887	41.331	49.939	53.82	32.835	29.103	36.016	4.388	7.993	7.984
YDR269C	*	protein_coding	34	14	50	140	326	104	182	162	79	176	199	2	139	0	2.662	3.211	11.946	26.238	28.132	20.378	35.647	18.032	21.357	20.016	19.301	1.184	6.052	0
4R-418	XUT_4R-418	XUTs	27	9	24	65	84	33	60	28	45	112	159	7	85	0	3.298	3.221	8.947	19.008	11.31	10.089	18.336	4.863	18.982	19.875	24.063	6.462	5.774	0
YDR271C	*	protein_coding	51	8	154	685	183	121	241	190	115	315	179	3	339	2	4.304	1.979	39.661	138.387	17.023	25.558	50.882	22.797	33.513	38.617	18.715	1.912	15.91	0.286
CDR273WTa3	CUT_CDR273WTa3	CUTs	1	8	0	8	28	2	9	5	1	15	9	0	30	1	0.089	2.084	0	1.703	2.745	0.446	2.003	0.632	0.307	1.938	0.992	0	1.484	0.15
354132	CUT517	CUTs	9	16	21	61	78	34	44	82	9	54	59	0	99	0	0.551	2.869	3.922	8.936	5.262	5.208	6.736	7.134	1.901	4.8	4.473	0	3.369	0
YDR274C	*	protein_coding	16	38	79	274	246	80	147	171	44	121	69	3	102	55	1.35	9.397	20.346	55.355	22.883	16.897	31.036	20.518	12.822	14.834	7.214	1.912	4.787	7.855
CDR275WC2	CUT_CDR275WC2	CUTs	8	0	13	68	157	21	57	92	22	74	78	3	46	0	1.157	0	5.74	23.55	25.036	7.604	20.63	18.923	10.99	15.552	13.98	3.278	3.701	0
YDR276C	PMP3	protein_coding	7461	3179	2357	5655	10598	4336	7285	10836	3974	11962	13497	1051	30277	4372	532.268	664.621	513.203	965.887	833.48	774.315	1300.37	1099.24	979.11	1239.84	1193.06	566.618	1201.37	527.875
CDR276CTs3	CUT_CDR276CTs3	CUTs	378	436	200	475	868	524	564	1103	433	908	1472	174	4429	807	89.213	301.558	144.066	268.404	225.835	309.571	333.055	370.169	352.933	311.349	430.461	310.339	581.394	322.348
YDR277C	MTH1	protein_coding	115	179	209	635	1057	429	665	957	407	1026	791	25	643	72	2.227	10.158	12.352	29.44	22.564	20.795	32.22	26.352	27.219	28.865	18.979	3.658	6.925	2.36
YDR278C	*	protein_coding	81	155	11	1450	1052	28	2468	2348	18	12052	3637	0	69113	102	7.996	44.837	3.314	342.679	114.476	6.918	609.546	329.57	6.136	1728.4	444.829	0	3794.45	17.04
tE(CUC)D	*	tRNA	5	123	0	591	44	0	222	81	0	1382	44	0	35411	70	2.18	157.148	0	616.881	21.147	0	242.163	50.214	0	875.363	23.768	0	8586.61	51.65
4R-423	XUT_4R-423	XUTs	27	1360	52	144	607	55	114	272	27	94	262	1	87	113	0.79	116.593	4.643	10.086	19.575	4.028	8.344	11.315	2.728	3.995	9.497	0.221	1.416	5.595
360514	SUT480	SUTs	27	1360	50	144	607	55	113	272	27	92	260	1	87	113	0.84	123.989	4.747	10.726	20.817	4.283	8.796	12.032	2.901	4.158	10.022	0.235	1.505	5.95
CDR279WTa3-B	CUT_CDR279WTa3-B	CUTs	12	18	15	57	82	22	54	112	15	61	25	2	64	24	0.981	4.312	3.742	11.156	7.389	4.502	11.044	13.019	4.234	7.244	2.532	1.236	2.91	3.32
354133	CUT518	CUTs	5	19	10	35	87	22	49	140	4	49	49	2	63	24	0.376	4.191	2.297	6.308	7.219	4.146	9.229	14.985	1.04	5.359	4.57	1.139	2.638	3.057
YDR281C	PHM6	protein_coding	23	0	52	199	131	72	212	74	43	289	173	3	160	1	1.06	0	7.316	21.961	6.656	8.308	24.45	4.85	6.845	19.354	9.881	1.046	4.102	0.078
YDR282C	*	protein_coding	23	269	60	167	234	81	175	368	52	238	203	1	238	28	0.553	18.962	4.405	9.617	6.205	4.877	10.532	12.587	4.32	8.317	6.05	0.183	3.184	1.14
YDR283C	GCN2	protein_coding	194	232	244	484	1135	334	480	854	225	707	841	22	984	891	1.128	3.953	4.329	6.737	7.274	4.861	6.983	7.06	4.517	5.972	6.058	0.965	3.182	8.767
YDR284C	DPP1	protein_coding	1496	678	1933	4213	5647	1535	2122	3986	1531	3562	4507	268	6474	2523	36.487	48.461	143.891	246.013	151.832	93.716	129.496	138.241	128.96	126.22	136.203	49.397	87.823	104.146
354135	CUT519	CUTs	0	3	86	189	269	79	102	276	62	132	106	0	37	0	0	0.748	22.328	38.493	25.226	16.822	21.71	33.386	18.215	16.314	11.173	0	1.751	0
YDR286C	*	protein_coding	34	21	46	166	207	116	154	271	64	233	340	2	145	0	1.368	2.476	5.65	15.994	9.183	11.686	15.507	15.508	8.895	13.623	16.954	0.607	3.246	0
354136	CUT520	CUTs	12	36	47	99	75	88	113	96	56	153	143	3	103	7	1.021	8.974	12.203	20.163	7.033	18.738	24.051	11.612	16.452	18.909	15.072	1.929	4.873	1.008
YDR289C	RTT103	protein_coding	23	110	68	185	137	87	187	231	85	330	121	1	267	1	0.57	7.986	5.142	10.973	3.742	5.396	11.592	8.138	7.273	11.878	3.714	0.187	3.679	0.042
YDR292C	SRP101	protein_coding	205	134	194	352	665	249	349	677	174	556	752	25	709	201	3.122	5.981	9.018	12.835	11.165	9.493	13.3	14.662	9.153	12.303	14.191	2.877	6.006	5.181
YDR293C	SSD1	protein_coding	702	722	303	957	1857	519	911	1204	467	1745	1751	127	3097	329	5.401	16.278	7.114	17.628	15.75	9.995	17.536	13.172	12.408	19.505	16.692	7.384	13.253	4.284
YDR294C	DPL1	protein_coding	1164	618	718	1860	2332	802	1398	1557	753	2246	1928	154	4072	729	19.301	30.032	36.337	73.843	42.629	33.29	58.002	36.712	43.122	54.109	39.613	19.297	37.555	20.459
YDR295C	HDA2	protein_coding	41	46	41	85	272	45	130	202	52	254	216	15	158	79	0.491	1.615	1.499	2.438	3.593	1.35	3.897	3.441	2.152	4.421	3.206	1.359	1.053	1.602
CDR295CD2	CUT_CDR295CD2	CUTs	0	18	4	14	4	2	27	19	4	68	7	0	32	78	0	5.69	1.317	3.616	0.476	0.54	7.287	2.914	1.491	10.657	0.935	0	1.92	14.24
YDR298C	ATP5	protein_coding	1543	274	1218	1675	3083	2280	1839	2209	1450	2727	2367	297	5560	809	52.136	27.131	125.607	135.502	114.837	192.841	155.473	106.135	169.203	133.869	99.097	75.837	104.49	46.263
YDR300C	PRO1	protein_coding	67	19	107	234	436	115	282	262	77	352	245	15	393	118	1.418	1.178	6.912	11.858	10.174	6.093	14.935	7.886	5.628	10.825	6.426	2.398	4.627	4.227
YDR303C	RSC3	protein_coding	528	7760	367	895	3449	435	810	3748	332	1003	2419	48	1407	973	5.179	223.073	10.988	21.02	37.296	10.681	19.88	52.279	11.247	14.294	29.401	3.558	7.676	16.153
YDR304C	CPR5	protein_coding	1947	382	1041	2914	2737	1329	1870	1671	1396	3691	2150	384	9003	2083	78.353	45.051	127.861	280.764	121.424	133.879	188.294	95.622	194.02	215.805	107.206	116.783	201.516	141.872
YDR305C	HNT2	protein_coding	85	110	152	257	643	244	312	637	122	416	627	15	255	51	2.952	11.193	16.108	21.365	24.613	21.208	27.106	31.452	14.631	20.987	26.976	3.935	4.925	2.997
YDR306C	*	protein_coding	128	119	165	213	450	179	289	358	164	550	658	30	591	467	2.796	7.618	11	11.14	10.836	9.788	15.795	11.12	12.372	17.455	17.809	4.953	7.18	17.265
CtV(CAC)DD3	CUT_CtV(CAC)DD3	CUTs	1047	2406	436	9494	9061	355	13430	22990	165	33713	34997	8	33614	4828	222.06	1495.44	282.233	4820.96	2118.55	188.472	7126.93	6933.51	120.858	10388.4	9197	12.821	3965.29	1733.04
tV(CAC)D	*	tRNA	186	40	0	64	92	0	39	465	0	209	188	0	518	607	79.979	50.405	0	65.887	43.61	0	41.96	284.319	0	130.568	100.164	0	123.886	441.743
354139	CUT521	CUTs	38	26	29	52	118	31	52	62	20	59	49	6	177	42	2.755	5.524	6.416	9.025	9.43	5.625	9.432	6.391	5.007	6.214	4.401	3.288	7.137	5.153
YDR308C	SRB7	protein_coding	68	81	165	432	564	211	694	742	283	1413	1263	9	581	55	4.365	15.237	32.326	66.393	39.911	33.904	111.465	67.728	62.738	131.779	100.455	4.365	20.744	5.975
YDR309C	GIC2	protein_coding	99	152	105	232	386	150	264	223	88	301	199	24	796	37	2.258	10.162	7.311	12.671	9.707	8.565	15.069	7.234	6.933	9.976	5.625	4.137	10.1	1.429
YDR310C	SUM1	protein_coding	193	273	316	578	1324	334	526	1063	289	904	1544	56	990	340	1.71	7.088	8.545	12.26	12.931	7.407	11.66	13.392	8.843	11.636	16.949	3.75	4.878	5.098
YDR313C	PIB1	protein_coding	135	154	198	500	595	302	531	905	298	866	394	22	640	273	4.208	14.068	18.837	37.315	20.446	23.564	41.415	40.114	32.081	39.219	15.217	5.183	11.096	14.402
YDR314C	RAD34	protein_coding	131	790	140	415	1160	181	332	1121	153	489	977	22	319	98	1.635	28.896	5.333	12.401	15.96	5.655	10.368	19.895	6.594	8.867	15.109	2.076	2.214	2.07
YDR315C	IPK1	protein_coding	11	27	77	160	381	141	151	465	54	175	283	2	125	24	0.368	2.647	7.865	12.82	14.055	11.811	12.643	22.127	6.241	8.509	11.735	0.505	2.327	1.359
tF(GAA)D	*	tRNA	316	87	20	2296	3372	41	8305	4734	45	12282	6697	0	2330	280	107.816	86.989	20.827	1875.56	1268.31	35.017	7089.9	2296.76	53.025	6088.27	2831.19	0	442.165	161.687
CtF(GAA)DD1	CUT_CtF(GAA)DD1	CUTs	0	0	0	0	0	0	0	0	0	0	0	0	0	0	0	0	0	0	0	0	0	0	0	0	0	0	0	0
4R-446	XUT_4R-446	XUTs	84	59	133	298	508	122	255	392	85	299	481	13	276	53	1.871	3.852	9.043	15.895	12.476	6.804	14.214	12.418	6.54	9.678	13.277	2.189	3.42	1.999
Unit72	Unit72	anti-sense	76	58	115	219	476	109	220	344	76	253	435	12	253	53	1.991	4.453	9.196	13.738	13.749	7.149	14.423	12.817	6.877	9.631	14.123	2.377	3.687	2.35
360516	SUT481	SUTs	62	58	115	205	432	104	209	335	76	235	418	12	236	53	1.774	4.863	10.043	14.044	13.627	7.449	14.963	13.631	7.51	9.77	14.82	2.595	3.756	2.566
YDR319C	*	protein_coding	295	134	271	448	1164	357	503	798	235	655	880	58	805	472	7.45	9.916	20.887	27.087	32.404	22.567	31.783	28.656	20.495	24.032	27.535	11.068	11.307	20.173
YDR320C	SWA2	protein_coding	106	56	201	395	573	199	290	590	132	386	546	23	565	84	1.562	2.418	9.041	13.937	9.309	7.341	10.693	12.364	6.718	8.265	9.97	2.562	4.631	2.095
YDR320C-A	DAD4	protein_coding	160	51	150	458	611	287	740	565	267	1471	699	20	987	405	10.918	10.199	31.241	74.826	45.963	49.023	126.347	54.823	62.923	145.837	59.101	10.314	37.461	46.773
YDR322C-A	TIM11	protein_coding	481	239	420	752	865	690	1065	832	714	1751	1385	92	1837	351	30.197	43.971	80.475	113.03	59.865	108.433	167.289	74.273	154.805	159.709	107.735	43.647	64.144	37.294
YDR323C	PEP7	protein_coding	59	49	315	608	1136	396	617	608	274	685	798	22	263	37	1.077	2.621	17.545	26.566	22.855	18.09	28.174	15.778	17.269	18.163	18.045	3.034	2.67	1.143
YDR324C	UTP4	protein_coding	182	155	261	480	866	234	574	710	114	803	893	34	836	266	2.271	5.667	9.939	14.338	11.911	7.307	17.918	12.596	4.912	14.555	13.804	3.205	5.801	5.616
YDR326C	YSP2	protein_coding	483	472	242	532	1057	348	724	1483	433	1549	2339	84	2465	282	3.299	9.449	5.046	8.701	7.96	5.95	12.375	14.406	10.215	15.374	19.798	4.336	9.366	3.26
YDR328C	SKP1	protein_coding	300	81	92	352	507	200	441	381	142	847	336	50	1007	269	10.247	8.108	9.591	28.786	19.091	17.1	37.689	18.505	16.751	42.032	14.22	12.907	19.131	15.55
YDR329C	PEX3	protein_coding	137	72	62	233	349	126	226	365	147	507	443	18	604	0	3.005	4.628	4.151	12.236	8.44	6.918	12.404	11.385	11.137	16.158	12.04	2.984	7.369	0
360517	SUT482	SUTs	18	44	73	100	315	88	98	315	77	159	126	0	128	155	1.137	8.144	14.072	15.122	21.932	13.912	15.486	28.29	16.795	14.59	9.86	0	4.497	16.568
4R-456	XUT_4R-456	XUTs	18	40	67	91	306	83	89	297	73	154	110	0	101	154	1.591	10.365	18.081	19.265	29.827	18.371	19.69	37.343	22.292	19.783	12.052	0	4.967	23.046
YDR333C	*	protein_coding	142	91	259	518	665	321	542	806	224	697	775	28	614	153	2.052	3.854	11.424	17.923	10.595	11.613	19.599	16.564	11.18	14.635	13.878	3.058	4.935	3.742
4R-458	XUT_4R-458	XUTs	48	24	51	157	247	69	178	264	88	426	419	6	296	3	2.113	3.096	6.853	16.549	11.987	7.604	19.607	16.527	13.38	27.248	22.856	1.997	7.248	0.224
CDR336WTa3-A	CUT_CDR336WTa3-A	CUTs	0	0	11	24	42	24	32	74	10	32	34	0	13	1	0	0	5.727	9.802	7.899	10.248	13.659	17.951	5.892	7.931	7.187	0	1.233	0.288
354143	CUT522	CUTs	11	0	39	68	79	70	63	135	28	89	84	6	39	0	1.025	0	11.087	15.164	8.112	16.321	14.682	17.88	9.008	12.044	9.695	4.222	2.021	0
4R-461	XUT_4R-461	XUTs	2	29	27	53	59	44	49	49	18	63	42	0	31	0	0.231	9.808	9.509	14.644	7.506	12.71	14.149	8.041	7.174	10.563	6.006	0	1.99	0
YDR338C	*	protein_coding	465	173	433	1444	1623	696	1238	1162	1190	2760	1946	84	2058	266	5.366	5.851	15.251	39.897	20.648	20.106	35.747	19.069	47.428	46.276	27.826	7.325	13.21	5.195
YDR339C	FCF1	protein_coding	59	74	144	306	422	239	494	686	229	905	536	11	618	135	2.806	10.314	20.902	34.844	22.125	28.453	58.785	46.393	37.614	62.534	31.586	3.954	16.348	10.867
tX(XXX)D	*	tRNA	1	37	1	30	28	2	42	207	0	85	55	0	37	3	0.314	34.036	0.958	22.546	9.689	1.571	32.987	92.395	0	38.764	21.391	0	6.46	1.594
YDR341C	*	protein_coding	1303	315	1032	1256	2694	1154	1483	1436	639	1832	1414	241	5179	2264	18.988	13.452	45.9	43.822	43.279	42.096	54.074	29.757	32.16	38.788	25.532	26.539	41.977	55.839
YDR342C	HXT7	protein_coding	403	14	63	216	1412	222	199	772	193	531	828	50	1160	569	6.743	0.686	3.217	8.653	26.045	9.298	8.331	18.368	11.153	12.909	17.166	6.322	10.796	16.113
4R-468	XUT_4R-468	XUTs	45	354	57	194	447	90	149	329	63	214	262	2	307	173	0.486	11.198	1.878	5.013	5.319	2.432	4.024	5.05	2.348	3.356	3.504	0.164	1.843	3.16
YDR343C	HXT6	protein_coding	348	98	70	82	2954	180	114	1221	189	195	957	11	183	28	5.424	4.476	3.33	3.059	50.754	7.022	4.445	27.06	10.173	4.415	18.481	1.295	1.586	0.738
YDR344C	*	protein_coding	37	10	29	124	131	34	66	114	29	58	98	3	98	20	2.616	2.072	6.258	20.989	10.21	6.017	11.675	11.46	7.081	5.957	8.585	1.604	3.854	2.393
YDR345C	HXT3	protein_coding	7792	1030	9433	21369	26237	16714	14711	14525	10532	18211	11888	1475	26855	1712	124.981	48.416	461.786	820.615	463.925	671.074	590.391	331.284	583.414	424.381	236.263	178.788	239.58	46.475
CDR345CTs1-B	CUT_CDR345CTs1-B	CUTs	1	4	42	55	106	42	38	72	19	58	26	0	16	0	0.1	1.172	12.815	13.164	11.682	10.51	9.505	10.235	6.56	8.424	3.22	0	0.89	0
354148	CUT523	CUTs	1	4	21	44	58	51	34	41	19	53	55	0	27	0	0.112	1.309	7.159	11.767	7.143	14.26	9.503	6.513	7.33	8.602	7.613	0	1.678	0
YDR346C	SVF1	protein_coding	509	196	511	1048	1682	541	1151	1040	348	1453	1249	96	2071	373	9.13	10.303	27.975	45.006	33.259	24.29	51.656	26.526	21.558	37.865	27.759	13.014	20.661	11.323
YDR348C	*	protein_coding	171	66	321	698	920	442	527	650	232	736	470	31	1025	30	2.638	2.983	15.112	25.777	15.644	17.066	20.339	14.257	12.358	16.494	8.983	3.613	8.794	0.783
YDR349C	YPS7	protein_coding	1192	643	622	1552	2459	778	985	1226	422	1187	1362	181	4636	210	17.419	27.537	27.742	54.3	39.614	28.46	36.016	25.476	21.298	25.202	24.662	19.988	37.681	5.194
CDR349CD3	CUT_CDR349CD3	CUTs	0	0	0	0	0	0	0	0	0	0	0	0	0	0	0	0	0	0	0	0	0	0	0	0	0	0	0	0
4R-483	XUT_4R-483	XUTs	52	38	92	198	457	120	255	452	88	334	391	9	221	187	3.379	7.237	18.249	30.808	32.741	19.522	41.465	41.77	19.751	31.536	31.485	4.419	7.988	20.568
360523	SUT483	SUTs	13	34	70	167	277	90	230	250	74	281	289	6	183	187	1.952	14.965	32.087	60.05	45.862	33.836	86.431	53.391	38.384	61.316	53.781	6.81	15.287	47.534
YDR350C	ATP22	protein_coding	258	201	1041	1964	2390	1050	1186	1096	533	1248	841	25	794	31	3.868	8.83	47.627	70.488	39.495	39.4	44.483	23.362	27.594	27.18	15.62	2.832	6.62	0.786
CDR352WTa3	CUT_CDR352WTa3	CUTs	19	1	13	26	25	22	20	43	17	30	39	8	43	38	4.26	0.657	8.896	13.957	6.179	12.347	11.22	13.709	13.164	9.773	10.835	13.554	5.362	14.42
354149	CUT524	CUTs	385	152	474	639	1226	553	515	613	315	810	590	79	1602	11	21.542	24.924	80.946	85.602	75.622	77.454	72.099	48.772	60.87	65.847	40.904	33.404	49.856	1.042
4R-486	XUT_4R-486	XUTs	437	176	428	720	1426	543	572	748	323	881	612	91	1588	344	19.823	23.396	59.255	78.194	71.308	61.656	64.92	48.247	50.6	58.061	34.397	31.194	40.065	26.409
360524	SUT484	SUTs	595	367	782	1045	1724	1162	910	1083	897	1547	959	105	1888	951	41.597	75.189	166.856	174.91	132.866	203.348	159.178	107.661	216.572	157.129	83.071	55.472	73.413	112.522
4R-488	XUT_4R-488	XUTs	331	152	322	685	1222	733	672	725	364	1136	692	53	1671	278	36.844	49.583	109.392	182.553	149.95	204.238	187.158	114.753	139.929	183.714	95.441	44.582	103.453	52.372
YDR354C-A	*	protein_coding	1897	307	1712	2871	3770	1553	1589	1709	902	2283	1327	348	6260	1618	45.145	21.41	124.348	163.582	98.906	92.514	94.617	57.833	74.134	78.936	39.13	62.586	82.86	65.169
YDR355C	*	protein_coding	8	5	50	56	96	25	36	35	24	96	115	0	55	0	0.768	1.407	14.649	12.87	10.159	6.007	8.646	4.777	7.956	13.389	13.678	0	2.937	0
YDR357C	CNL1	protein_coding	99	82	114	207	477	164	199	555	139	343	703	9	251	2	4.439	10.776	15.603	22.223	23.58	18.409	22.328	35.389	21.526	22.346	39.06	3.051	6.26	0.152
4R-491	XUT_4R-491	XUTs	67	1	18	57	39	39	47	51	64	141	209	18	71	0	4.846	0.212	3.973	9.871	3.109	7.061	8.505	5.245	15.987	14.816	18.73	9.837	2.856	0
YDR359C	EAF1	protein_coding	107	226	101	327	1035	105	307	744	94	473	628	19	527	151	1.103	6.829	3.179	8.073	11.766	2.71	7.921	10.91	3.348	7.087	8.024	1.48	3.023	2.636
YDR361C	BCP1	protein_coding	97	22	137	298	809	130	475	498	96	629	662	14	484	0	3.437	2.284	14.814	25.277	31.596	11.529	42.107	25.088	11.746	32.376	29.06	3.748	9.537	0
YDR362C	TFC6	protein_coding	80	119	251	688	886	387	572	677	260	669	528	27	595	199	1.107	4.825	10.598	22.788	13.512	13.402	19.799	13.318	12.422	13.446	9.051	2.823	4.578	4.659
YDR364C	CDC40	protein_coding	36	52	135	338	653	191	346	586	101	392	481	5	208	0	0.703	2.977	8.048	15.807	14.061	9.339	16.91	16.276	6.813	11.124	11.642	0.738	2.26	0
354151	CUT525	CUTs	0	0	5	12	31	5	7	9	0	7	49	0	3	0	0	0	2.706	5.095	6.061	2.22	3.106	2.27	0	1.804	10.767	0	0.296	0
YDR365C	ESF1	protein_coding	77	231	165	433	482	166	570	667	135	863	760	18	813	160	0.972	8.544	6.356	13.085	6.707	5.245	18	11.971	5.884	15.825	11.885	1.717	5.707	3.418
YDR366C	*	protein_coding	2	18	24	27	130	15	49	199	6	45	149	0	72	0	0.157	4.15	5.763	5.086	11.274	2.954	9.645	22.262	1.63	5.143	14.524	0	3.15	0
Unit74	Unit74	anti-sense	507	82	293	365	673	531	365	490	369	535	437	99	1591	252	16.458	7.801	29.028	28.367	24.083	43.147	29.646	22.617	41.367	25.231	17.576	24.286	28.725	13.845
YDR369C	XRS2	protein_coding	69	189	166	305	613	215	321	578	149	414	550	17	534	53	0.817	6.561	6.001	8.649	8.005	6.375	9.513	9.735	6.096	7.125	8.072	1.523	3.518	1.063
YDR370C	*	protein_coding	100	62	233	439	756	259	426	415	172	578	433	18	192	27	2.07	3.762	14.724	21.763	17.256	13.424	22.07	12.219	12.3	17.388	11.109	2.816	2.211	0.946
YDR371C-A	*	protein_coding	29	25	57	81	403	35	79	251	30	182	288	3	91	399	3.347	8.455	20.077	22.38	51.27	10.111	22.811	41.189	11.956	30.515	41.181	2.616	5.841	77.93
YDR372C	VPS74	protein_coding	154	136	409	609	1476	580	683	1449	393	1067	1565	22	1237	276	3.376	8.736	27.362	31.961	35.667	31.825	37.46	45.165	29.751	33.981	42.506	3.644	15.081	10.239
YDR374C	*	protein_coding	97	63	138	311	792	144	324	539	146	553	710	12	380	50	1.811	3.448	7.865	13.904	16.304	6.731	15.138	14.312	9.415	15.003	16.427	1.694	3.947	1.58
YDR375C	BCS1	protein_coding	99	89	133	320	545	215	312	412	109	342	289	23	583	115	2.086	5.495	8.551	16.141	12.657	11.338	16.446	12.342	7.93	10.468	7.544	3.663	6.831	4.1
YDR378C	LSM6	protein_coding	1041	444	1912	3351	4296	1978	3023	3986	2131	6254	4114	148	4418	1103	52.875	66.09	296.402	407.504	240.547	251.489	384.183	287.889	373.81	461.511	258.913	56.808	124.811	94.818
YDR379C-A	*	protein_coding	36	7	29	76	171	64	84	25	59	212	253	0	256	109	2.69	1.533	6.615	13.599	14.089	11.973	15.708	2.657	15.229	23.02	23.429	0	10.642	13.787
354152	CUT526	CUTs	0	0	15	73	31	17	31	26	33	86	60	0	9	0	0	0	11.877	45.341	8.865	11.04	20.122	9.591	29.566	32.413	19.286	0	1.299	0
360526	SUT485	SUTs	1140	186	1321	2568	3834	2091	1907	2121	1221	2067	1724	166	2840	567	16.62	7.947	58.781	89.639	61.621	76.311	69.566	43.972	61.48	43.784	31.144	18.289	23.03	13.991
4R-506	XUT_4R-506	XUTs	1140	186	1328	2574	3825	2095	1916	2121	1224	2074	1698	166	2843	567	16.722	7.996	59.452	90.394	61.85	76.922	70.319	44.239	62.004	44.199	30.86	18.401	23.194	14.076
Unit76	Unit76	anti-sense	986	182	1130	2238	3535	1791	1779	2018	1004	1896	1642	143	2761	567	15.075	8.155	52.731	81.925	59.583	68.547	68.058	43.874	53.015	42.118	31.107	16.522	23.48	14.672
YDR381C-A	*	protein_coding	99	135	171	303	579	244	385	661	181	638	812	12	434	87	3.224	12.882	16.995	23.622	20.784	19.888	31.367	30.605	20.354	30.183	32.761	2.953	7.86	4.795
Unit77	Unit77	anti-sense	11742	2000	2046	5922	6087	2460	3886	3836	1945	6420	3590	2280	60503	707	1162.7	580.373	618.341	1403.96	664.458	609.757	962.791	540.126	665.146	923.61	440.466	1706.14	3332.22	118.485
YDR383C	NKP1	protein_coding	43	56	66	216	321	112	304	325	108	468	438	7	264	11	1.462	5.581	6.851	17.587	12.035	9.534	25.868	15.716	12.685	23.124	18.457	1.798	4.994	0.633
YDR384C	ATO3	protein_coding	354	184	383	1555	1874	535	1357	1390	369	1636	1509	58	2069	638	9.921	15.113	32.761	104.342	57.899	37.533	95.159	55.395	35.716	66.616	52.402	12.285	32.252	30.262
CDR384CD1	CUT_CDR384CD1	CUTs	0	1	2	13	33	7	3	7	1	10	2	9	60	0	0	0.638	1.331	6.785	7.93	3.82	1.636	2.17	0.752	3.167	0.54	14.826	7.275	0
YDR387C	*	protein_coding	874	276	1037	3124	3566	1492	1713	2120	1045	1775	1958	178	3057	678	13.318	12.325	48.228	113.97	59.902	56.909	65.31	45.935	54.993	39.296	36.968	20.498	25.909	17.485
CDR387CD2	CUT_CDR387CD2	CUTs	44	6	95	322	346	143	244	173	93	210	214	9	213	0	6.424	2.567	42.332	112.554	55.688	52.261	89.133	35.916	46.892	44.544	38.713	9.93	17.297	0
360527	SUT486	SUTs	117	9	33	106	103	35	54	123	22	150	86	26	605	50	9.345	2.107	8.045	20.27	9.069	6.998	10.791	13.97	6.069	17.407	8.511	15.694	26.877	6.759
CDR388WTa3-B	CUT_CDR388WTa3-B	CUTs	16	1	2	22	27	8	16	14	3	21	40	10	106	0	3.863	0.707	1.473	12.718	7.187	4.835	9.667	4.807	2.502	7.367	11.967	18.246	14.236	0
YDR390C	UBA2	protein_coding	63	49	86	196	421	101	157	290	41	257	413	6	411	251	1.011	2.304	4.212	7.53	7.448	4.058	6.304	6.618	2.272	5.992	8.212	0.728	3.668	6.817
tG(CCC)D	SUF3	tRNA	10641	4288	0	2175	2127	0	5461	1938	0	6135	3874	0	53558	4981	4639.12	5478.46	0	2270.25	1022.25	0	5957	1201.43	0	3885.93	2092.69	0	12987	3675.26
YDR391C	*	protein_coding	96	40	179	450	438	298	408	343	257	663	447	23	846	3	3.675	4.487	20.913	41.242	18.484	28.555	39.078	18.67	33.976	36.873	21.202	6.654	18.012	0.194
360528	SUT487	SUTs	133	1697	91	192	750	116	176	797	104	306	512	18	175	616	10.207	381.675	21.315	35.28	63.454	22.285	33.797	86.979	27.566	34.12	48.688	10.44	7.47	80.013
4R-514	XUT_4R-514	XUTs	133	1697	85	186	725	113	172	794	93	291	504	18	164	616	12.351	461.85	24.093	41.357	74.224	26.269	39.967	104.853	29.828	39.264	57.995	12.632	8.471	96.821
354156	CUT527	CUTs	0	1	11	13	37	4	13	20	1	31	65	0	11	0	0	0.44	5.042	4.675	6.126	1.504	4.885	4.271	0.518	6.765	12.096	0	0.919	0
4R-515	XUT_4R-515	XUTs	123	121	331	858	1320	351	717	806	243	889	933	27	471	75	4.295	12.381	35.274	71.725	50.809	30.678	62.639	40.018	29.302	45.098	40.364	7.124	9.147	4.432
360529	SUT488	SUTs	123	120	326	848	1287	348	702	770	240	871	913	27	461	75	4.726	13.511	38.228	78.004	54.511	33.469	67.484	42.067	31.846	48.62	43.464	7.84	9.851	4.877
CDR394WTa3	CUT_CDR394WTa3	CUTs	77	18	68	142	152	113	124	215	102	232	181	21	297	2	14.218	9.74	38.321	62.775	30.94	52.229	57.288	56.45	65.044	62.238	41.41	29.303	30.502	0.625
YDR397C	NCB2	protein_coding	353	140	265	552	1012	298	628	1048	225	1024	1024	73	1290	55	7.195	8.363	16.486	26.938	22.74	15.205	32.028	30.375	15.838	30.325	25.862	11.244	14.625	1.897
354157	CUT528	CUTs	58	23	155	486	511	190	466	525	155	699	623	5	331	0	2.207	2.565	18	44.272	21.433	18.096	44.363	28.404	20.367	38.64	29.37	1.438	7.005	0
YDR402C	DIT2	protein_coding	36	38	19	119	370	26	64	164	22	62	307	8	101	75	0.769	2.378	1.239	6.084	8.71	1.39	3.42	4.979	1.623	1.924	8.123	1.29	1.2	2.71
4R-521	XUT_4R-521	XUTs	0	10	15	37	57	25	37	53	7	30	20	0	66	0	0	1.103	1.724	3.334	2.365	2.356	3.484	2.837	0.91	1.64	0.933	0	1.382	0
354159	CUT529	CUTs	16	29	189	343	439	217	217	292	118	262	151	4	270	2	0.341	1.811	12.293	17.5	10.313	11.576	11.57	8.848	8.684	8.112	3.987	0.645	3.2	0.072
YDR404C	RPB7	protein_coding	924	293	405	1391	1810	710	1159	1018	490	1623	970	152	3967	919	34.529	32.087	46.191	124.45	74.563	66.414	108.366	54.093	63.237	88.115	44.913	42.924	82.452	58.122
354160	CUT530	CUTs	14	0	13	19	21	46	28	30	38	36	2	6	25	0	4.185	0	11.861	13.599	6.921	34.423	20.944	12.753	39.232	15.636	0.741	13.554	4.157	0
4R-527	XUT_4R-527	XUTs	255	23	299	1452	1283	449	746	757	354	889	512	53	953	44	9.495	2.509	33.981	129.445	52.665	41.85	69.502	40.081	45.523	48.094	23.622	14.914	19.737	2.773
360531	SUT489	SUTs	225	23	285	1416	1239	429	717	707	344	855	462	52	909	44	9.184	2.751	35.506	138.383	55.753	43.834	73.229	41.037	48.494	50.705	23.366	16.04	20.637	3.04
CDR406WC3-B	CUT_CDR406WC3-B	CUTs	0	0	0	1	8	0	5	0	0	4	12	0	31	0	0	0	0	0.917	3.376	0	4.789	0	0	2.225	5.692	0	6.6	0
YDR407C	TRS120	protein_coding	767	453	678	1516	1926	838	1155	1748	470	1323	1389	127	2124	542	5.705	9.875	15.392	26.998	15.793	15.603	21.496	18.489	12.073	14.298	12.802	7.138	8.787	6.823
YDR408C	ADE8	protein_coding	469	282	295	1281	1404	528	932	804	393	1551	723	72	1710	426	14.447	25.457	27.735	94.476	47.678	40.714	71.834	35.217	41.809	69.414	27.596	16.762	29.298	22.21
4R-529	XUT_4R-529	XUTs	181	41	337	1055	872	544	584	770	275	521	354	36	605	17	5.256	3.489	29.867	73.346	27.914	39.542	42.43	31.794	27.578	21.98	12.736	7.899	9.771	0.836
360532	SUT490	SUTs	181	41	335	1054	872	541	584	769	275	518	352	36	600	17	5.335	3.542	30.135	74.377	28.333	39.914	43.068	32.23	27.993	22.181	12.855	8.018	9.836	0.848
YDR410C	STE14	protein_coding	647	152	439	1072	2300	935	1230	2168	786	1818	1826	124	1978	537	25.905	17.835	53.645	102.76	101.516	93.708	123.219	123.43	108.683	105.753	90.586	37.518	44.048	36.388
YDR411C	DFM1	protein_coding	645	118	920	3311	1597	1115	1212	1086	580	1457	839	105	2772	546	17.484	9.374	76.113	214.88	47.722	75.657	82.202	41.86	54.297	57.38	28.18	21.508	41.793	25.049
YDR413C	*	protein_coding	86	52	117	324	356	131	485	363	112	820	391	16	541	9	3.43	6.078	14.243	30.94	15.653	13.079	48.401	20.588	15.427	47.517	19.323	4.823	12.002	0.608
YDR414C	ERD1	protein_coding	177	47	219	479	644	284	391	493	197	464	290	28	965	114	5.102	3.97	19.266	33.056	20.464	20.491	28.199	20.207	19.611	19.431	10.357	6.099	15.471	5.561
YDR415C	*	protein_coding	164	83	260	683	809	332	437	546	203	724	799	38	999	83	4.576	6.787	22.141	45.626	24.884	23.188	30.508	21.663	19.561	29.35	27.623	8.013	15.503	3.92
354161	CUT531	CUTs	0	1	7	18	1	12	18	12	5	20	7	0	9	0	0	0.26	1.9	3.832	0.098	2.671	4.005	1.517	1.535	2.584	0.771	0	0.445	0
354162	CUT532	CUTs	55	43	124	326	592	171	204	328	71	209	160	7	187	2	2.596	5.948	17.864	36.842	30.805	20.205	24.094	22.015	11.575	14.333	9.358	2.498	4.909	0.16
YDR417C	*	protein_coding	3431	836	1168	2198	4972	1582	2857	3266	1290	4743	3689	604	19641	564	117.063	83.59	121.629	179.55	187.011	135.114	243.899	158.454	152.005	235.114	155.954	155.735	372.728	32.568
4R-535	XUT_4R-535	XUTs	64	103	50	121	189	77	59	72	38	143	113	7	88	96	2.99	14.099	7.128	13.532	9.732	9.003	6.896	4.782	6.13	9.705	6.54	2.472	2.286	7.59
YDR422C	SIP1	protein_coding	292	168	431	1373	951	448	810	667	397	1222	642	66	1396	7	3.744	6.313	16.867	42.151	13.443	14.38	25.987	12.162	17.58	22.765	10.2	6.395	9.956	0.152
YDR423C	CAD1	protein_coding	69	45	161	509	635	262	383	601	211	473	312	6	293	18	1.761	3.366	12.54	31.1	17.865	16.737	24.456	21.81	18.596	17.537	9.866	1.158	4.159	0.777
YDR424C	DYN2	protein_coding	214	80	123	380	492	222	435	505	211	690	617	41	1047	962	11.214	12.286	19.672	47.676	28.423	29.121	57.036	37.63	38.186	52.533	40.062	16.237	30.517	85.32
CDR425WTa3-A	CUT_CDR425WTa3-A	CUTs	9	4	25	40	105	35	66	39	17	90	53	0	89	0	0.974	1.269	8.259	10.366	12.529	9.483	17.875	6.003	6.355	14.153	7.108	0	5.358	0
YDR426C	*	protein_coding	7	5	69	93	217	102	136	144	60	146	117	1	107	3	0.581	1.217	17.488	18.49	19.865	21.203	28.258	17.004	17.207	17.614	12.038	0.629	4.942	0.422
YDR428C	BNA7	protein_coding	133	94	196	644	667	202	451	435	177	860	713	26	1075	0	4.26	8.824	19.161	49.386	23.552	16.196	36.144	19.813	19.579	40.021	28.297	6.293	19.151	0
YDR429C	TIF35	protein_coding	378	942	117	479	865	238	836	1460	264	1378	1216	53	1772	1680	12.855	93.883	12.144	39.001	32.429	20.26	71.136	70.604	31.007	68.086	51.24	13.621	33.518	96.697
YDR430C	CYM1	protein_coding	339	715	284	748	1000	391	536	705	231	750	927	53	1221	124	3.392	20.966	8.673	17.919	11.031	9.794	13.419	10.031	7.983	10.903	11.493	4.009	6.796	2.1
YDR435C	PPM1	protein_coding	125	97	102	257	503	180	186	211	99	304	289	27	448	2	3.248	7.387	8.09	15.989	14.409	11.708	12.093	7.796	8.884	11.477	9.305	5.302	6.475	0.088
4R-546	XUT_4R-546	XUTs	69	95	264	741	613	312	385	498	123	354	198	6	312	0	2.911	11.746	33.995	74.85	28.511	32.95	40.642	29.876	17.922	21.699	10.351	1.912	7.321	0
4R-548	XUT_4R-548	XUTs	198	197	263	1245	1923	478	898	1012	268	713	518	25	771	14	4.712	13.739	19.102	70.937	50.45	28.475	53.471	34.246	22.026	24.652	15.274	4.495	10.205	0.564
Unit80	Unit80	anti-sense	173	188	255	1203	1856	465	860	972	267	684	509	25	751	14	4.503	14.34	20.257	74.966	53.254	30.296	56.007	35.975	24	25.865	16.415	4.917	10.872	0.617
360534	SUT491	SUTs	163	183	247	1155	1785	450	794	917	264	655	499	25	717	14	4.438	14.601	20.523	75.283	53.572	30.667	54.085	35.499	24.822	25.907	16.832	5.143	10.857	0.645
360535	SUT492	SUTs	50	51	100	217	322	76	154	310	55	168	155	3	458	0	1.06	3.168	6.469	11.011	7.524	4.032	8.167	9.343	4.026	5.173	4.071	0.482	5.399	0
4R-549	XUT_4R-549	XUTs	50	51	100	217	318	76	153	294	55	166	143	3	452	0	1.106	3.306	6.751	11.492	7.755	4.208	8.468	9.248	4.202	5.335	3.92	0.501	5.561	0
YDR441C	APT2	protein_coding	635	847	793	1680	2472	840	1129	1580	596	1868	1903	95	2980	529	36.506	142.701	139.143	231.24	156.668	120.884	162.402	129.164	118.335	156.026	135.558	41.273	95.288	51.471
YDR443C	SSN2	protein_coding	174	104	127	283	435	181	240	817	159	448	316	32	781	41	1.261	2.209	2.809	4.91	3.476	3.284	4.352	8.42	3.98	4.717	2.838	1.753	3.148	0.503
YDR445C	*	protein_coding	12	136	26	81	122	47	121	121	58	126	102	2	101	6	0.923	30.663	6.106	14.92	10.347	9.052	23.292	13.237	15.411	14.084	9.723	1.162	4.322	0.781
tK(CUU)D2	*	tRNA	1	130	0	2	28	0	2	45	0	5	33	0	12	6	0.43	163.816	0	2.059	13.273	0	2.152	27.515	0	3.123	17.582	0	2.87	4.366
[truncated: 10,555 more rows]

## Sheet: Table S7
gene_id	gene_name	ratio_1.5min_rep1	ratio_1.5min_rep2	ratio_1.5min_rep3	ratio_2.5min_rep1	ratio_2.5min_rep2	ratio_2.5min_rep3	ratio_5min_rep1	ratio_5min_rep2	ratio_5min_rep3	ratio_steady_state	CI95_1.5min_rep1	CI95_1.5min_rep2	CI95_1.5min_rep3	CI95_2.5min_rep1	CI95_2.5min_rep2	CI95_2.5min_rep3	CI95_5min_rep1	CI95_5min_rep2	CI95_5min_rep3	CI95_steady_state	count_1.5min_rep1	count_1.5min_rep2	count_1.5min_rep3	count_2.5min_rep1	count_2.5min_rep2	count_2.5min_rep3	count_5min_rep1	count_5min_rep2	count_5min_rep3	count_steady_state
YFL039C	ACT1	0.505	0.644	0.3	0.249	0.319	0.39	0.72	0.785	0.584	0.993	0.062	0.031	0.048	0.072	0.069	0.058	0.044	0.028	0.059	0.001	7058	14862	14996	9653	8350	9174	5932	12843	6620	184023
YER093C-A	AIM11	0.43	0.688	0.538	0.455	0.522	0.482	0.735	0.746	0.367	0.932	0.413	0.287	0.25	0.315	0.376	0.503	0.321	0.201	0.235	0.077	77	162	254	107	145	201	82	244	194	376
YKL157W	APE2	0.043	0.075	0.445	0.015	0.065	0.005	0.069	0.065	0.42	0.148	0.096	0.139	0.151	0.045	0.095	0.023	0.095	0.104	0.193	0.074	845	1623	2733	1074	1265	1733	855	1779	1629	8383
YJL024C	APS3	0.138	0.178	0.02	0.102	0.534	0.008	0.293	0.512	0.889	0.802	0.241	0.283	0.063	0.215	0.279	0.03	0.578	0.218	0.142	0.169	95	265	434	135	367	275	74	534	482	443
YDL029W	ARP2	0.137	0.307	0.013	0.18	0.138	0.005	0.381	0.372	0.362	0.888	0.116	0.124	0.037	0.101	0.112	0.015	0.16	0.164	0.116	0.05	1149	2678	4049	1863	2011	2082	989	2130	1699	5120
YMR033W	ARP9	0.025	0.048	0.036	0.052	0.054	0.245	0.075	0.174	0.17	0.49	0.032	0.038	0.025	0.059	0.056	0.059	0.081	0.12	0.097	0.196	531	950	1312	452	639	1149	338	739	689	609
YIL004C	BET1	0.005	0.031	0.533	0.041	0.184	0.653	0.288	0.52	0.366	0.861	0.027	0.112	0.136	0.128	0.347	0.179	0.349	0.208	0.125	0.099	170	421	593	214	370	700	183	643	649	629
YJL031C	BET4	0.023	0.029	0.028	0.029	0.035	0.008	0.035	0.09	0.138	0.61	0.104	0.141	0.185	0.112	0.289	0.058	0.163	0.269	0.367	0.439	86	117	180	132	213	321	80	325	270	301
YHR101C	BIG1	0.113	0.204	0.006	0.308	0.25	0.485	0.477	0.637	0.658	0.797	0.105	0.142	0.023	0.161	0.21	0.304	0.251	0.249	0.157	0.18	272	448	711	285	270	245	114	259	321	416
YLR078C	BOS1	0.138	0.104	0.568	0.219	0.524	0.268	0.516	0.846	0.665	0.002	0.481	0.437	0.439	0.531	0.572	0.536	0.813	0.222	0.395	0.007	33	110	269	97	193	236	57	264	298	530
YML036W	CGI121	0.557	0.763	0.385	0.816	0.703	0.374	0.797	0.88	0.911	0.953	0.466	0.235	0.177	0.289	0.256	0.154	0.268	0.104	0.078	0.053	95	223	569	117	208	343	109	420	431	725
YPL241C	CIN2	0.511	0.429	0.445	0.47	0.51	0.925	0.495	0.226	0.796	0.026	0.43	0.338	0.197	0.438	0.35	0.116	0.703	0.444	0.213	0.136	535	793	1629	404	556	762	195	555	653	378
YBL059C-A	CMC2	0.351	0.754	0.394	0.791	0.852	0.845	0.901	0.956	0.967	0.973	0.338	0.143	0.151	0.207	0.105	0.095	0.121	0.05	0.053	0.04	138	427	297	185	467	299	246	949	550	831
YMR194C-B	CMC4	0.834	0.9	0.786	0.689	0.83	0.613	0.463	0.724	0.169	0.797	0.075	0.038	0.071	0.123	0.092	0.152	0.239	0.154	0.271	0.153	867	1560	1844	705	627	665	346	464	458	317
YKL190W	CNB1	0.152	0.179	0.035	0.261	0.455	0.687	0.544	0.54	0.484	0.87	0.166	0.145	0.06	0.201	0.144	0.095	0.304	0.143	0.239	0.067	171	353	545	236	479	643	157	548	416	1955
YLL050C	COF1	0.494	0.642	0.124	0.637	0.504	0.012	0.631	0.721	0.509	0.981	0.254	0.144	0.161	0.163	0.146	0.039	0.193	0.078	0.11	0.009	316	750	1590	611	901	1209	451	1356	1471	5810
YIL111W	COX5B	0.007	0.005	0.113	0.005	0.013	0.575	0.031	0.205	0.488	0.873	0.029	0.023	0.103	0.037	0.059	0.142	0.123	0.24	0.186	0.093	224	598	647	480	512	698	451	1122	773	1078
YNL130C	CPT1	0.372	0.648	0.373	0.506	0.568	0.454	0.685	0.721	0.547	0.945	0.1	0.065	0.065	0.092	0.072	0.076	0.094	0.052	0.086	0.02	2696	12070	15035	4230	7382	9593	2926	8485	7641	21066
YNL112W	DBP2	0.192	0.497	0.019	0.27	0.159	0.152	0.288	0.258	0.002	0.794	0.1	0.05	0.032	0.141	0.09	0.084	0.245	0.13	0.007	0.031	2658	4469	6303	995	2695	2203	330	1725	1770	4267
YKL002W	DID4	0.032	0.591	0.014	0.31	0.69	0.714	0.698	0.822	0.959	0.882	0.126	0.31	0.051	0.32	0.234	0.279	0.361	0.131	0.098	0.141	79	281	396	128	336	497	144	655	416	769
YDL219W	DTD1	0.245	0.48	0.535	0.581	0.545	0.528	0.756	0.751	0.694	0.732	0.213	0.185	0.129	0.181	0.196	0.258	0.176	0.102	0.12	0.116	194	371	736	280	409	474	170	615	686	615
YBR078W	ECM33	0.015	0.025	0.02	0.04	0.038	0.012	0.056	0.124	0.065	0.767	0.011	0.011	0.006	0.014	0.016	0.005	0.021	0.036	0.018	0.018	5628	11762	25877	8783	11905	17121	6083	14823	13649	49565
YHR123W	EPT1	0.173	0.293	0.439	0.254	0.425	0.44	0.438	0.655	0.858	0.739	0.124	0.089	0.083	0.112	0.168	0.112	0.19	0.128	0.071	0.071	1487	3447	4770	1680	1736	2384	1087	2398	2276	6767
YBL040C	ERD2	0.392	0.589	0.396	0.479	0.693	0.744	0.819	0.848	0.847	0.905	0.206	0.113	0.137	0.166	0.108	0.097	0.112	0.055	0.057	0.039	1123	2847	3341	1167	2304	2690	1045	4340	4617	6706
YGR029W	ERV1	0.516	0.751	0.321	0.515	0.787	0.214	0.735	0.834	0.603	0.961	0.471	0.281	0.203	0.382	0.277	0.178	0.374	0.159	0.237	0.049	72	196	361	114	170	206	90	323	342	687
YML067C	ERV41	0.235	0.434	0.361	0.442	0.452	0.2	0.707	0.773	0.49	0.822	0.284	0.306	0.153	0.224	0.287	0.171	0.21	0.144	0.234	0.099	454	931	1974	639	875	996	474	1444	1319	2784
YPL075W	GCR1	0.004	0.009	0.001	0.004	0.007	0.001	0.013	0.016	0.003	0.526	0.015	0.026	0.004	0.02	0.044	0.004	0.047	0.062	0.011	0.13	513	905	2443	504	896	1582	355	1057	1642	1600
YEL003W	GIM4	0.036	0.461	0.717	0.246	0.654	0.277	0.376	0.745	0.846	0.902	0.189	0.404	0.127	0.42	0.284	0.3	0.407	0.139	0.087	0.085	54	158	481	81	200	317	96	501	378	629
YML094W	GIM5	0.447	0.563	0.226	0.548	0.741	0.015	0.771	0.77	0.018	0.921	0.597	0.347	0.411	0.429	0.201	0.069	0.349	0.152	0.085	0.099	134	276	374	169	339	335	115	601	494	649
YER133W	GLC7	0.19	0.32	0.069	0.147	0.277	0.319	0.251	0.499	0.47	0.601	0.136	0.065	0.058	0.088	0.091	0.079	0.154	0.081	0.085	0.07	1473	2465	4896	1953	2083	2627	1058	2317	2620	2959
YMR292W	GOT1	0.156	0.575	0.314	0.495	0.59	0.528	0.685	0.732	0.618	0.939	0.264	0.208	0.201	0.288	0.192	0.171	0.227	0.107	0.117	0.035	202	348	1067	312	538	1037	299	997	1527	2689
YNL038W	GPI15	0.54	0.639	0.691	0.768	0.783	0.716	0.786	0.781	0.907	0.857	0.263	0.265	0.131	0.203	0.149	0.185	0.205	0.115	0.06	0.149	183	287	681	337	617	857	256	920	1062	420
YDL125C	HNT1	0.098	0.201	0.407	0.272	0.283	0.164	0.336	0.381	0.458	0.876	0.102	0.121	0.101	0.105	0.151	0.094	0.202	0.123	0.124	0.046	379	906	1389	658	743	896	311	1034	907	3281
YDR305C	HNT2	0.05	0.094	0.029	0.106	0.08	0.145	0.164	0.192	0.179	0.204	0.136	0.135	0.032	0.116	0.127	0.086	0.186	0.143	0.089	0.243	150	253	621	240	304	633	119	401	610	363
YNL004W	HRB1	0.137	0.179	0.004	0.122	0.121	0.141	0.295	0.641	0.355	0.877	0.148	0.145	0.026	0.128	0.203	0.188	0.229	0.132	0.163	0.065	389	1042	2416	496	835	1314	283	1135	1059	1953
YDL115C	IWR1	0.148	0.046	0.42	0.082	0.267	0.009	0.137	0.618	0.832	0.389	0.217	0.102	0.134	0.175	0.205	0.043	0.238	0.217	0.162	0.387	70	270	855	149	406	751	140	634	780	733
YDR367W	KEI1	0.836	0.504	0.009	0.803	0.611	0.291	0.828	0.847	0.688	0.892	0.184	0.244	0.059	0.184	0.202	0.192	0.192	0.094	0.118	0.06	389	618	1707	628	730	1489	418	1240	1621	2418
YDL108W	KIN28	0.307	0.178	0.024	0.136	0.413	0.358	0.395	0.61	0.113	0.936	0.418	0.253	0.068	0.323	0.36	0.465	0.56	0.26	0.367	0.108	134	302	587	203	318	369	133	410	376	601
YFR024C-A	LSB3	0.145	0.539	0.06	0.319	0.471	0.069	0.339	0.635	0.384	0.492	0.106	0.119	0.052	0.135	0.212	0.079	0.161	0.165	0.144	0.107	954	2668	2121	1410	1626	1377	930	1846	1029	4857
YBL026W	LSM2	0.523	0.728	0.499	0.601	0.701	0.814	0.881	0.904	0.886	0.891	0.185	0.148	0.146	0.199	0.146	0.063	0.102	0.059	0.061	0.083	112	187	460	142	291	833	158	643	944	397
YNL147W	LSM7	0.107	0.358	0.369	0.483	0.63	0.166	0.696	0.708	0.501	0.799	0.461	0.331	0.142	0.413	0.23	0.237	0.496	0.145	0.214	0.142	68	141	456	111	242	395	48	449	513	360
YDR005C	MAF1	0.035	0.02	0.016	0.059	0.608	0.029	0.184	0.667	0.973	0.708	0.207	0.108	0.061	0.245	0.526	0.162	0.642	0.381	0.12	0.281	125	221	504	226	237	216	124	410	354	706
YDR318W	MCM21	0.436	0.706	0.372	0.795	0.785	0.02	0.418	0.809	0.963	0.922	0.421	0.3	0.231	0.348	0.266	0.053	0.485	0.176	0.082	0.085	146	296	627	175	411	531	149	535	642	1489
YGL087C	MMS2	0.543	0.76	0.773	0.469	0.946	0.687	0.709	0.903	0.983	0.956	0.305	0.206	0.137	0.282	0.085	0.21	0.33	0.113	0.051	0.063	384	441	791	392	546	306	180	422	276	576
YIL106W	MOB1	0.028	0.022	0.005	0.004	0.083	0.004	0.105	0.071	0.058	0.137	0.054	0.047	0.037	0.02	0.12	0.017	0.22	0.129	0.076	0.203	365	579	852	358	451	688	254	649	643	692
YFL034C-B	MOB2	0.141	0.028	0.005	0.147	0.087	0.008	0.218	0.177	0.003	0.186	0.206	0.08	0.019	0.296	0.163	0.037	0.585	0.217	0.014	0.246	110	194	296	92	222	148	56	310	257	296
YGL178W	MPT5	0.002	0	0.001	0.002	0.001	0.001	0.003	0.001	0.001	0.002	0.007	0.002	0.004	0.014	0.004	0.008	0.01	0.004	0.005	0.007	1406	3795	3592	1269	2042	1807	960	1892	1528	3755
YMR225C	MRPL44	0.276	0.335	0.041	0.432	0.465	0.239	0.675	0.765	0.74	0.841	0.145	0.106	0.056	0.137	0.127	0.149	0.123	0.077	0.106	0.065	285	575	477	288	344	329	261	541	361	596
YBR119W	MUD1	0.226	0.04	0.686	0.022	0.046	0.241	0.089	0.109	0.557	0.655	0.237	0.156	0.216	0.092	0.258	0.497	0.345	0.445	0.276	0.303	72	149	963	87	131	87	52	189	674	316
YDR397C	NCB2	0.098	0.117	0.011	0.146	0.207	0.034	0.623	0.553	0.062	0.736	0.218	0.182	0.047	0.268	0.18	0.156	0.389	0.217	0.222	0.18	75	145	266	89	228	293	73	463	267	445
YJL205C	NCE101	0.689	0.747	0.382	0.561	0.375	0.764	0.886	0.769	0.802	0.797	0.245	0.148	0.632	0.309	0.385	0.141	0.119	0.129	0.122	0.115	73	129	63	96	91	105	91	165	213	266
YHR077C	NMD2	0.001	0.006	0.005	0.002	0.002	0.378	0.003	0.002	0.005	0.031	0.005	0.011	0.014	0.009	0.011	0.084	0.012	0.011	0.017	0.11	829	1151	1553	692	747	1085	427	992	1136	943
YJL041W	NSP1	0.036	0.029	0.012	0.015	0.097	0.916	0.136	0.142	0.062	0.889	0.131	0.109	0.042	0.079	0.389	0.106	0.389	0.426	0.215	0.096	123	326	1049	151	374	1582	133	548	1146	4163
YLR093C	NYV1	0.32	0.245	0.603	0.174	0.643	0.247	0.646	0.805	0.117	0.952	0.448	0.366	0.127	0.308	0.191	0.293	0.365	0.127	0.281	0.051	144	309	466	300	515	733	222	908	730	1089
YBR230C	OM14	0.083	0.016	0.323	0.015	0.408	0.069	0.479	0.521	0.299	0.782	0.262	0.091	0.217	0.071	0.324	0.273	0.317	0.19	0.412	0.073	111	390	418	314	310	254	207	574	326	2398
YGL226C-A	OST5	0.18	0.094	0.084	0.282	0.602	0.535	0.449	0.696	0.431	0.948	0.227	0.145	0.068	0.222	0.166	0.191	0.312	0.133	0.271	0.031	205	398	837	297	319	344	138	414	288	1117
YLR199C	PBA1	0.015	0.287	0.775	0.013	0.527	0.741	0.027	0.37	0.259	0.898	0.067	0.494	0.126	0.077	0.626	0.121	0.167	0.475	0.455	0.078	151	242	389	225	218	404	119	268	282	1505
YKR095W-A	PCC1	0.617	0.586	0.022	0.605	0.788	0.347	0.792	0.818	0.04	0.869	0.342	0.264	0.1	0.311	0.189	0.218	0.26	0.106	0.153	0.121	40	96	126	64	156	169	47	329	161	301
YOR122C	PFY1	0.009	0.028	0.076	0.058	0.032	0.012	0.4	0.257	0.547	0.937	0.034	0.046	0.044	0.125	0.073	0.054	0.197	0.152	0.093	0.014	782	1183	2095	1287	985	1311	642	1351	1090	7930
YPL031C	PHO85	0.944	0.937	0.926	0.851	0.849	0.871	0.851	0.844	0.865	0.854	0.083	0.048	0.063	0.143	0.127	0.089	0.185	0.118	0.148	0.115	833	2701	2194	916	1428	1908	513	1541	999	1343
YER003C	PMI40	0.134	0.197	0.051	0.225	0.458	0.552	0.332	0.539	0.753	0.883	0.202	0.207	0.079	0.279	0.256	0.402	0.476	0.223	0.271	0.069	562	924	1193	516	605	593	335	915	569	4051
YBL018C	POP8	0.142	0.276	0.41	0.475	0.753	0.022	0.512	0.817	0.02	0.906	0.262	0.275	0.445	0.396	0.204	0.073	0.475	0.166	0.075	0.101	59	96	237	81	149	173	37	292	151	423
YJL001W	PRE3	0.147	0.446	0.193	0.417	0.691	0.823	0.537	0.786	0.776	0.939	0.142	0.104	0.101	0.17	0.152	0.104	0.161	0.086	0.112	0.032	316	888	1609	463	681	837	337	1174	915	2674
YML017W	PSP2	0.01	0.031	0.002	0.009	0.327	0.234	0.052	0.581	0.185	0.668	0.039	0.099	0.012	0.048	0.271	0.09	0.18	0.163	0.146	0.141	356	1254	1876	399	874	982	301	1185	1062	1282
YHR076W	PTC7	0.119	0.004	0.168	0.144	0.062	0.3	0.283	0.243	0.006	0.402	0.214	0.023	0.136	0.17	0.16	0.197	0.3	0.216	0.044	0.326	163	340	484	216	327	386	161	516	558	518
YHR001W-A	QCR10	0.77	0.866	0.679	0.766	0.905	0.604	0.909	0.945	0.662	0.97	0.182	0.115	0.102	0.133	0.09	0.207	0.085	0.049	0.163	0.024	230	386	678	485	423	450	356	838	598	1876
YGR183C	QCR9	0.802	0.714	0.668	0.733	0.708	0.727	0.876	0.83	0.634	0.942	0.036	0.034	0.033	0.041	0.049	0.038	0.03	0.024	0.051	0.015	2074	3920	4300	2543	2719	2631	1821	3806	2469	2744
YNL312W	RFA2	0.004	0.001	0.003	0.007	0.017	0.207	0.014	0.245	0.018	0.637	0.019	0.005	0.015	0.035	0.097	0.14	0.061	0.323	0.074	0.2	290	1036	782	307	564	515	206	750	344	1017
YCR028C-A	RIM1	0.527	0.671	0.462	0.726	0.714	0.719	0.868	0.845	0.509	0.812	0.266	0.167	0.148	0.182	0.192	0.131	0.132	0.096	0.164	0.069	178	382	449	226	369	437	227	644	385	1722
YDL082W	RPL13A	0.565	0.694	0.435	0.808	0.859	0.636	0.892	0.948	0.883	0.98	0.099	0.059	0.059	0.049	0.037	0.071	0.043	0.017	0.035	0.006	1602	2197	3609	1951	2596	2912	1433	4500	2413	12807
YMR142C	RPL13B	0.746	0.83	0.769	0.908	0.9	0.846	0.966	0.948	0.957	0.964	0.1	0.049	0.07	0.04	0.035	0.058	0.029	0.016	0.021	0.006	603	1527	1797	1152	2143	1218	737	3455	2092	21935
YKL006W	RPL14A	0.286	0.467	0.183	0.668	0.721	0.561	0.848	0.886	0.616	0.884	0.082	0.073	0.046	0.044	0.049	0.038	0.04	0.022	0.046	0.011	1726	2529	6835	2211	2766	4195	1247	3883	4251	19304
YHL001W	RPL14B	0.053	0.134	0.224	0.514	0.612	0.592	0.712	0.852	0.908	0.94	0.054	0.05	0.047	0.081	0.051	0.049	0.075	0.032	0.023	0.007	1902	3326	5155	1852	2698	2761	1105	3384	2384	12511
YIL133C	RPL16A	0.203	0.105	0.204	0.568	0.421	0.319	0.728	0.762	0.739	0.973	0.079	0.047	0.054	0.067	0.065	0.089	0.065	0.037	0.051	0.005	2340	4379	5935	2231	3879	3430	1738	5678	3279	27638
YNL069C	RPL16B	0.897	0.873	0.745	0.958	0.861	0.736	0.987	0.936	0.889	0.994	0.022	0.025	0.028	0.014	0.023	0.031	0.009	0.011	0.021	0.001	2766	5676	6363	3463	5060	4766	2682	7831	3897	95315
YKL180W	RPL17A	0.866	0.88	0.794	0.919	0.898	0.861	0.941	0.946	0.934	0.981	0.058	0.035	0.039	0.033	0.034	0.034	0.035	0.017	0.025	0.004	889	2039	3940	1303	2073	3230	878	3597	3281	21213
YJL177W	RPL17B	0.754	0.806	0.763	0.895	0.811	0.855	0.948	0.89	0.843	0.984	0.073	0.053	0.035	0.038	0.047	0.051	0.039	0.032	0.042	0.005	670	1182	2832	837	1431	1499	544	2344	1654	11163
YOL120C	RPL18A	0.374	0.505	0.359	0.592	0.709	0.48	0.746	0.895	0.726	0.978	0.062	0.042	0.049	0.048	0.04	0.051	0.044	0.019	0.044	0.002	3479	5844	7823	3713	4522	4727	2125	6327	2952	58563
YNL301C	RPL18B	0.021	0.254	0.058	0.1	0.626	0.333	0.223	0.766	0.394	0.926	0.027	0.092	0.035	0.073	0.056	0.079	0.139	0.048	0.092	0.007	1904	2606	4828	1486	2285	2218	594	2564	2101	21655
YBR084C-A	RPL19A	0.476	0.752	0.527	0.729	0.866	0.71	0.921	0.942	0.778	0.986	0.119	0.033	0.053	0.065	0.025	0.046	0.031	0.011	0.041	0.002	1387	3755	3927	1873	4104	3101	1520	6862	2818	34283
YBL027W	RPL19B	0.622	0.84	0.709	0.836	0.909	0.82	0.943	0.968	0.936	0.983	0.095	0.026	0.042	0.046	0.019	0.042	0.026	0.01	0.021	0.003	1446	3773	4492	1894	4390	3488	1643	7874	3377	40434
YMR242C	RPL20A	0.946	0.947	0.907	0.955	0.959	0.949	0.978	0.975	0.969	0.995	0.043	0.021	0.027	0.027	0.02	0.021	0.028	0.01	0.015	0.002	452	1432	1857	749	1548	2241	561	3079	2010	15719
YOR312C	RPL20B	0.484	0.796	0.692	0.782	0.853	0.858	0.907	0.949	0.81	0.988	0.165	0.059	0.067	0.071	0.05	0.038	0.053	0.018	0.048	0.004	668	1227	2293	961	1798	1947	626	3130	1605	11827
YBR191W	RPL21A	0.623	0.788	0.761	0.863	0.886	0.844	0.929	0.937	0.88	0.982	0.112	0.04	0.031	0.038	0.026	0.032	0.034	0.013	0.024	0.004	1007	2755	4941	1488	3051	3460	1009	5338	3818	23419
YPL079W	RPL21B	0.518	0.721	0.522	0.829	0.803	0.707	0.887	0.88	0.704	0.988	0.185	0.076	0.09	0.073	0.06	0.067	0.061	0.033	0.07	0.005	474	905	2009	654	1233	1902	458	1995	2029	8429
YLR061W	RPL22A	0.881	0.895	0.611	0.896	0.896	0.815	0.965	0.97	0.875	0.986	0.022	0.016	0.031	0.021	0.016	0.022	0.011	0.006	0.019	0.002	3437	7989	9245	3006	5300	5959	3495	10378	4534	27073
YFL034C-A	RPL22B	0.001	0.001	0.002	0.002	0.006	0.035	0.107	0.161	0.004	0.027	0.005	0.005	0.005	0.012	0.032	0.027	0.136	0.121	0.021	0.067	1598	1775	3183	1260	1324	2603	511	1368	1663	1326
YBL087C	RPL23A	0.751	0.811	0.773	0.895	0.903	0.887	0.966	0.965	0.968	0.986	0.064	0.033	0.033	0.031	0.028	0.027	0.019	0.014	0.013	0.003	998	1980	3111	1368	1786	2434	995	3122	1876	19843
YER117W	RPL23B	0.636	0.701	0.709	0.839	0.845	0.881	0.933	0.944	0.951	0.975	0.065	0.044	0.027	0.034	0.025	0.02	0.024	0.011	0.012	0.004	1662	3246	6836	2344	3042	3980	1656	4930	3543	24629
YOL127W	RPL25	0.533	0.507	0.604	0.886	0.829	0.857	0.945	0.938	0.937	0.983	0.096	0.059	0.05	0.029	0.032	0.023	0.025	0.012	0.016	0.003	1163	2973	5402	1829	3259	4673	1417	5280	3631	20494
YLR344W	RPL26A	0.597	0.717	0.637	0.842	0.746	0.65	0.912	0.883	0.832	0.969	0.146	0.073	0.063	0.065	0.057	0.082	0.056	0.033	0.041	0.005	434	952	1820	624	1208	1113	393	1704	1628	11892
YGR034W	RPL26B	0.697	0.684	0.655	0.869	0.884	0.677	0.908	0.922	0.601	0.967	0.091	0.063	0.048	0.041	0.028	0.047	0.036	0.016	0.057	0.005	852	1617	3101	1219	2008	2412	910	3269	2550	18761
YHR010W	RPL27A	0.167	0.41	0.388	0.671	0.725	0.691	0.822	0.917	0.795	0.989	0.084	0.064	0.062	0.061	0.035	0.035	0.044	0.016	0.031	0.003	1917	3212	6537	1674	2945	4011	1170	4184	3094	15399
YDR471W	RPL27B	0.551	0.432	0.592	0.795	0.578	0.65	0.885	0.824	0.757	0.978	0.129	0.08	0.058	0.069	0.056	0.065	0.047	0.03	0.052	0.006	719	2369	3117	955	2301	2019	799	3592	2246	8603
YGL103W	RPL28	0.053	0.199	0.074	0.185	0.264	0.108	0.415	0.577	0.141	0.921	0.025	0.028	0.012	0.054	0.031	0.024	0.066	0.031	0.029	0.004	7276	14085	37226	6186	10694	22544	2892	10475	12851	53868
YFR031C-A	RPL2A	0.002	0.241	0.003	0.202	0.533	0.082	0.6	0.738	0.374	0.989	0.012	0.082	0.011	0.127	0.086	0.057	0.135	0.057	0.111	0.003	3536	8886	10146	3804	7127	5824	2078	9396	4116	68627
YIL018W	RPL2B	0	0.292	0	0.222	0.624	0.324	0.682	0.863	0.647	0.971	0.002	0.039	0	0.066	0.033	0.034	0.036	0.022	0.036	0.003	10782	16868	27296	9665	11269	12529	5191	15585	8731	127836
YGL030W	RPL30	0	0.027	0	0.004	0.085	0	0.211	0.474	0.002	0.907	0.001	0.016	0.001	0.016	0.041	0.001	0.136	0.057	0.009	0.009	6316	6178	16933	3542	4333	6742	1522	4091	5521	19983
YDL075W	RPL31A	0.939	0.979	0.917	0.979	0.982	0.923	0.99	0.985	0.952	0.997	0.034	0.011	0.023	0.015	0.009	0.02	0.011	0.007	0.015	0.001	602	1715	2094	992	2336	2027	925	3945	2230	18449
YLR406C	RPL31B	0.098	0.196	0.099	0.182	0.403	0.427	0.554	0.771	0.788	0.948	0.07	0.061	0.048	0.069	0.089	0.065	0.109	0.046	0.051	0.013	1208	2445	3951	1266	1771	1821	564	1832	1219	4249
YPL143W	RPL33A	0.82	0.849	0.778	0.9	0.906	0.901	0.919	0.963	0.934	0.986	0.055	0.034	0.032	0.033	0.022	0.023	0.029	0.01	0.017	0.002	734	1294	2365	1029	1564	1673	678	3046	1791	21959
YOR234C	RPL33B	0.177	0.133	0.51	0.458	0.655	0.591	0.667	0.839	0.832	0.991	0.168	0.098	0.065	0.152	0.072	0.08	0.123	0.034	0.043	0.004	535	1236	1901	560	1104	1127	339	1568	1328	5048
YER056C-A	RPL34A	0.548	0.479	0.699	0.9	0.78	0.873	0.886	0.911	0.851	0.929	0.112	0.079	0.049	0.041	0.053	0.03	0.049	0.023	0.045	0.008	552	1296	1968	764	1588	1374	516	2378	1143	12049
YIL052C	RPL34B	0.262	0.597	0.7	0.643	0.847	0.754	0.844	0.921	0.75	0.976	0.201	0.097	0.072	0.11	0.044	0.048	0.102	0.025	0.068	0.005	383	674	1435	481	1134	1232	228	1636	923	8445
YDL191W	RPL35A	0.771	0.776	0.519	0.88	0.893	0.706	0.964	0.965	0.833	0.993	0.041	0.028	0.047	0.028	0.017	0.033	0.014	0.007	0.02	0.002	1808	3717	6121	2159	4286	4474	2027	8078	4278	27307
YDL136W	RPL35B	0.903	0.938	0.833	0.94	0.969	0.896	0.977	0.983	0.926	0.995	0.037	0.016	0.027	0.027	0.012	0.025	0.015	0.006	0.018	0.002	972	2263	3696	1403	3247	2899	1504	6535	3377	18264
YMR194W	RPL36A	0.854	0.886	0.874	0.944	0.927	0.893	0.991	0.972	0.953	0.984	0.064	0.029	0.025	0.022	0.023	0.028	0.009	0.009	0.015	0.005	566	1209	2128	990	1508	1944	920	3322	2322	5282
YPL249C-A	RPL36B	0.737	0.831	0.757	0.877	0.89	0.831	0.935	0.953	0.923	0.99	0.071	0.033	0.037	0.04	0.028	0.044	0.031	0.012	0.022	0.003	1056	2506	2964	1512	2791	1889	1034	4870	1691	21577
YLR185W	RPL37A	0.926	0.947	0.93	0.959	0.925	0.962	0.968	0.968	0.966	0.989	0.018	0.008	0.009	0.01	0.011	0.006	0.009	0.005	0.008	0.001	2571	8939	10018	3550	7453	9116	3503	14226	8181	43503
YDR500C	RPL37B	0.982	0.985	0.973	0.987	0.978	0.99	0.996	0.99	0.99	0.997	0.006	0.003	0.004	0.004	0.005	0.002	0.002	0.002	0.002	0.001	4451	13131	13453	5396	10988	14009	5535	21646	17900	45505
YJL189W	RPL39	0.946	0.937	0.788	0.974	0.973	0.938	0.991	0.988	0.94	0.995	0.02	0.009	0.031	0.009	0.008	0.014	0.004	0.003	0.013	0.001	697	2643	2366	1252	3032	2284	1397	6211	2039	14284
YIL148W	RPL40A	0.805	0.902	0.874	0.936	0.935	0.874	0.959	0.975	0.945	0.983	0.036	0.02	0.018	0.015	0.015	0.02	0.015	0.006	0.01	0.002	2398	4878	7758	3273	4978	7376	2630	8672	7324	45795
YKR094C	RPL40B	0.784	0.897	0.855	0.901	0.958	0.916	0.944	0.976	0.947	0.994	0.067	0.022	0.021	0.024	0.012	0.015	0.027	0.007	0.012	0.002	1314	3371	6546	2103	4799	5636	1499	7719	5027	31355
YNL162W	RPL42A	0.318	0.634	0.608	0.676	0.835	0.792	0.857	0.919	0.831	0.981	0.151	0.051	0.039	0.079	0.029	0.03	0.058	0.016	0.026	0.003	945	1962	4917	1010	2829	3585	680	4529	3593	17222
YHR141C	RPL42B	0.768	0.84	0.734	0.903	0.913	0.894	0.977	0.972	0.942	0.996	0.063	0.029	0.034	0.026	0.02	0.02	0.014	0.007	0.014	0.001	936	2160	4865	1548	3248	3632	1255	5373	3593	21620
YPR043W	RPL43A	0.814	0.823	0.662	0.902	0.896	0.723	0.931	0.958	0.853	0.98	0.05	0.033	0.046	0.023	0.024	0.042	0.029	0.01	0.029	0.003	874	2142	3550	1463	2213	2117	944	4084	2127	17289
YJR094W-A	RPL43B	0.168	0.535	0.136	0.64	0.742	0.654	0.838	0.9	0.872	0.977	0.159	0.058	0.079	0.073	0.036	0.036	0.057	0.018	0.021	0.006	1443	2086	4946	1475	2561	3354	866	4130	3197	10539
YML073C	RPL6A	0.783	0.801	0.73	0.885	0.885	0.807	0.967	0.947	0.901	0.989	0.087	0.043	0.034	0.047	0.031	0.032	0.025	0.015	0.025	0.003	828	2260	4564	1091	2521	3559	977	3865	2859	17856
YLR448W	RPL6B	0.845	0.804	0.836	0.896	0.852	0.817	0.95	0.928	0.92	0.954	0.097	0.066	0.042	0.054	0.041	0.054	0.043	0.023	0.037	0.008	404	983	1709	627	1562	1250	456	2297	1276	14058
YPR187W	RPO26	0.036	0.617	0.234	0.406	0.767	0.357	0.616	0.855	0.655	0.97	0.104	0.144	0.103	0.236	0.106	0.195	0.204	0.063	0.148	0.025	440	1162	1541	609	1391	1305	638	2697	1235	2745
YDL130W	RPP1B	0.354	0.248	0.219	0.703	0.572	0.537	0.775	0.791	0.731	0.956	0.068	0.044	0.028	0.049	0.042	0.054	0.051	0.032	0.043	0.004	2436	5060	6887	2234	3281	3494	1359	4414	2602	38721
YGR214W	RPS0A	0.761	0.802	0.622	0.871	0.895	0.752	0.969	0.955	0.899	0.98	0.061	0.035	0.053	0.047	0.032	0.07	0.022	0.014	0.035	0.004	1488	3437	3966	1564	2993	2319	1463	5130	2552	60363
YLR048W	RPS0B	0.421	0.559	0.436	0.722	0.798	0.723	0.87	0.923	0.918	0.981	0.057	0.04	0.044	0.039	0.028	0.04	0.03	0.014	0.02	0.002	4486	7909	8220	4721	6970	4536	3085	10695	5024	114212
YOR293W	RPS10A	0.597	0.667	0.794	0.794	0.873	0.873	0.912	0.94	0.909	0.97	0.099	0.043	0.026	0.053	0.021	0.018	0.038	0.012	0.017	0.004	729	2134	3867	918	2533	3216	749	4915	3366	18611
YMR230W	RPS10B	0.578	0.793	0.649	0.879	0.866	0.785	0.903	0.938	0.922	0.979	0.184	0.067	0.052	0.048	0.042	0.052	0.053	0.019	0.024	0.005	322	625	1592	548	971	1426	383	1835	1663	8009
YDR025W	RPS11A	0.401	0.796	0.577	0.475	0.775	0.538	0.716	0.894	0.756	0.945	0.124	0.038	0.051	0.106	0.048	0.069	0.082	0.025	0.049	0.006	1309	3291	4278	1148	2280	2602	831	3420	2590	28140
YBR048W	RPS11B	0.881	0.953	0.843	0.901	0.903	0.81	0.955	0.938	0.915	0.993	0.037	0.012	0.022	0.039	0.024	0.036	0.03	0.013	0.024	0.001	1177	3944	4571	1077	2571	2585	951	3795	2604	37192
YDR064W	RPS13	0.054	0.357	0.091	0.623	0.665	0.376	0.771	0.848	0.608	0.972	0.031	0.038	0.024	0.025	0.026	0.039	0.025	0.015	0.032	0.003	10263	13441	24764	9089	9764	11983	4381	12297	8866	75346
YCR031C	RPS14A	0.853	0.92	0.835	0.914	0.95	0.936	0.97	0.985	0.942	0.998	0.026	0.012	0.016	0.021	0.012	0.014	0.011	0.005	0.015	0.001	4583	8940	8980	5770	6318	4730	3411	10879	4815	107302
YJL191W	RPS14B	0.004	0	0	0.001	0	0	0.191	0	0	0.84	0.014	0	0	0.002	0.001	0.001	0.109	0.002	0	0.007	5716	44370	51520	5326	21229	28445	1931	11546	16654	38338
YMR143W	RPS16A	0.557	0.398	0.436	0.725	0.459	0.731	0.885	0.83	0.851	0.98	0.165	0.102	0.089	0.09	0.113	0.059	0.061	0.042	0.036	0.005	439	1046	1861	632	1146	1298	333	1405	1284	11348
YDL083C	RPS16B	0.641	0.427	0.598	0.719	0.729	0.694	0.914	0.907	0.882	0.98	0.135	0.116	0.067	0.081	0.063	0.063	0.051	0.03	0.045	0.004	628	1295	1977	866	1285	1387	463	1615	1176	14627
YML024W	RPS17A	0.52	0.582	0.37	0.714	0.77	0.765	0.871	0.92	0.848	0.986	0.105	0.061	0.067	0.056	0.045	0.045	0.052	0.019	0.027	0.003	1003	2375	4149	1404	2384	4045	1004	4174	3196	21502
YDR447C	RPS17B	0.111	0.005	0.708	0.554	0.417	0.835	0.832	0.753	0.911	0.942	0.281	0.026	0.077	0.16	0.14	0.061	0.106	0.066	0.034	0.017	367	882	1247	429	947	1412	289	1309	1358	3772
YDR450W	RPS18A	0.532	0.536	0.547	0.714	0.755	0.701	0.888	0.88	0.847	0.978	0.105	0.072	0.046	0.082	0.046	0.041	0.049	0.027	0.029	0.003	954	1973	4736	870	1653	3218	584	2811	2850	22416
YML026C	RPS18B	0.883	0.926	0.909	0.928	0.938	0.906	0.977	0.979	0.97	0.996	0.034	0.015	0.015	0.025	0.016	0.017	0.014	0.006	0.008	0.001	1436	4621	7710	1821	4574	5492	1536	7830	6060	33436
YOL121C	RPS19A	0.102	0.097	0.097	0.458	0.578	0.33	0.684	0.833	0.494	0.947	0.07	0.052	0.038	0.107	0.051	0.081	0.101	0.03	0.052	0.008	1404	3535	5715	1181	3025	3516	849	4094	2585	12509
YNL302C	RPS19B	0.731	0.878	0.779	0.88	0.943	0.913	0.92	0.966	0.911	0.987	0.085	0.027	0.024	0.041	0.015	0.025	0.035	0.01	0.025	0.003	633	1537	3471	964	2566	2253	772	3901	2319	15359
YKR057W	RPS21A	0.941	0.909	0.885	0.963	0.919	0.866	0.982	0.971	0.907	0.981	0.032	0.031	0.023	0.021	0.031	0.036	0.015	0.012	0.033	0.005	633	923	2266	849	1084	1615	789	2056	1724	9772
YJL136C	RPS21B	0.885	0.825	0.87	0.96	0.891	0.91	0.982	0.953	0.938	0.996	0.049	0.04	0.026	0.022	0.037	0.025	0.014	0.014	0.02	0.002	465	1025	1916	787	1265	1199	550	2346	1441	7848
YGR118W	RPS23A	0.618	0.724	0.766	0.803	0.844	0.885	0.9	0.934	0.916	0.986	0.065	0.035	0.026	0.04	0.028	0.02	0.029	0.015	0.016	0.003	2288	4144	8040	2629	4271	6101	2074	6882	5900	20755
YPR132W	RPS23B	0.792	0.868	0.857	0.88	0.908	0.927	0.942	0.946	0.92	0.959	0.063	0.034	0.033	0.034	0.023	0.022	0.029	0.017	0.024	0.006	955	1694	3595	1275	2494	2802	1032	4183	2876	19526
YER074W	RPS24A	0.866	0.892	0.91	0.902	0.942	0.95	0.969	0.974	0.941	0.991	0.055	0.031	0.021	0.033	0.016	0.018	0.02	0.009	0.018	0.002	714	1625	2807	1266	2455	2374	975	4581	2401	14106
YIL069C	RPS24B	0.488	0.689	0.451	0.783	0.858	0.611	0.927	0.941	0.814	0.991	0.141	0.064	0.061	0.064	0.031	0.074	0.045	0.016	0.052	0.003	659	1622	3353	896	2114	2048	658	3538	1390	10513
YKL156W	RPS27A	0.463	0.626	0.615	0.801	0.846	0.659	0.876	0.915	0.846	0.953	0.086	0.052	0.043	0.034	0.024	0.031	0.033	0.01	0.018	0.009	1847	3113	5412	2126	3771	4864	1464	6807	5024	6632
YHR021C	RPS27B	0.92	0.914	0.898	0.962	0.955	0.882	0.987	0.984	0.976	0.999	0.027	0.018	0.016	0.011	0.008	0.016	0.007	0.004	0.005	0	922	2143	3445	2100	3133	3973	1257	6342	4573	47648
YLR287C-A	RPS30A	0.752	0.842	0.833	0.896	0.924	0.869	0.947	0.969	0.864	0.996	0.068	0.029	0.027	0.024	0.013	0.025	0.018	0.006	0.017	0.002	644	1612	2565	929	2759	2647	827	4734	2813	10743
YOR182C	RPS30B	0.909	0.91	0.807	0.955	0.953	0.834	0.98	0.979	0.914	0.996	0.036	0.024	0.026	0.018	0.013	0.029	0.011	0.005	0.016	0.001	489	1377	2583	847	2494	3242	878	4874	2758	10382
YJR145C	RPS4A	0.61	0.824	0.587	0.801	0.902	0.737	0.941	0.959	0.892	0.995	0.066	0.023	0.035	0.041	0.019	0.028	0.025	0.009	0.02	0.001	4239	15135	18501	4680	12928	11271	3962	19914	11695	112994
YHR203C	RPS4B	0.666	0.927	0.781	0.851	0.957	0.868	0.928	0.975	0.969	0.997	0.079	0.018	0.035	0.042	0.013	0.029	0.035	0.008	0.013	0.001	2569	9834	11746	3162	11245	7326	2426	16444	8542	101404
YPL090C	RPS6A	0.843	0.905	0.801	0.942	0.937	0.817	0.972	0.971	0.93	0.991	0.037	0.018	0.024	0.016	0.014	0.025	0.013	0.007	0.014	0.002	2858	6452	9452	4204	8021	7443	3837	12751	6832	45824
YBR181C	RPS6B	0.911	0.937	0.889	0.966	0.948	0.923	0.982	0.967	0.961	0.995	0.033	0.016	0.02	0.014	0.014	0.02	0.011	0.008	0.014	0.002	2649	6120	8390	4082	7673	6933	3810	12835	6835	47781
YOR096W	RPS7A	0.656	0.68	0.436	0.835	0.777	0.732	0.91	0.9	0.771	0.98	0.1	0.095	0.085	0.057	0.068	0.056	0.053	0.033	0.059	0.005	841	943	2645	941	1061	1859	609	1706	1591	13514
YNL096C	RPS7B	0.35	0.264	0.164	0.578	0.526	0.364	0.693	0.752	0.723	0.928	0.151	0.081	0.073	0.11	0.104	0.092	0.131	0.07	0.086	0.018	355	871	1338	427	768	949	257	903	643	4061
YPL081W	RPS9A	0	0.201	0.008	0.046	0.636	0.06	0.523	0.747	0.172	0.793	0.003	0.069	0.011	0.141	0.046	0.095	0.113	0.036	0.068	0.021	2535	4035	9534	2265	3764	5671	1228	4045	3812	7029
YBR189W	RPS9B	0.077	0.552	0.461	0.622	0.813	0.579	0.81	0.901	0.773	0.948	0.139	0.051	0.041	0.066	0.024	0.052	0.045	0.017	0.032	0.006	2508	4681	8906	3218	6216	6231	1757	8801	5483	30516
YOL048C	RRT8	0.325	0.559	0.235	0.384	0.783	0.266	0.568	0.859	0.697	0.957	0.281	0.277	0.217	0.177	0.195	0.127	0.272	0.11	0.187	0.059	268	621	1123	626	654	764	454	1303	1088	1410
YDR139C	RUB1	0.429	0.733	0.51	0.663	0.708	0.725	0.843	0.815	0.039	0.85	0.285	0.172	0.124	0.184	0.165	0.114	0.117	0.087	0.172	0.077	71	155	352	114	199	331	181	422	198	704
YDR129C	SAC6	0.159	0.579	0.108	0.303	0.544	0.02	0.683	0.427	0.247	0.898	0.246	0.238	0.167	0.316	0.259	0.07	0.266	0.23	0.134	0.058	757	1666	2745	1103	1297	1747	934	2217	1658	6995
YPL218W	SAR1	0.127	0.48	0.22	0.229	0.585	0.126	0.466	0.747	0.49	0.98	0.071	0.096	0.061	0.076	0.108	0.058	0.118	0.066	0.072	0.007	1419	3196	5695	2101	2144	3045	1161	2697	3130	16264
YBL091C-A	SCS22	0.174	0.508	0.216	0.165	0.415	0.162	0.159	0.583	0.537	0.56	0.338	0.188	0.191	0.29	0.255	0.274	0.348	0.183	0.233	0.191	368	979	1063	516	740	861	348	974	670	876
YMR079W	SEC14	0.407	0.419	0.236	0.605	0.8	0.608	0.739	0.867	0.785	0.959	0.319	0.209	0.185	0.202	0.125	0.175	0.193	0.087	0.138	0.022	604	1028	1758	731	1037	1112	499	1550	974	5994
YBL050W	SEC17	0.274	0.296	0.007	0.366	0.513	0.314	0.785	0.808	0.464	0.905	0.305	0.226	0.028	0.221	0.27	0.339	0.162	0.109	0.195	0.07	327	601	1340	667	722	841	585	1347	1430	1689
YGL137W	SEC27	0.007	0.035	0.04	0.047	0.223	0.005	0.024	0.338	0.016	0.9	0.028	0.077	0.082	0.077	0.334	0.027	0.135	0.27	0.07	0.051	636	1329	2239	811	1145	1639	441	1538	1475	6098
YKL006C-A	SFT1	0.185	0.349	0.444	0.193	0.365	0.035	0.604	0.489	0.427	0.215	0.241	0.285	0.35	0.273	0.302	0.162	0.287	0.287	0.196	0.258	63	87	134	92	90	364	90	164	237	194
YLR275W	SMD2	0.675	0.92	0.749	0.798	0.943	0.258	0.828	0.965	0.979	0.979	0.489	0.112	0.256	0.339	0.088	0.256	0.218	0.061	0.067	0.058	79	277	208	73	321	303	107	447	242	317
YAL030W	SNC1	0.453	0.438	0.525	0.451	0.699	0.173	0.696	0.845	0.621	0.96	0.271	0.177	0.205	0.191	0.167	0.273	0.177	0.092	0.184	0.027	62	191	240	146	233	181	128	401	208	950
YPL175W	SPT14	0.019	0.099	0.01	0.177	0.27	0.019	0.146	0.524	0.095	0.542	0.122	0.211	0.04	0.328	0.478	0.089	0.316	0.503	0.36	0.426	180	416	765	248	434	626	137	435	408	455
YHR041C	SRB2	0.025	0.481	0.024	0.032	0.295	0.46	0.207	0.453	0.002	0.894	0.136	0.251	0.059	0.169	0.419	0.13	0.308	0.224	0.014	0.061	211	723	735	228	375	570	259	644	350	2569
YMR125W	STO1	0.005	0.005	0.001	0.003	0.036	0.192	0.038	0.26	0.741	0.755	0.021	0.023	0.008	0.015	0.142	0.101	0.165	0.223	0.114	0.09	795	1288	3088	1053	1436	2062	625	1620	2448	3252
YPL129W	TAF14	0.01	0.021	0.663	0.026	0.262	0.483	0.361	0.32	0.014	0.66	0.072	0.098	0.135	0.105	0.389	0.368	0.521	0.321	0.056	0.211	120	306	524	199	315	439	160	616	598	773
YGL232W	TAN1	0.075	0.314	0.01	0.427	0.525	0.003	0.086	0.679	0.833	0.964	0.214	0.313	0.045	0.392	0.373	0.014	0.336	0.274	0.123	0.035	59	406	663	107	616	2207	78	651	2858	6098
YLR426W	TDA5	0.018	0.011	0.005	0.13	0.073	0.012	0.01	0.157	0.007	0.581	0.082	0.045	0.025	0.146	0.147	0.042	0.054	0.163	0.033	0.244	179	532	943	260	487	633	174	577	416	855
YER007C-A	TMA20	0.369	0.44	0.559	0.321	0.452	0.643	0.641	0.772	0.949	0.959	0.287	0.319	0.375	0.286	0.378	0.347	0.39	0.176	0.101	0.059	51	132	219	81	164	201	38	284	302	492
YML085C	TUB1	0.251	0.349	0.065	0.228	0.333	0.313	0.364	0.569	0.622	0.876	0.173	0.166	0.074	0.18	0.273	0.114	0.246	0.184	0.123	0.05	859	1708	1623	960	883	861	603	1271	542	8134
YML124C	TUB3	0.005	0.075	0.025	0.007	0.009	0.048	0.03	0.049	0.219	0.822	0.012	0.046	0.025	0.013	0.023	0.032	0.043	0.066	0.074	0.065	1232	2358	2721	1330	1176	1545	623	1267	1048	3442
YLR306W	UBC12	0.258	0.256	0.005	0.348	0.012	0.008	0.133	0.016	0.041	0.725	0.607	0.225	0.02	0.615	0.059	0.045	0.531	0.072	0.152	0.348	27	84	337	59	136	198	40	154	180	108
YDR092W	UBC13	0.473	0.529	0.275	0.44	0.559	0.224	0.348	0.569	0.625	0.879	0.194	0.129	0.122	0.192	0.134	0.182	0.25	0.109	0.136	0.04	501	866	1230	459	635	545	255	954	673	1614
YBR082C	UBC4	0.332	0.496	0.291	0.429	0.647	0.035	0.763	0.789	0.539	0.926	0.29	0.188	0.186	0.16	0.15	0.124	0.139	0.092	0.121	0.029	364	544	660	653	566	535	460	1214	1024	3893
YDL064W	UBC9	0.022	0.043	0.008	0.083	0.064	0.011	0.319	0.14	0.013	0.958	0.094	0.128	0.043	0.165	0.162	0.067	0.303	0.185	0.06	0.041	74	139	343	115	194	323	66	293	253	1130
YHR012W	VPS29	0.546	0.701	0.58	0.613	0.807	0.032	0.885	0.836	0.896	0.968	0.333	0.279	0.165	0.264	0.208	0.137	0.213	0.153	0.121	0.069	235	399	913	328	374	612	226	638	557	708
YNL246W	VPS75	0.29	0.624	0.932	0.788	0.732	0.107	0.849	0.904	0.743	0.838	0.576	0.294	0.122	0.291	0.213	0.312	0.259	0.107	0.257	0.12	101	355	308	220	437	509	173	678	498	1064
YNL044W	YIP3	0.272	0.425	0.054	0.5	0.746	0.192	0.734	0.864	0.73	0.818	0.084	0.105	0.042	0.091	0.119	0.152	0.101	0.058	0.096	0.034	800	1386	3199	924	1253	1340	679	2051	1634	7978
YPR028W	YOP1	0.016	0.023	0.101	0.056	0.036	0.126	0.5	0.26	0.441	0.923	0.034	0.022	0.061	0.059	0.06	0.082	0.174	0.107	0.109	0.016	1000	2515	5214	1880	1666	2977	1019	2855	3438	13907
YDR381W	YRA1	0.121	0.115	0.015	0.159	0.172	0.04	0.265	0.423	0.034	0.707	0.126	0.068	0.014	0.078	0.074	0.028	0.122	0.063	0.032	0.033	1878	5086	8070	2152	3575	3593	1201	3446	3005	3899
YHR016C	YSC84	0.151	0.061	0.117	0.169	0.097	0.003	0.26	0.383	0.011	0.499	0.175	0.077	0.061	0.136	0.163	0.014	0.25	0.213	0.07	0.189	361	1059	1134	693	664	672	468	804	430	1492
YNL138W-A	YSF3	0.16	0.002	0.021	0.018	0.164	0.519	0.234	0.012	0.05	0.609	0.2	0.012	0.123	0.103	0.204	0.256	0.246	0.081	0.18	0.172	125	455	377	154	335	282	105	584	184	452

## Sheet: Table S8
ORF	Gene	Gene_length (nt)	Exon1 length (nt)	Exon2 length (nt)	Intron length (nt)	5'SS-BP length (nt)	BP-3'SS length (nt)	ΔG_Intron	ΔG_5'SS-BP	ΔG_BP-3'SS	ΔG 5'SS(±20nt)	ΔG 3'SS(±20nt)	5'SS_motif_score	BP_motif_score	3'SS_motif_score	5'SS_Seq(4-5'SS-7)	3'SS_Seq(16-3'SS-4)	BPseq(7-BP-3)
snR17a	SNR17A	490	14	319	157	145	13	-25.1	-24.9	5	-7.4	-4.2	70.5178	63.7085	34.7062	TTCAGTATGTAA	ACTAACACATTCTACAGTAGG	ttgactaAcac
snR17b	SNR17B	462	14	318	130	118	13	-18.4	-18.1	5	-6	-3.6	72.132	63.7085	32.1184	TTCAGTATGTTT	ACTAACACATTCAACAGTAGG	ttgactaAcac
YAL001C	TFC3	3573	70	3413	90	77	14	-13.4	-12.2	1.7	-5	-1.9	72.132	84.9874	8.1518	GGAAGTATGTTC	CTAACGACACATTGAAGAAAT	tttactaAcga
YAL003W	EFB1	987	80	541	366	332	35	-70.8	-68.1	-2.7	-5	-3.2	84.3092	94.8115	75.0609	AAGGGTATGTTC	TTCTCCTTTTAAAATAGTACT	attactaAcaa
YAL030W	SNC1	467	102	252	113	51	63	-14	-2.1	-8.5	-7.2	-2.4	40.6614	85.2848	61.5142	AGCTGTAAGTAC	TTCGTGTTTATTTTTAGGAAA	tatactaActt
YBL018C	POP8	477	47	355	75	56	20	-8	-7.2	2.5	-5.2	-3.7	80.8813	53.7754	73.3096	CAATGTATGTAT	TACTTTAATATTTATAGTACT	actactaAcgt
YBL026W	LSM2	416	54	234	128	92	37	-18.6	-8.9	-0.9	-4.8	-2.3	83.0519	62.2335	38.9856	AGAGGTATGTTC	ATTGTGTTTCCACTCAGTTAA	agtactaAcgt
YBL027W	RPL19B	954	2	568	384	343	42	-68.2	-63.6	-2.8	0	-2.7	92.9993	99.4299	62.9	AAATGTATGTTT	AAAACTTTTTTTCACAGGGCT	tttactaAcat
YBL040C	ERD2	757	22	638	97	63	35	-15.6	-9.4	-4.4	-4.7	-3.1	84.9518	77.7139	15.8556	TTAGGTATGTTA	CCCGACCATCAAGACAGGTGA	cttactaAcag
YBL050W	SEC17	995	30	849	116	77	40	-18.9	-6.4	-10.9	-0.1	-2.4	76.9474	94.2414	15.4845	AAGAGTATGTAG	TTTCCCGTTGTGTTAAGGCTG	attactaAcat
YBL059C-A	CMC2	415	34	296	85	57	29	-6.3	-6.3	2.9	-2.2	-1.4	52.3955	87.9468	41.3658	CATTGTAAGTAT	CCCCTTCTTCATTTTAGCCTG	cttactaAcat
YBL059W		651	286	296	69	51	19	-7.9	-7.9	2.8	-2.3	-1.9	65.249	99.4299	56.0181	AAAGGTATGCAT	ATAACTTATTTACATAGTGCC	tttactaAcat
YBL072C	RPS8A	911	0	603	308	281	28	-50.8	-45.5	2.3	-4.1	-1.3	83.4924	100	69.7371	AAAAGTATGTGC	TAAATTTTCTATTACAGTTAC	tttactaAcaa
YBL087C	RPL23A	918	42	372	504	460	45	-90.4	-81.1	-3.3	-3.5	-6	70.1226	100	58.0317	CTCAGTATGTTA	AGATCTTTTTTAACTAGTTAG	tttactaAcaa
YBL091C-A	SCS22	616	34	494	88	73	16	-15.2	-12.4	1.7	-3.2	-0.4	88.8467	52.245	36.6899	AAGGGTATGTTT	AATATGTAATACTTCAGCTCC	gttactaAtat
YBL092W	RPL32	726	0	393	333	295	39	-65	-63	1	-1.6	-1.2	88.7135	93.4738	80.6376	AAAAGTATGTGA	TTTTTTTTTTTGATTAGATGG	tatactaAcaa
YBL111C		2103	794	1210	99	35	65	-18.5	-1.7	-15.5	-6.8	-3.9	31.6247	83.2253	20.0728	TTTTGCATGTGT	CGCTTACCGTTATCCAGAGCT	gatactaAcaa
YBR048W	RPS11B	982	45	426	511	492	20	-106.1	-95.9	1.6	-4.4	-1.6	69.5342	99.4299	57.5635	AAAGGTATGAAA	TGCTATTTTTCATACAGCAAC	tttactaAcat
YBR062C		625	16	527	82	49	34	-7.4	-0.8	-2.8	-7.2	-2.2	88.2446	45.6711	45.7593	GAAGGTATGTAA	ACTCATCATTAGATTAGAGGA	ttaActaAccg
YBR078W	ECM33	1620	58	1232	330	306	25	-78.4	-75.9	1.2	-7.2	1.3	64.8143	73.6233	60.1867	GCTGGTATGTAC	TTTCTTTATCTAAGCAGCTAA	aatactaAcac
YBR082C	UBC4	542	47	400	95	70	26	-10.7	-9.6	0.1	-2.3	-3.3	83.1355	100	35.0953	AAAGGTATGTCT	ACATGCTATTGAACTAGAGAT	tttactaAcaa
YBR084C-A	RPL19A	1076	2	568	506	488	19	-106.2	-104.1	2.4	-3.5	0.1	83.8587	41.1619	40.3495	AAATGTATGTGA	TAACATGACTTTAACAGGGCT	gataataActa
YBR089C-A	NHP6B	657	0	300	357	344	14	-96.4	-96.4	0.5	-5.1	-0.9	86.4197	70.1972	54.1793	CAAAGTATGTAA	CTAACTAATTAACTTAGAACA	agtactaActa
YBR090C		726	185	184	357	344	14	-96.4	-96.4	0.5	-5.1	-0.9	86.4197	70.1972	54.1793	CAAAGTATGTAA	CTAACTAATTAACTTAGAACA	agtactaActa
YBR111W-A	SUS1	291	71	140	80	52	29	-6.4	-3.2	0	-4.1	-0.1	54.8412	52.0918	38.5727	AACTGTATGATA	ACCGTCACATTTATTAGAATT	tttactgActa
YBR111W-A	SUS1	290	140	80	70	49	22	-9.5	-3.1	-1.9	-3.1	-5.4	75.1276	78.9485	61.6519	TTAGGTATGTGA	GGAATTTTTTTTTCTAGAAAT	gttactaAcag
YBR119W	MUD1	986	8	889	89	50	40	-4.8	-2.5	-2.3	-0.9	1.1	68.8243	58.964	40.8799	CAGCGTATGTAT	ATGACCAATAAAAACAGACTG	tctactaAcgt
YBR181C	RPS6B	1063	6	705	352	330	23	-66.6	-62.9	1.1	-2.2	-1.2	88.2446	100	61.0502	GAAGGTATGTAA	GGTATTATTTATAACAGTTGA	tttactaAcaa
YBR186W	PCH2	1808	1551	144	113	77	37	-5.6	-1.64	-1.4	-1.5	-5.3	70.9012	54.3972	34.9735	CTCGGTATGTTT	ATATGCGATCAATATAGACCG	ttcactaActg
YBR189W	RPS9B	1001	7	581	413	382	32	-82.4	-79.2	1.6	-3.2	-2	54.4399	78.3705	80.1498	CCAAGTACGTAT	TACTTTTTTTTTTTTAGGAGC	ttgactaAcaa
YBR191W	RPL21A	871	11	472	388	340	49	-73.3	-64.7	-4.1	-3.5	-0.3	70.5307	87.7152	66.0044	AATCGTATGTCA	ATTTCCTTATAATACAGACAC	aatactaAcat
YBR215W	HPC2	1962	13	1865	84	66	19	-11.4	-10.3	0.3	-6.4	-5.6	94.7789	48.408	64.9959	AAAGGTATGTTC	AATTCTATTTATGATAGCAAT	ttgattaAcaa
YBR219C		805	301	83	421	389	33	-90.4	-89.2	1.1	-2.6	0.1	61.1869	53.3218	75.1118	AGATGTACGTAA	AATTAATTTTCTAATAGTTTT	atgactaAcct
YBR230C	OM14	502	11	394	97	62	36	-4.4	-1.2	0.4	-2.6	-1.5	74.7565	62.7878	47.4659	CAACGTATGTAC	ATCTTTCTTTTCCCCAGTGCT	ttgactaAcgt
YBR255C-A		457	63	300	94	75	20	-7.6	-6.8	3.6	0.3	-0.3	84.5128	14.4583	47.2811	AGAAGTATGTAA	TTCTTTCTCATTCGTAGATTA	ctaattaAcct
YCL002C		868	42	750	76	45	32	-10.6	-4.3	-5.4	-3.9	-5.8	45.1917	70.7516	60.1577	ATCAGTATGCAT	TTCCATTTCTTACATAGATCA	ttgactaActa
YCL005W-A	VMA9	169	11	81	77	56	22	-0.87	0.9	2.1	-5.3	-6.5	60.4123	52.2657	7.8337	GTTTGTATGTGT	CTGCGCGTCCAATTTAGCTAT	tctactaActc
YCL005W-A	VMA9	307	81	130	96	64	33	-11.4	-4.4	-0.5	-1.3	-2.2	66.5806	100	47.6004	AAGCGTATGTGC	TTTGTTTTGTCGTACAGTGTT	tttactaAcaa
YCL012C		472	88	317	67	55	13	-7.1	-6.7	1.4	-2.8	-4.4	74.2557	77.4823	12.7067	GTTGGTATGTAT	ACTAACAGCTGTAATAGCCGA	aatactaAcag
YCR028C-A	RIM1	491	242	166	83	58	26	-0.8	0.23	3.6	-2.8	-3.8	89.5303	99.4299	58.8543	AAGGGTATGTTA	TTCCATAATTTATTCAGCGCT	tttactaAcat
YCR031C	RPS14A	721	7	407	307	258	50	-62.8	-53.3	-7.7	-3.5	-1.6	72.5179	83.2253	55.8543	TCTAGTATGTTT	TTACTATTTCCATTTAGACGT	gatactaAcaa
YCR097W	HMRA1	405	105	246	54	43	12	-6.6	-5.2	5.2	-5	-1.2	85.8723	100	46.7333	TAATGTATGTTT	TACTAACAATACTTCAGTTTA	tttactaAcaa
YCR097W	HMRA1	328	246	30	52	42	11	-2.5	-2.5	1.4	-0.9	-2.5	72.1843	93.4738	36.1674	TTGGGTATGTAA	ATACTAACAATTTGTAGTTCA	tatactaAcaa
YDL012C		410	45	279	86	48	39	-9.6	-5.9	-3.7	0	0	63.1549	56.5089	49.1541	AAGCGTACGTTA	CATCACTTTCGATTCAGTATT	cgtactaAcga
YDL029W	ARP2	1299	22	1154	123	109	15	-27.9	-21.9	3	-3.7	-5.8	77.8719	68.9951	38.7541	ATTGGTATGTTG	TAACCATCTCGATATAGTCCT	aatactaAcca
YDL061C	RPS29B	580	0	171	409	371	39	-89.6	-83.8	-0.9	-5.4	-0.9	75.0359	87.7152	59.3846	AAATGTATGTGG	AAACTTATTGGTTATAGAATA	aatactaAcat
YDL064W	UBC9	584	38	436	110	72	39	-19.8	-12	-1.8	-5.1	-0.9	65.7777	93.4738	62.0114	AAAGGTAAGTAG	TTTTACTTGAATAACAGAAAA	tatactaAcaa
YDL075W	RPL31A	763	57	285	421	392	30	-67.6	-64.1	0.5	-4.1	-1.7	78.2438	89.7515	78.8324	AAGAGTATGTGA	CATTTTATTTTTAATAGTTGC	gttactaAcaa
YDL079C	MRK1	1798	412	1094	292	281	12	-47.3	-47.3	2.4	0	-2.5	77.347	92.9038	35.555	ACTAGTATGTAT	TACTAACATAGGTTTAGTTCA	tatactaAcat
YDL082W	RPL13A	965	4	596	365	326	40	-63.4	-55.4	-2.9	-3.7	-0.1	64.7447	93.4738	54.6091	ATGGGTATGTCT	CAATTGAATTATATCAGCCAT	tatactaAcaa
YDL083C	RPS16B	864	24	408	432	391	42	-97.8	-85.9	-4.4	0.4	-1.8	75.8926	99.4299	71.9617	CCAAGTATGTTA	TTTTGGTTTTATAACAGACTT	tttactaAcat
YDL108W	KIN28	1002	28	893	81	55	27	-11	-3.8	-1.6	-4.7	-3.4	70.8834	67.6426	34.6691	AAGGGTATGTGG	ATGATGATTCATCGCAGAAAA	gatactaAcgt
YDL115C	IWR1	1132	82	980	70	46	25	-11.1	-8.6	-2.5	-4.7	-6	68.1269	70.7516	14.3622	TTATGTATGTGT	CATCTGGGACAATTCAGTAAT	ttgactaActa
YDL125C	HNT1	588	97	380	111	89	23	-12.9	-11.5	0.6	-1.6	-4.3	82.3568	88.2853	16.1001	AAAAGTATGTCA	GATCCGCTATGCAACAGGCGA	aatactaAcaa
YDL130W	RPP1B	622	114	207	301	243	59	-56.5	-45.5	-10.8	-5.5	-3.6	74.7565	100	47.7301	CAACGTATGTAC	ATGTATCATTGAATTAGGTCT	tttactaAcaa
YDL136W	RPL35B	768	3	360	405	368	38	-79.5	-71.4	0.5	-3.9	-2.4	83.4952	89.197	58.0737	AATGGTATGTAG	CATTTTCTTATCAATAGGCCG	tttactaAcag
YDL137W	ARF2	878	0	546	332	315	18	-88.8	-88.1	4.9	-2.7	1.3	68.2596	94.2414	15.9132	CTTTGTATGTAA	CATCAGCCAACCAATAGAGAT	attactaAcat
YDL189W	RBS1	1473	0	1374	99	82	18	-16.2	-16.2	1.8	-7.4	-1.2	69.5835	71.5216	2.8097	GACAGTATGTTG	CAACTAAGATATTCAAGTCTC	cgtactaAcaa
YDL191W	RPL35A	854	3	360	491	443	49	-91.4	-86	-5.4	-2.5	-2.4	93.9322	72.7026	58.1016	AATGGTATGTTT	TTTTATCCTATTAATAGGCCG	aatactaAcgt
YDL219W	DTD1	524	65	388	71	51	21	-9.4	-3.9	0.3	-2.3	-4	90.1799	85.338	41.7918	CAAGGTATGTTA	CTCTATCTATGTGACAGTATT	tttactaAcac
YDR005C	MAF1	1268	6	1182	80	48	33	-1.8	-1.8	0.9	-2.4	-4.6	89.0802	94.2414	51.2127	GAAAGTATGTTA	CTCCTTTTCTTCCTTAGTTTA	attactaAcat
YDR025W	RPS11A	810	45	426	339	316	24	-61.7	-61.3	2.2	-3.3	0.7	68.8506	68.6567	56.842	AAAGGTATGAAT	TATCATCCTTTTTTTAGCAAC	cttactaAcct
YDR059C	UBC5	537	47	400	90	58	33	-11	-6.5	-1.9	0.3	-3.9	78.8155	94.2414	29.178	GGAGGTATGTTA	TGAACTTTTTTCCGAAGAGAT	attactaAcat
YDR064W	RPS13	995	21	435	539	486	54	-138.9	-124.8	-6.5	-4.8	-2	61.8841	89.1814	69.3503	TGCCGTATGTTT	AATATTACTTTAAACAGGGTA	gttactaAcat
YDR092W	UBC13	730	30	432	268	113	156	-65.7	-24.1	-41.3	-6.1	-8.6	84.9587	52.316	48.0997	CAAGGTATGTTC	TGTGAACTTTCATATAGGAAA	catactaAcgc
YDR099W	BMH2	1565	0	822	743	646	98	-148.9	-122.8	-17.5	-2	-4.4	80.7382	86.6225	6.1646	AACCGTATGTTT	CGAGAAAACTTGGACAGAAGG	attactaActt
YDR129C	SAC6	2040	21	1908	111	92	20	-12.9	-12.9	1.3	-0.6	-2.1	82.7312	93.4738	36.495	ACAAGTATGTAT	AACTCTTCTGCGATTAGAGAA	tatactaAcaa
YDR139C	RUB1	307	149	85	73	61	13	-5.9	-3.1	nan	-5.4	-2	88.4618	73.5042	4.5174	AAATGTATGTTC	ACTAACGACCAGGATAGTGAT	cttactaAcga
YDR305C	HNT2	743	87	567	89	53	37	-9.9	-4.4	-3.8	-2.7	-4.5	36.6531	82.1325	54.703	CTATGTATGCAC	TCTCTGCTTCTTTACAGAAGT	gttactaActa
YDR318W	MCM21	1190	52	1055	83	64	20	-8.6	-3	0.7	-4	-2.7	79.256	60.5343	38.2223	GAAAGTATGTGA	TAGTAGAATCTTCACAGTCAA	aacactaAcat
YDR367W	KEI1	767	30	636	101	71	31	-8.9	-7	-0.1	-1.8	-1.5	97.8541	80.1398	83.1174	AAAAGTATGTTT	ATATTTTTTTTTCATAGTCTT	tttactaAcct
YDR381C-A		539	26	319	194	145	50	-37.2	-26.4	-6.3	-5.1	-1	71.8955	-23.2897	38.3333	TAGGGTATGTGT	CAATGCGATTTCAACAGTAAG	atatataAcca
YDR381W	YRA1	1447	285	396	766	746	21	-185.1	-185.1	3.6	-5.1	1.2	88.0681	64.993	100	AAGAGTATGTTA	TTTTTTTTTTATTATAGGAAT	atgactaActt
YDR397C	NCB2	533	37	404	92	65	28	-11.8	-9.2	-0.4	-5	-2.7	89.5303	85.2848	17.3842	AAGGGTATGTTA	ACACTGAATGATCTTAGCGAC	tatactaActt
YDR424C	DYN2	144	25	23	96	59	38	-23.4	-8	-8.7	-2.6	-3.5	52.6201	77.719	32.3098	ACGCGTATGTCA	TCTTCCATGAATTGCAGCTAT	tttactaActc
YDR424C	DYN2	334	23	231	80	64	17	-11.1	-11	0.2	-7.4	0.2	81.0355	100	-9.7146	CATAGTATGTAA	ACAAGGAGAAAACTTAGACCG	tttactaAcaa
YDR447C	RPS17B	725	3	408	314	277	38	-59.9	-59.1	-0.8	-3.7	-2.4	68.6257	91.811	70.1171	AATGGTACGTAC	TATTGCTATTTTTATAGGGTA	tttactaActt
YDR450W	RPS18A	876	47	394	435	390	46	-90.3	-84.5	-4	-0.7	-1.3	81.5155	84.4173	64.1156	TACGGTATGTTT	TAAATTTTTTTACGCAGTTTG	tttactaAcgt
YDR471W	RPL27B	795	31	380	384	363	22	-87.9	-86.8	0.8	-4	-1.5	56.4682	100	47.2069	GTTGGTACGTAA	TTTTCGTATTATCGTAGCTGT	tttactaAcaa
YDR500C	RPL37B	656	7	260	389	355	35	-62.6	-59.2	-1.3	-0.6	-6.8	64.45	84.9874	66.1499	GGTAGTATGTAC	GTTTTCATTTTAAACAGAGGG	tttactaAcga
YDR535C		757	48	453	256	207	50	-62.2	-53.9	-6.2	-10.4	-3.6	24.17	-23.7462	19.0117	GTCCGTACGTCC	GTCGCTCGTAATATCAGACTG	tggagtaAgtt
YEL003W	GIM4	424	19	317	88	61	28	-6.7	-6.6	0.8	-0.1	-3.2	55.2587	88.5169	50.9861	AACGGTATGCAA	GTTTTCTCTGTGTATAGTCTT	cttactaAcaa
YEL012W	UBC8	780	5	652	123	77	47	-18	-10.8	-3.8	-4.5	-1.2	80.4624	67.6305	40.2914	TGAGGTATGTTT	ATCGTTTAATGAAACAGTAGC	atcactaAcaa
YEL076C-A		930	513	138	279	190	90	-64.1	-39.9	-20.6	-4.2	-8	61.2957	83.2253	29.9267	ATCAGTATGTGG	GATCCATTTTGCCGTAGGATA	gatactaAcaa
YER003C	PMI40	1383	31	1259	93	74	20	-11.8	-9.9	-1.7	-3.4	-5.1	62.6721	34.6064	24.1696	GCAGGTATGTGC	CGTACGACTCTATGTAGGCTA	ctaActaAcgc
YER007C-A	TMA20	649	11	535	103	88	16	-20.4	-18	0.1	-2.5	-5.4	69.9462	94.2414	30.2962	AGAAGTATGTCT	AACATCATCATCGATAGATTC	attactaAcat
YER014C-A	BUD25	970	23	439	508	378	131	-109.2	-77.7	-22.9	-5.7	-5.7	-13.8937	75.6064	21.356	GCTGGTCAGTGG	GTCTACAATAACGTCAGGGAC	gatactaActa
YER044C-A	MEI4	1315	63	1164	88	44	45	-12.3	-3.1	-5.4	-4.7	-1.7	58.4162	91.811	52.9304	AATCGTACGTGA	AATATTATCTATGACAGTGTT	tttactaActt
YER056C-A	RPL34A	763	37	329	397	344	54	-76.2	-65.7	-7	-1.4	-1.9	71.0378	70.9515	64.0526	CCATGTATGTTA	AAAACATTTTCAAATAGACAA	cgtactaAcat
YER074W	RPS24A	874	3	405	466	424	43	-75.7	-70.5	-3.3	-2.2	-1.9	94.6159	100	60.0072	AATGGTATGTTA	AAATTGTTTTTTCTCAGTCTG	tttactaAcaa
YER074W-A	YOS1	304	94	108	102	59	44	-8.9	-1.5	-0.4	-0.4	-4.9	84.5128	80.0963	41.2237	AGAAGTATGTAA	TTCACCGATTTTTGCAGTTGG	aatactaActt
YER074W-A	YOS1	275	108	56	111	88	24	-23.4	-16.6	0.8	-5	-4.2	76.3411	84.4173	49.0605	AGGAGTATGTTA	GTATATTATTCTTGTAGTACC	tttactaAcgt
YER093C-A	AIM11	489	124	290	75	56	20	-11	-10.1	-0.4	-4.1	-5.1	90.7014	75.0895	22.6805	AAATGTATGTAT	CCGTCTACTGAAAGCAGACGT	gttactaAcac
YER102W	RPS8B	963	0	603	360	337	24	-75.9	-75.9	1.5	-4.4	-1.3	86.8745	100	60.3091	AAACGTATGTTC	AACAAAAATTAAAATAGTGTA	tttactaAcaa
YER117W	RPL23B	885	42	372	471	419	53	-94.3	-85.3	-4.7	-1.9	-3.4	67.9609	89.197	82.4343	TTCTGTATGTTA	ACATTTTTTTTAAATAGTTAG	tttactaAcag
YER131W	RPS26B	721	0	360	361	328	34	-72.4	-67.6	-0.8	-0.5	-1.8	98.5377	91.811	39.1766	AAAAGTATGTTA	TTGTATGTAATTTTTAGATGC	tttactaActt
YER133W	GLC7	1464	177	762	525	495	31	-123.6	-123.1	2.2	-3.5	-3.7	91.4107	91.811	99.9356	TAAAGTATGTTA	ATTTTTTTTTTTTTTAGATAT	tttactaActt
YER179W	DMC1	1097	132	873	92	64	29	-16.6	-9.4	-0.6	-5.2	-1.8	83.8628	92.3811	26.1634	CAATGTATGTTA	GAAAGGAACTTTTATAGACCG	tttactaActa
YFL031W	HAC1	969	661	56	252	224	29	-61.9	-45.5	-7.7	-7.9	-9	-74.3614	57.875	-31.8459	CCAGCCGTGATT	CTTGCTTGTACTGTCCGAAGC	attactaAgaa
YFL034C-A	RPL22B	690	12	357	321	305	17	-66.1	-61.4	0.6	-1.1	0.3	73.6246	94.2414	40.0155	AAACGTACGTTA	ACATAAAACTGTAACAGACTT	attactaAcat
YFL034C-B	MOB2	978	20	844	114	58	57	-11	-4	-5	-0.8	-7.6	73.3645	92.3811	47.9617	TCAAGTATGTTC	TATACTTTGCAAAACAGAGCA	tttactaActa
YFL039C	ACT1	1437	10	1118	309	266	44	-49.7	-43.3	-1.3	-2.9	-1.9	69.4427	82.4346	58.5277	TCTGGTATGTTC	CTATATTATATGTTTAGAGGT	tgtactaAcat
YFR024C-A	LSB3	1474	47	1333	94	71	24	-11	-9.2	1.2	-5.1	1.2	88.034	92.3811	53.7689	CAAAGTATGTTT	ATAAACAATTAATAAAGAAAA	tttactaActa
YFR031C-A	RPL2A	912	4	761	147	112	36	-17.2	-14.9	-0.6	-5.2	-0.9	65.4283	82.6709	81.6872	ATGGGTATGTCA	CATTATTTTTTATTCAGGTAG	tatactaAcag
YFR032C-A	RPL29	511	0	180	331	282	50	-79.6	-71.4	-6.1	-0.2	-3.6	70.6091	80.1398	38.5162	GAAAGTACGTTA	TTCATCGTCTTCTCCAGAAAA	tttactaAcct
YFR045W		1002	12	918	72	48	25	-7.4	-6.1	0	-2.6	-3.9	43.1325	40.3628	52.8698	CCAGGTAAGTAG	TTTTTTCTCGTTTGCAGAACT	tttattaAcgc
YGL030W	RPL30	548	3	315	230	190	41	-44.9	-40.8	-1.3	-3.3	0.5	14.5968	74.5467	44.2946	GATGGTCAGTAT	CGTTTACATTTCAACAGGCCC	tctactaAcaa
YGL031C	RPL24A	924	0	468	456	412	45	-88.9	-82.2	-5.3	-3.4	-0.7	66.871	87.9468	45.2966	AGAGGTATGTCC	AACGTGGATTAATATAGTGAT	cttactaAcat
YGL033W	HOP2	688	55	563	70	44	27	-7.9	-1.4	-2.5	-2.4	-2.1	-59.6189	94.8115	27.1682	GAAGGTTAAGTA	CCCGGGTATTTTATCAGCTGA	attactaAcaa
YGL076C	RPL7A	564	11	94	459	428	32	-101	-97.9	-1.4	-1.8	-3.3	67.3452	62.1421	83.4197	CTGAGTATGTAT	TATTTGTATTATTACAGAAAA	tatgctaAcaa
YGL076C	RPL7A	1192	94	630	468	430	39	-96.5	-94.2	1.4	-4.6	-3.3	61.8245	99.4299	77.0334	GGCTGTATGTTA	TTTTTATTTTCATTTAGGCTA	tttactaAcat
YGL087C	MMS2	499	11	403	85	43	43	-7.9	-5.4	0.6	-4	-2.3	83.2133	93.4738	43.5802	AAGTGTATGTTA	GTCCTATTGTAAATCAGACCA	tatactaAcaa
YGL103W	RPL28	961	49	401	511	468	44	-135.9	-128.5	-6.5	-5.6	-8.6	68.9273	84.9874	69.3228	TCAGGTATGTAG	ATATTTTTTTTGTACAGCCGG	tttactaAcga
YGL137W	SEC27	2870	18	2652	200	129	72	-34.9	-25	-7.8	-5.2	-1.9	100	78.9485	56.7417	AAAGGTATGTTA	CTGTACATTTATGATAGAAAA	gttactaAcag
YGL178W	MPT5	3220	3	2577	640	616	25	-141.9	-141.7	3.4	-0.9	1	84.5073	85.338	72.0629	TATGGTATGTAT	TTCTTTTATTCAATCAGATCA	tttactaAcac
YGL183C	MND1	743	3	657	83	44	40	-12.7	-5.5	-7.2	-2.7	-4.1	77.7514	52.9154	46.0803	AATGGTATGTCT	CCTCTTCTTATTATTAGGGGC	aacactaActt
YGL187C	COX4	810	0	468	342	300	43	-61.2	-52.9	-1.7	-3.8	-3.2	93.6829	93.4738	37.6259	AAATGTATGTTA	TGTTGCCATACAAATAGATAA	tatactaAcaa
YGL189C	RPS26A	728	0	360	368	313	56	-67.6	-58.7	-6.5	-2.3	-3.5	81.4266	82.1325	54.7035	AGTAGTATGTTA	GATGAATATTTAATTAGATCA	gttactaActa
YGL226C-A	OST5	410	21	240	149	103	47	-24.3	-14	-6.8	-3.9	-3	56.8806	94.8115	23.706	ATACGTACGTTG	TTGTGTAATCACTTAAGAAAG	attactaAcaa
YGL232W	TAN1	928	57	813	58	42	17	-2.7	-1.7	1	-4.1	-0.2	72.2157	62.8035	24.6401	GAAAGTATGTCT	ACGATCAAAAGTAATAGTTTA	agtactaAcga
YGL251C	HFM1	3716	58	3506	152	69	84	-22.9	-2.5	-15.4	-0.1	0	-42.6015	77.8005	24.7935	AATAGTAGTAAC	TTTCAGAGGACTTATAGATAT	ttgactaAcat
YGR001C		576	35	479	62	43	20	-3.7	-1	2.2	-3.7	-0.9	57.6781	87.1925	31.5462	AATTGTAAGTAC	AACACGAAACTTAATAGGACA	attactaActa
YGR001C		805	479	233	93	69	25	-3.8	-2.2	-0.5	-2.7	-2.9	80.2317	70.095	43.4924	AAGTGTATGTAT	TCATTGATATAAAATAGCCTC	cttactaActg
YGR027C	RPS25A	639	0	327	312	280	33	-57.5	-53.7	-2.3	-0.8	1.2	73.1047	100	73.1077	TAGTGTATGTAT	TTTTTACTTTATCATAGAACA	tttactaAcaa
YGR029W	ERV1	653	86	484	83	66	18	-13.6	-13.1	2.7	-4.4	-3.2	72.599	70.0375	50.9663	AACCGTATGTTG	CAAATTCTCTATAATAGTTGC	tttattaAcaa
YGR034W	RPL26B	861	19	365	477	448	30	-86.64	-80.84	-1.2	-6.6	-1.7	81.5751	100	70.3481	CTAGGTATGTTT	TTATTTGTTTTCAATAGACGT	tttactaAcaa
YGR118W	RPS23A	757	65	373	319	297	23	-63.6	-60.1	2.1	-3.3	-4	76.8899	89.197	83.0945	ACAAGTATGTTG	TTTTTTTATTATTATAGCCGT	tttactaAcag
YGR148C	RPL24B	860	0	468	392	327	66	-94	-77.9	-12.1	-2.8	-4.9	67.092	82.4346	60.731	AAACGTATGTCG	ACAGCTTTTTAATTTAGAAGA	tgtactaAcat
YGR183C	QCR9	414	3	198	213	192	22	-54.4	-49.2	0.4	-5.4	-1.7	85.7931	89.7515	33.4919	AATGGTATGTTG	GCATAAATTATGAGTAGTCTT	gttactaAcaa
YGR214W	RPS0A	1214	90	669	455	429	27	-71.9	-68.8	3.3	-3.3	-6.4	78.5857	85.2848	64.9854	TCAAGTATGTTA	CTTTAATTTTGTTTCAGGTTC	tatactaActt
YGR225W	AMA1	1875	1183	599	93	77	17	-12.2	-11.4	3.4	-4.8	-2.5	57.2908	88.2853	68.6503	TGTGGTACGTTA	ACAAATATTTTCTACAGGTAT	aatactaAcaa
YGR296W	YRF1-3	5728	19	5561	148	124	25	-31.5	-26.6	-1	-0.8	-6.7	56.648	70.095	18.4863	GAACGTACGTAC	TACTTTGCTGCTGCTAGAGAT	cttactaActg
YHL001W	RPL14B	815	129	288	398	351	48	-81.2	-74.6	-6.1	-2.7	-2.2	81.7197	100	63.4669	GAAGGTATGTTG	CGTTATAATTACTATAGGTTT	tttactaAcaa
YHL050C		2867	641	1453	773	743	31	-214.9	-205.8	-1.2	-6.7	-2.4	46.0641	48.1415	-9.5572	TAGGGCATGTTC	GCGACTACCAACTCCAGCACT	agtactaAcgc
YHR001W-A	QCR10	297	6	228	63	49	15	-5.8	-4.1	3.9	-4.4	-1.2	42.0585	92.9038	65.4425	GGCGGTAAGTAT	TAACATTTATAATACAGTACA	tatactaAcat
YHR010W	RPL27A	972	31	380	561	531	31	-131.4	-122.6	4	-6.6	-3.4	55.7846	92.3811	68.762	GTTGGTACGTAT	TTCCTTTTTTTACACAGCTGT	tttactaActa
YHR012W	VPS29	968	48	801	119	89	31	-18.7	-15.5	-2.3	-2.4	-3.6	72.5012	87.7152	36.2933	AACTGTATGTGT	ACTTCAATTGCAAGTAGGATT	aatactaAcat
YHR016C	YSC84	1575	47	1360	168	128	41	-35.7	-29.7	-1.1	-7.4	-3.3	70.6714	83.0047	49.4772	CCAAGTATGTTC	GAATGTTTTAACTACAGGAAG	tgtactaAcaa
YHR021C	RPS27B	799	3	246	550	495	56	-118.8	-106.4	-6.2	-2.8	-2.9	77.6646	94.2414	79.0663	TATGGTATGTGA	TATTTATTTCATTACAGGTTT	attactaAcat
YHR039C-A	VMA10	507	3	342	162	57	106	-28.9	-4.6	-18.5	-5.4	-1.3	79.5705	87.9468	43.4354	AATGGTATGTGC	TGTAATATTCTCTTTAGTCCC	cttactaAcat
YHR041C	SRB2	734	14	619	101	66	36	-20	-11.5	1.4	-7.6	-7.7	69.5079	58.4198	64.7406	CAGCGTATGTAA	CTCTTTTATGTATATAGCGTT	gttgctaAcaa
YHR076W	PTC7	1125	55	977	93	76	18	-11.5	-9.4	3.4	-2.3	-0.5	86.8052	53.4069	49.7405	TATGGTATGTTT	CTTTTCTCATATCATAGGATC	gagactaActt
YHR077C	NMD2	3383	6	3264	113	64	50	-19	-13.9	-5.1	-3.4	-1.5	70.2275	85.2848	42.6182	GGACGTATGTTT	CAATTATGTATCAACAGGATG	tatactaActt
YHR079C-A	SAE3	362	113	163	86	40	47	-11.9	-5.1	-4.9	-5.2	-4.3	87.417	-24.683	12.4542	AAAAGTATGTAG	AACAGAACTTGTCAAAGTGAT	cggtataAcaa
YHR097C		1225	125	976	124	70	55	-13.1	-9.7	-3.4	-4.8	-0.8	80.1087	80.0963	57.5858	ATAAGTATGTGT	ATCCATAATTATTGCAGTAAC	aatactaActt
YHR101C	BIG1	1095	110	898	87	52	36	-7.3	-1.9	-2.1	-3.8	-4.2	71.8884	80.8979	51.3014	AACTGTATGTAG	TTTGTACTTTTGGATAGAACT	cttactaActa
YHR123W	EPT1	1267	50	1126	91	59	33	-10.9	-9.9	1.3	-3.2	-3.8	80.7923	81.5625	63.9183	ATAAGTATGTGA	ATTCCTTTTCATGATAGATAT	gttactaActt
YHR141C	RPL42B	762	4	317	441	395	47	-71.9	-61.1	-6.3	-0.4	-1.1	62.9622	94.8115	55.3412	ATGGGTATGTGG	ATATCATTTTGAACCAGTTAA	attactaAcaa
YHR199C-A	NBL1	289	73	149	67	56	12	0.7	0.7	nan	-1.7	-2.9	66.4573	80.1494	16.4614	GAACGTATGTCA	TACTAACACAACCTCAGTGGA	attactaAcac
YHR203C	RPS4B	1055	14	772	269	228	42	-50.3	-41	-3.5	-4.5	-2.7	63.1415	100	66.2506	GACCGTATGTTG	TACGATTTTTCATATAGAAAG	tttactaAcaa
YHR218W		1911	602	1210	99	35	65	-18.5	-1.7	-15.5	-6.8	-3.9	31.6247	83.2253	20.0728	TTTTGCATGTGT	CGCTTACCGTTATCCAGAGCT	gatactaAcaa
YIL004C	BET1	560	11	418	131	112	20	-22	-18.4	-1.1	-2.1	-4.5	52.1878	92.3811	36.7634	CAAGGTATGAGA	ATAGCGTGTGTATATAGATTT	tttactaActa
YIL018W	RPL2B	1165	4	761	400	367	34	-76.2	-68.2	-2.2	-3.2	-0.9	80.9256	89.197	68.2554	ATGGGTATGTTT	TTTCCTCATTTAAACAGGTAG	tttactaAcag
YIL052C	RPL34B	838	37	329	472	437	36	-100.6	-93.9	-2.9	-1.5	-0.8	71.0378	94.2414	50.0858	CCATGTATGTTA	CTCTTTACTACGTACAGACAA	attactaAcat
YIL069C	RPS24B	817	3	405	409	352	58	-82.4	-66.5	-11.3	-2	-2.3	69.6122	79.2288	84.0712	AATGGTATGTCG	CATTTTATTTTTTATAGTCTG	attactaAcgt
YIL073C	SPO22	3018	55	2873	90	63	28	-4.1	-2.4	-1.2	-2.7	-0.5	23.5193	29.2594	47.2724	TGCGGTATATAA	ATTTTAATAATATAAAGAAAC	gcaactaAcag
YIL106W	MOB1	1030	20	925	85	53	33	-9.3	0.1	-5.6	-0.6	-0.8	71.5549	70.0375	54.0558	ATTTGTATGTTG	TTACCTTTTGAAAGCAGTCAT	tttattaAcaa
YIL111W	COX5B	544	1	455	88	57	32	-11	-1.6	-3.4	-2.7	-7.9	53.9684	99.4299	26.6022	AAGAGCATGTAT	AAGCACAAGTTTTGCAGTGTT	tttactaAcat
YIL123W	SIM1	1918	0	1431	487	458	30	-115.4	-114.5	1.9	-1	-4.4	55.0038	92.3811	76.1886	TTTAGTAAGTTA	CCTTTATTTTTTTGCAGAAAT	tttactaActa
YIL133C	RPL16A	890	31	569	290	233	58	-57	-48.1	-6.6	-3.5	-1.2	64.3893	88.2853	48.1888	GATGGTACGTAA	TAATAATCTTCAACCAGGTAA	aatactaAcaa
YIL148W	RPL40A	821	8	379	434	399	36	-79.3	-77.8	0	-4.3	-4.4	54.3944	80.3279	90.2223	AAATGTATGCAC	AATTATTTTTTTAACAGTTTT	cttactaActt
YIL156W-B		284	9	213	62	45	18	-5.4	-3.4	-0.3	-0.9	-6.5	54.6117	88.2853	12.9373	ATTAGTAAGTAC	CAAGAGAAATTGGTTAGGTAG	aatactaAcaa
YIL177C	Y'	5665	1161	4116	388	270	119	-92.9	-63	-27.8	-3.7	-6.2	61.2957	83.2253	7.8592	ATCAGTATGTGG	GTTATCCAGAGCTTCAGCTAC	gatactaAcaa
YJL001W	PRE3	764	65	583	116	82	35	-16.1	-11.6	-2.9	-0.6	-1.8	80.8813	87.1925	51.2987	CAATGTATGTAT	ATCACCTAATAAAATAGTATG	attactaActa
YJL024C	APS3	662	22	563	77	53	25	-8.4	-7.6	-0.8	-4.2	-6.3	83.4638	94.2414	62.922	ATATGTATGTAA	CATCATTTTTGGTATAGTCAA	attactaAcat
YJL031C	BET4	1071	3	981	87	50	38	-8.8	-4.3	-2	-5.5	-4.6	79.5705	52.0918	35.3465	AATGGTATGTGC	TTTGCCACATTAAACAGCATG	tttactgActa
YJL041W	NSP1	2590	1	2471	118	75	44	-7.9	-6.1	-0.3	-2.7	-1	97.8541	84.9874	62.8831	AAAAGTATGTTT	ATGATTTTTAATATTAGTGAA	tttactaAcga
YJL130C	URA2	6965	0	6645	320	299	22	-62.7	-61.5	1.1	-1.7	0.5	72.3363	94.2414	36.2651	TTGAGTATGTTT	AATATTAACGACGATAGAAAT	attactaAcat
YJL136C	RPS21B	724	24	240	460	434	27	-90.4	-90.4	0	-0.5	-1.7	64.4634	82.4346	72.5647	ATTAGTACGTAA	ATTTCTTTTTTTACTAGGTTG	tgtactaAcat
YJL177W	RPL17B	872	309	246	317	283	35	-52.1	-46.7	-0.1	-1.3	-2.6	79.0001	100	85.0685	TGAAGTATGTTT	TTTTCTTTTTAAAACAGGCTA	tttactaAcaa
YJL189W	RPL39	542	6	150	386	331	56	-73.9	-62.6	-6.7	-3.6	-2.8	61.8245	89.1814	54.1217	GGCTGTATGTTA	GTTTCCCTTTTAATTAGGCTC	gttactaAcat
YJL191W	RPS14B	825	10	407	408	383	26	-113.3	-98.2	-2.8	0.2	-1.6	61.0308	100	43.7058	AACGGTACGTGA	CCTCTTATCATGTATAGACCT	tttactaAcaa
YJL205C	NCE101	305	32	130	143	72	72	-24.9	-5	-15.4	-5.3	-5.3	83.859	-10.0088	25.5905	GAAAGTATGTTC	GCTGGTCTCTATTGCAGATTT	atagttaAcca
YJL225C		5665	1161	4116	388	270	119	-92.9	-63	-27.8	-3.7	-6.2	61.2957	83.2253	7.8592	ATCAGTATGTGG	GTTATCCAGAGCTTCAGCTAC	gatactaAcaa
YJR021C	REC107	1025	316	629	80	66	15	-4.3	-2.5	1.2	-5.9	-2.4	25.0146	100	43.1473	AACGGTTCGTAC	TAACAACTGTAGTATAGGAAA	tttactaAcaa
YJR079W		1035	143	187	705	663	43	-160.8	-156.3	-3.3	-7.3	-1.5	39.5983	67.3287	12.8948	ATATGCATGTGC	TGAAATTTCCGTGGTAGTTGT	catactaAcac
YJR094W-A	RPL43B	554	2	277	275	242	34	-57.3	-48.4	1	-0.3	-4.9	58.9319	100	80.39	AAATGTATGCAT	ATTTTTTTTTTTTGCAGGGCT	tttactaAcaa
YJR112W-A		379	20	310	49	23	27	-6.7	0.7	-2.4	-7	-5.5	79.6566	-56.6028	-46.9157	GAACGTATGTAT	TATGCACGTATCTTAGGCATC	cgtggtaAgct
YJR145C	RPS4A	1042	14	772	256	174	83	-41.4	-26.6	-9.6	-3	-3.3	71.2806	84.9874	61.7421	GACCGTATGTTT	CATTTTTTTCCGTACAGAAAG	tttactaAcga
YKL002W	DID4	767	60	639	68	46	23	-7.7	-5.8	1	-1.3	-3.8	89.7149	66.408	43.6308	AAAAGTATGTTG	ATTATTTGAGTTTTTAGAATC	catactaAcgt
YKL006C-A	SFT1	435	36	258	141	77	65	-29.5	-12.9	-12.6	-1	-4.1	89.7977	56.6792	54.1346	AAACGTATGTAA	ACATGTACTTTAAACAGAATG	gctactaActa
YKL006W	RPL14A	815	129	288	398	350	49	-89.2	-81.9	-4.8	-1.7	-0.6	90.5425	100	74.3587	GAAGGTATGTTA	TGTTATAATTATTATAGGTTT	tttactaAcaa
YKL081W	TEF4	1565	205	1034	326	277	50	-68.4	-57.1	-7.6	-2.5	-4.6	75.9506	99.4299	19.6235	TATTGTATGTTC	AGATGATGTATATTTAGTGGC	tttactaAcat
YKL150W	MCR1	997	0	909	88	75	14	-18.5	-14.1	0.5	-4.4	-3.6	66.8204	72.7026	38.1939	AGAGGTACGTAT	CTAACGTTTTGAAGCAGCCAA	aatactaAcgt
YKL156W	RPS27A	600	3	246	351	318	34	-69.7	-59.2	-1.8	-5.2	-1.6	94.6159	89.197	49.5128	AATGGTATGTTA	TTATTCGTCTACAACAGGTTT	tttactaAcag
YKL157W	APE2	3242	281	2578	383	328	56	-63.5	-56.8	-5	-2	-0.7	90.7271	80.3279	21.7637	TAAAGTATGTTT	ACAACTAAAATGACCAGTAAA	cttactaActt
YKL180W	RPL17A	861	309	246	306	283	24	-53.6	-47.1	1.8	-0.7	-2.4	63.5028	100	82.2657	TGAAGTATGTCA	AACTATTTTTATTACAGGCTA	tttactaAcaa
YKL186C	MTR2	709	0	555	154	86	69	-29	-13.2	-15.8	-3.1	0.3	46.4049	45.6555	37.8848	TGTCGTACGTAT	CGCCAAACTAATAACAGTAAT	gtaActaAcct
YKL190W	CNB1	604	52	476	76	58	19	-10.9	-5	0.7	-4.5	-1.1	80.7797	85.338	38.6443	AATTGTATGTAC	ACTGACACTTTGAACAGTTGA	tttactaAcac
YKR004C	ECM9	1238	226	908	104	78	27	-13.1	-9.2	-2.2	-1.1	-3.6	71.8531	64.2982	42.3807	CAAAGTATGTCT	ATATTGATGTAAATTAGGCGG	gctactaAcaa
YKR005C		1647	147	1431	69	30	40	-5	-1.4	-1.6	-2.4	-0.6	59.0588	35.2497	-7.2673	TTGCGTATGTAC	ACAAGATCCATGTGAAGAAAC	ggtactaAtat
YKR057W	RPS21A	586	24	240	322	301	22	-61.3	-58.6	0.5	-1.5	-3.8	80.0113	70.5757	53.6076	ATTAGTATGTTC	GATTTGTTTTACATCAGGTCG	ataActaAcaa
YKR094C	RPL40B	755	8	379	368	289	80	-68.5	-48.5	-14.9	-1.9	-1.5	93.6829	84.4173	55.3056	AAATGTATGTTA	ATTCCAATTTTGTACAGCTTC	tttactaAcgt
YKR095W-A	PCC1	342	38	229	75	51	25	-13.4	-11.6	2.1	-2.7	-0.7	44.2563	92.3811	38.6859	CATTGTAAGTAG	AACTTTCCAAACATTAGAGAA	tttactaActa
YLL050C	COF1	611	14	418	179	47	133	-40.9	-0.8	-29.4	-3.2	-1.6	40.0196	87.1925	26.3254	CTGGGTATGCTA	GTGAAGTTTCTGTGTAGTGTT	attactaActa
YLL066C		3717	287	3331	99	35	65	-18.5	-1.7	-15.5	-6.8	-3.9	31.6247	83.2253	20.0728	TTTTGCATGTGT	CGCTTACCGTTATCCAGAGCT	gatactaAcaa
YLL067C		3717	287	3331	99	35	65	-18.5	-1.7	-15.5	-6.8	-3.9	31.6247	83.2253	20.0728	TTTTGCATGTGT	CGCTTACCGTTATCCAGAGCT	gatactaAcaa
YLR048W	RPS0B	1118	90	669	359	330	30	-63	-62.4	2.4	-3.3	-1.8	71.0666	87.9468	61.5986	TCAAGTATGTAC	TTCCTCTCTTTTTTTAGGTCC	cttactaAcat
YLR054C	OSW2	2262	31	2144	87	50	38	-8.5	-2.1	-1.9	-5	-5.4	31.8144	99.4299	80.2673	ATAGGTATGGCA	TTTCCTTTTTTTTACAGTTGG	tttactaAcat
YLR061W	RPL22A	755	12	354	389	334	56	-65.9	-57.4	-5.1	-0.1	-5	63.9278	99.4299	83.2676	AAACGTATGATA	TAATTTTTTTGATATAGACTT	tttactaAcat
YLR078C	BOS1	824	3	732	89	60	30	-12.2	-6.5	-2.4	-4.4	-0.2	93.9322	77.4823	32.7828	AATGGTATGTTT	CTACTACCATCAAATAGAACG	aatactaAcag
YLR093C	NYV1	903	16	746	141	106	36	-21.5	-15	-6.4	-0.4	-5.7	91.6343	56.2617	29.4495	AATGGTATGTAT	TTTGCATATGGTCTTAGTAAG	tagactaAcgt
YLR128W	DCN1	904	3	807	94	50	45	-11.4	-1.7	-4.3	-3	-2.5	84.1121	63.1541	36.5804	CATGGTATGTTT	GTGATGCATCATTATAGAGTA	agtactaAcac
YLR185W	RPL37A	626	7	260	359	313	47	-60.9	-55.5	-5	-1	-6	60.8484	83.0047	80.0916	GGTAGTATGTAG	ATTTTCTTTTTAAATAGAGGG	tgtactaAcaa
YLR199C	PBA1	917	6	825	86	60	27	-8.5	-6.5	0	-2.8	-2.2	66.0162	70.1815	44.0113	GCTTGTATGTTA	CTTGATTCTTTTTGAAGTTTA	ttgactaActt
YLR202C		443	62	265	116	38	79	-12.1	-2.3	-9.8	-1.7	-5	50.4669	54.3331	36.227	TTATGTATGATA	TAGTATACTGACTACAGTTGC	aatactaAccc
YLR211C		740	18	663	59	49	11	-6.8	-3.5	4.9	-3.5	-2.1	53.5679	67.552	28.9919	GGAAGTAAGTTT	TGACTAACATGAATTAGGTTT	gtgactaAcat
YLR275W	SMD2	423	5	328	90	60	31	-8.3	-7.8	0.1	-1.3	-2.1	67.1739	85.2848	44.4916	TGTCGTATGTTT	GATTTGTATCTTTCCAGTTCA	tatactaActt
YLR287C-A	RPS30A	622	3	189	430	391	40	-82.5	-78.1	-0.5	-2.6	-0.6	66.7199	92.9038	78.9339	TATGGTACGTAA	TAATATTATTTATTTAGGCTA	tatactaAcat
YLR306W	UBC12	701	3	564	134	64	71	-24.4	-6.4	-14.5	-1.3	-7.4	65.0241	87.7152	48.6206	AATGGTACGTAG	TGGCTTTATTCAAATAGTTGA	aatactaAcat
YLR316C	TAD3	229	109	52	68	45	24	-5.7	-4.9	0.3	-1.2	-5.3	77.8149	67.5752	45.4436	CTAAGTATGTAT	AACATATATAAGTGCAGTCAA	ttaActaActt
YLR316C	TAD3	916	52	808	56	44	13	-7	-7	0.6	-2.7	-1.1	77.9595	61.6191	35.888	TAGAGTATGTAT	ACTAACTAGTAAAGTAGGCTA	taaactaActa
YLR329W	REC102	892	174	621	97	52	46	-11.5	-5.2	-6	-2.6	-1.4	88.3966	82.1325	-3.3307	GAAAGTATGTTT	TACCAGGAAAAGTGAAGATTA	gttactaActa
YLR333C	RPS25B	750	0	327	423	393	31	-79.4	-74.6	3.3	-4.1	-0.1	77.8276	55.4743	30.2629	TAAGGTATGTGC	CCTTTCTTACGTCTCAGAACA	gacactaAcat
YLR344W	RPL26A	831	19	365	447	427	21	-86.2	-84.4	3.2	-3	0.1	69.9065	87.7152	76.6802	TTAGGTATGTGC	TATTTTCATTATTTTAGACGT	aatactaAcat
YLR367W	RPS22B	690	0	133	557	535	23	-138.8	-137.2	0.5	-9.4	0.5	67.0657	72.7026	39.756	ACAAGTATGTGG	CAAAACATAGTAATTAGGTAA	aatactaAcgt
YLR367W	RPS22B	876	133	260	483	465	19	-98.8	-98.8	2.4	-4.2	-2.3	79.5746	87.7152	59.9138	CATGGTATGTTC	ATTTACTCCTTATTTAGGTTA	aatactaAcat
YLR388W	RPS29A	659	0	171	488	467	22	-96.1	-95.6	1.6	-4.2	-2.1	74.8843	83.0047	64.1007	TAGGGTATGTAC	GTTTCCTATTATTGCAGATAA	tgtactaAcaa
YLR406C	RPL31B	691	57	285	349	319	31	-81.6	-79.2	-0.2	-2.1	-6.2	63.0644	89.197	60.8818	AAGAGTATGTCG	AATTGATATTAATATAGCTAC	tttactaAcag
YLR426W		1052	80	901	71	53	19	-9.1	-4.3	2.3	-1.9	-2.4	82.8604	92.9038	10.9797	GATGGTATGTAA	ATGACGAACTAACCTAGGTCT	tatactaAcat
YLR445W		649	384	183	82	79	4	-7.8	-7.8	nan	-2.2	-3.5	72.4546	54.7525	45.9783	AAAAGTAAGTAT	TGCAAATTTAATAACAGCAAC	tttaataAcag
YLR448W	RPL6B	915	15	516	384	346	39	-70.2	-63.7	-6.5	-1.4	-5	75.2048	85.8549	25.8357	ACAAGTATGTGT	CGATATGTCAATTATAGGCCC	tatactaActa
YLR464W		930	513	138	279	190	90	-66	-41.8	-20.6	-4.2	-8	61.2957	83.2253	29.9267	ATCAGTATGTGG	GATCCATTTTGCCGTAGGATA	gatactaAcaa
YML017W	PSP2	2144	4	1778	362	197	166	-73.1	-30.1	-38.6	-10.2	-5.1	66.5638	37.1172	56.9792	ATGGGTATGTGC	CATATGTTTCTATTCAGGAAC	gccactaAcaa
YML024W	RPS17A	809	3	408	398	340	59	-87.2	-77	-9.7	-2.8	-2.2	94.6159	93.4738	62.303	AATGGTATGTTA	TTTCGTCATTTTAATAGGGTA	tatactaAcaa
YML025C	YML6	960	27	834	99	75	25	-16.6	-13.5	1.6	-4.1	-3	67.6276	92.9038	50.5374	GAAAGTACGTAT	ACCATTTTATGCAATAGACTT	tatactaAcat
YML026C	RPS18B	842	47	394	401	361	41	-75.2	-69.2	-5.9	-4.6	-1.2	81.5155	94.8115	15.6173	TACGGTATGTTT	GCGCCCATTACAATCAGTTTG	attactaAcaa
YML034W	SRC1	2631	1920	585	126	103	24	-19.4	-18	1.4	-1.3	-2.2	4.7577	99.4299	62.5626	GCAAGTGAGTAC	TTCCTAATTTTCTCTAGTTAT	tttactaAcat
YML036W	CGI121	652	456	90	106	65	42	-9.7	-5.7	1.8	-0.7	0.5	97.8541	74.8157	48.4358	AAAAGTATGTTT	TTGTTTTTACCTATTAGATCT	tgtactaActt
YML056C	IMD4	1983	460	1115	408	295	114	-93.8	-64.8	-21.7	-4.3	-3.2	81.7908	99.4299	58.0153	ACTGGTATGTTA	CATCTTTTTGAACACAGAAGA	tttactaAcat
YML067C	ERV41	1152	31	1028	93	71	23	-12.2	-10.1	0.6	-3.7	-2.4	71.6633	72.8191	47.1359	TTTCGTATGTTA	GAAATTTAACTTTACAGCAAA	ttcactaAcaa
YML073C	RPL6A	946	15	516	415	381	35	-71.1	-66.2	0.2	-1.7	-3.9	93.3166	87.7152	61.6064	AAAAGTATGTTC	TTCTTTTTTCCATTTAGGCTC	aatactaAcat
YML085C	TUB1	1460	25	1319	116	75	42	-12.6	-8.4	-0.8	-2.3	-6.5	89.3947	86.6225	52.8605	AATGGTATGTTC	TTGATTTCTCTTTACAGTCGG	attactaActt
YML094W	GIM5	575	16	476	83	53	31	-8.9	-6.6	-1.7	-0.1	-1.9	96.2398	91.811	15.0721	AAAAGTATGTAA	ACATGTTCGAAACTTAGTCGA	tttactaActt
YML124C	TUB3	1636	25	1313	298	159	140	-65.9	-31.5	-29	-3.6	-4.7	91.6343	89.197	75.2376	AATGGTATGTAT	TTTCTTTTTTACAACAGTTGG	tttactaAcag
YML133C	Y'	4224	794	3331	99	35	65	-18.5	-1.7	-15.5	-6.8	-3.9	31.6247	83.2253	20.0728	TTTTGCATGTGT	CGCTTACCGTTATCCAGAGCT	gatactaAcaa
YMR033W	ARP9	1490	30	1374	86	70	17	-9	-5.6	4.9	-2.6	0.4	58.1151	93.4738	54.0733	TTTGGTACGTAT	ACAACAATTCATAACAGATAA	tatactaAcaa
YMR079W	SEC14	1071	9	906	156	117	40	-22.7	-16.6	-3.7	-2.4	-0.6	71.9141	100	49.893	TACAGTATGTTG	GACTTCACTTTAAATAGCAAC	tttactaAcaa
YMR116C	ASC1	1233	537	423	273	253	21	-62.4	-55.9	2.1	0.1	-2.1	83.0488	88.5169	41.0411	TAAGGTATGTGA	AAATGATATAATGACAGGCTT	cttactaAcaa
YMR125W	STO1	2908	25	2561	322	280	43	-61.6	-56.6	-0.6	-1.2	-1.3	78.1319	94.2414	38.9828	GGAGGTATGTTT	TATGATTTTACCGTTAGACTT	attactaAcat
YMR133W	REC114	1403	1242	45	116	80	37	-10.9	-10.6	0.1	-2.6	1.3	78.6277	80.6664	11.8562	ATGGGTATGTAT	CAAATATGAATGAAAAGGTTA	aatactaActa
YMR142C	RPL13B	1002	4	596	402	381	22	-74.8	-71.2	0.1	-2.8	-1.8	72.7864	81.5781	77.4676	ATGGGTATGTTG	TTTTTTTATGATTATAGCTAT	tttactaActg
YMR143W	RPS16A	976	24	408	544	505	40	-114.3	-106.6	-0.6	-2.9	-4.8	77.902	89.1814	50.0115	TCAAGTATGTTT	TTGCATTACTTCTTTAGACTT	gttactaAcat
YMR194C-B	CMC4	294	40	182	72	50	23	-2	-1.5	1.4	-7.7	-1.8	49.5606	57.2364	64.0739	CAAGGTTTGTAA	TTTCACATTAATTTTAGATTG	ttcactaAcgt
YMR194W	RPL36A	766	16	287	463	434	30	-91.5	-88.2	-2.9	-1.9	-4.5	77.3508	71.3296	49.3802	ACAGGTATGTGA	TGTGTCCTTATATTTAGGAAT	gttactaActg
YMR201C	RAD14	1200	27	1089	84	56	29	-9.2	-8.7	0.5	-0.7	-3.7	69.8207	100	-7.7949	ACTAGTATGTGT	TGAGATGAGCTGTGCAGGAGG	tttactaAcaa
YMR225C	MRPL44	444	58	239	147	114	34	-29.2	-22.3	-6.2	-3.5	-7.5	87.5609	77.4823	49.8592	GAAGGTATGTAT	CATATCATTGATTTCAGCGAA	aatactaAcag
YMR230W	RPS10B	728	52	266	410	371	40	-74.6	-67.4	-2.6	-3.9	-8.3	89.4962	94.8115	34.109	CAAGGTATGTTT	ATCGCATATCGAAATAGAAGG	attactaAcaa
YMR242C	RPL20A	996	1	518	477	431	47	-82.8	-76	-3.9	-1.5	-2.2	32.2614	81.4207	50.8781	AAAAGTGAGTAA	CCTTGTTATTTTATCAGTGGC	catactaAcat
YMR292W	GOT1	499	22	395	82	64	19	-9.6	-6.9	2.5	-4.3	-2.5	88.034	100	58.362	CAAAGTATGTTT	AACTTACTTTTCACTAGAATT	tttactaAcaa
YNL004W	HRB1	1707	30	1335	342	324	19	-71.8	-71.1	1.3	-1.8	-3.8	91.412	47.4809	54.2583	AAACGTATGTTT	GTTATTCATTGTTGTAGAATA	tttactaAtgt
YNL012W	SPO1	1980	105	1791	84	46	39	-6.1	-2	-1.9	-5.7	-2.2	65.616	33.9564	52.6408	CAAAGTAAGTTA	ATTCCTTTGTTTATTAGCATG	aaaactaAccg
YNL038W	GPI15	764	591	99	74	61	14	-9	-7.8	2.1	-4.5	-2.6	64.9303	73.6233	25.9086	TCCAGTATGTAT	CTAACACAACAATGCAGTCAA	aatactaAcac
YNL044W	YIP3	610	24	507	79	49	31	-5	-4.4	-0.6	-8.8	-1.2	41.372	63.7992	69.4319	AGCCGTAAGTTC	TTTCTATATTTCTATAGCAAG	tatactaAcgc
YNL050C		904	17	796	91	52	40	-5.1	-3.5	-1.6	-3.1	-2.8	49.5028	91.811	62.7968	AGATGTATGCTT	TTCTAATTATTTTGCAGAGTA	tttactaActt
YNL066W	SUN4	1609	0	1263	346	325	22	-60.4	-60.4	2.4	-0.9	-3.3	74.3009	66.0478	64.3894	AGTCGTATGTTT	TCCCAAATTTATTTTAGTAAT	tttactaAccc
YNL069C	RPL16B	1046	28	569	449	424	26	-86.1	-83.9	2.4	-4.1	-3.2	64.3893	91.811	77.6046	GATGGTACGTAA	TTCTCCTTTTATTATAGCTAA	tttactaActt
YNL096C	RPS7B	918	144	429	345	310	36	-72	-61.3	-0.5	-0.8	-2.3	86.8107	81.5625	52.9668	AGAAGTATGTTA	TGATTCTTATTGTTTAGATTG	gttactaActt
YNL112W	DBP2	2643	1273	368	1002	959	44	-238.2	-231.9	-4.2	-3.2	-1.7	81.405	84.0085	80.6472	ATCGGTATGTTA	CTTCTTTATTTTTTCAGATGT	attactaAcag
YNL130C	CPT1	1274	50	1132	92	58	35	-7	-4.9	-2.1	-3.3	-4.4	76.8899	80.6664	50.7127	ACAAGTATGTTG	TACTAATCTGACTTTAGGTAT	aatactaActa
YNL138W-A	YSF3	380	3	255	122	59	64	-22	-3.4	-16.1	-1.7	-3	94.6159	65.1373	32.468	AATGGTATGTTA	GCTAATACTCAAAACAGGCGG	ggtactaActa
YNL147W	LSM7	444	18	330	96	62	35	-3.2	-1.4	0.3	-3.1	-4.4	62.9969	92.9038	44.8496	CTCCGTATGTTT	TTCCTTTTTGAACTAAGAAAT	tatactaAcat
YNL162W	RPL42A	833	4	317	512	476	37	-104.6	-101.7	-1.5	-2.8	0.8	81.6092	99.4299	71.139	ATGGGTATGTTA	CTATTTCTTCTATTTAGTTAA	tttactaAcat
YNL246W	VPS75	890	32	763	95	61	35	-16.6	-9.2	-6.2	-3.9	-4.8	65.0162	93.4738	-17.6975	AGCAGTATGTAG	GTGCGGTAGATGGTCAGTGCA	tatactaAcaa
YNL265C	IST1	1002	27	870	105	65	41	-12	-3.9	-2.4	-2.8	-0.5	72.5053	64.5828	60.761	CACTGTATGTTT	CCAAATTATTGTTATAGATCA	tgtactaActg
YNL301C	RPL18B	993	112	449	432	392	41	-96.8	-88.7	-3.2	-0.9	-2.3	61.4474	99.4299	41.36	GCTCGTATGTAT	TCTTGTCTTAATCACAGGTCG	tttactaAcat
YNL302C	RPS19B	986	20	415	551	517	35	-100.6	-94.8	-3.5	-3.9	-5.4	63.4992	100	56.749	TTAGGTACGTAT	TGCATTTTTTCAATTAGAGAC	tttactaAcaa
YNL312W	RFA2	930	7	815	108	85	24	-16.2	-11.2	-3.8	-9.5	-6.2	73.2736	94.8115	18.3061	GCAAGTATGTAT	ATGGGATTCCAATACAGCCTA	attactaAcaa
YNL339C	YRF1-6	5728	19	5561	148	124	25	-31.5	-26.6	-1	-0.8	-6.7	56.648	70.095	18.4863	GAACGTACGTAC	TACTTTGCTGCTGCTAGAGAT	cttactaActg
YNR053C	NOG2	1993	810	651	532	493	40	-126	-120.8	-1.1	-3.9	-4.1	69.0098	89.197	39.6592	TGCAGTATGTTA	TCTAACTTTACAAGTAGGCAG	tttactaAcag
YOL047C		1134	243	828	63	51	13	-6.5	-6.5	2.5	-3.6	-4.5	82.5879	51.8976	-7.2034	TAAAGTATGTTG	ACTAACCGCCTTTGAAGGGAA	catactaAccg
YOL048C	RRT8	1107	285	744	78	49	30	-9.3	-5.9	0.1	-1.8	-3.9	44.7916	72.6119	36.1787	CTTAGTAAGTAC	TTATTTGTTAACCGTAGGGGT	atgactaAcat
YOL120C	RPL18A	1008	112	449	447	423	25	-118.5	-115.7	4.1	-3.8	-1.7	59.2078	89.1814	78.3889	GCTCGTATGTTC	TCATTTTTTTTTTTTAGGTCG	gttactaAcat
YOL121C	RPS19A	825	20	415	390	355	36	-66.3	-61.4	-0.9	-3.4	-3.6	64.1828	100	60.5866	TTAGGTACGTAA	GATTTTGTTTTCTACAGAGAC	tttactaAcaa
YOL127W	RPL25	843	13	416	414	373	42	-85.2	-79.8	-5.1	-1.2	-7	64.8396	99.4299	75.4945	TCTGGTATGTGA	ATTTACTTTTTGTATAGCTAA	tttactaAcat
YOR096W	RPS7A	974	144	429	401	369	33	-89.1	-83.7	1.6	-3.7	-1.5	86.8107	87.9468	69.4803	AGAAGTATGTTA	TTTTCCTTCTTTTATAGATCG	cttactaAcat
YOR122C	PFY1	590	13	368	209	137	73	-35.2	-20.1	-7.9	-7.4	-1	80.3557	76.3896	61.9349	CAAGGTATGTGA	CTCCTACTTTTAAACAGCATA	attactaActg
YOR182C	RPS30B	603	3	189	411	371	41	-74.6	-69.5	-3.6	-2	0.4	76.1448	94.2414	45.213	AATGGTACGTTA	TTTCAAATTCTCCTTAGGCTA	attactaAcat
[truncated: 30 more rows]

## Sheet: Table S9
ORG	Gene	AUC	Gene len (bp)	Exon1 len (bp)	Exon2 len (bp)	Intron len (bp)	5ss-BP len (bp)	BP-3ss len (bp)	ΔG per bp, intron	ΔG per bp, 5ss-BP	ΔG per bp, 3ss-BP	ΔG, 5ss	ΔG, 3ss	5ss Score	BP score	3ss Score	A	U	G	C	AA	UA	GA	CA	AU	UU	GU	CU	AG	UG	GG	CG	AC	UC	GC	CC	AAA	UAA	GAA	CAA	AUA	UUA	GUA	CUA	AGA	UGA	GGA	CGA	ACA
[truncated: 117 more rows]
[truncated: 51 more columns]

[truncated: 5 more sheets: Table S10, Table S11, Table S12, Table S13, Table S14]
